# Supplementary material for: Chronic exposure to cigarette smoke leads to activation of p21 (RAC1)-activated kinase 6 (PAK6) in non-small cell lung cancer cells
Source: Oncotarget. 2016 Aug 16;7(38):61229–45. doi: 10.18632/oncotarget.11310 (PMC5308647; doi:10.18632/oncotarget.11310)
Supplement: Supplementary file 2 [file oncotarget-07-61229-s002.xls]

## Sheet: phosphopeptides
Peptide	GI Accessions	Gene Symbol	Gene ID	Protein	Modifications	PhosphoRS Site Probabilities	H358-smoke/H358-parental	q-Value	E Value	Missed Cleavages	Charge	m/z [Da]	MH+ [Da]	Δ M [ppm]	PhosphoSite (Peptide)	PhosphoSite (Protein)	Phosphowindow	IonScore	XCorr	Spectrum File
MIGFPSSAGSVsPR	131412225	KRT13	3860	keratin, type I cytoskeletal 13	S12(Phospho)	S(6): 0.0; S(7): 0.0; S(10): 0.0; S(12): 100.0	100	0	2.31229e-07	0	2	736.834	1472.66	-0.15	S12	S427	PSSAGSVsPRSTSVT	90	3.42	H358_SILAC_CSC_pSTY_05.raw
MSPNETLFLEStNK	11995472	RRAGC	64121	ras-related GTP-binding protein C	S11(Phospho)	S(2): 0.0; T(6): 0.0; S(11): 1.6; T(12): 98.4	100	0	6.1017e-07	0	2	845.876	1690.74	2.58	T12	T96	ETLFLEStNKIYKDD	86	3	H358_SILAC_CSC_pSTY_12.raw
NKTEDLEAtSEHFK	14043026	VAMP8	8673	vesicle-associated membrane protein 8	T9(Phospho)	T(3): 0.0; T(9): 99.9; S(10): 0.1	100	0	0.092386	1	3	576.922	1728.75	1.84	T9	T54	KTEDLEAtSEHFKTT	34	4.56	H358_SILAC_CSC_pSTY_08.raw
LIsVLEQIR	40018633	IDI1	3422	isopentenyl-diphosphate Delta-isomerase 1	S3(Phospho)	S(3): 100.0	100	0.004		0	2	575.816	1150.62	1.5	S3	S47	VCGRRLIsVLEQIRH		1.7	H358_SILAC_CSC_pSTY_06.raw
EGVTPWAsFK	21493024	AKAP12	9590	A-kinase anchor protein 12	S8(Phospho)	T(4): 0.0; S(8): 100.0	100	0.001	0.0686952	0	2	601.268	1201.53	-0.81	S8	S514	EGVTPWAsFKKMVTP	33		H358_SILAC_CSC_pSTY_11.raw
GLQLtPGIGGMQQHFFDDEDR	114155142	TPR	7175	nucleoprotein TPR	T5(Phospho); M11(Oxidation)	T(5): 100.0	100	0	0.000479855	0	3	819.69	2457.06	0.44	T5	T2116	VGRGLQLtPGIGGMQ	59	4.7	H358_SILAC_CSC_pSTY_08.raw
SLVHEVGKPPQDVtDDSPPSK	14790190	SPEN	23013	msx2-interacting protein	T14(Phospho)	S(1): 0.4; T(14): 93.5; S(17): 5.7; S(20): 0.4	100	0.003		0	4	578.779	2312.1	6.55	T14	T1219	GKPPQDVtDDSPPSK		1.98	H358_SILAC_CSC_pSTY_05.raw
ASAVSELsPR	167234419	THRAP3	9967	thyroid hormone receptor-associated protein 3	S8(Phospho)	S(2): 0.0; S(5): 0.0; S(8): 100.0	100	0	3.27676e-06	0	2	548.753	1096.5	-4.13	S8	S243	ASAVSELsPRERSPA	76	3.17	H358_SILAC_CSC_pSTY_08.raw
AGDTsDQEGHSLEEK	4503555	ELF4	2000	ETS-related transcription factor Elf-4	S5(Phospho)	T(4): 2.5; S(5): 97.5; S(11): 0.0	100	0	0.00198101	0	2	841.83	1682.65	-0.79	S5	S151	LNRAGDTsDQEGHSL	48	1.981.98	H358_SILAC_CSC_pSTY_03.raw
DVEMGNsVIEENEMK	262359914	SLC1A3	6507	excitatory amino acid transporter 1	S7(Phospho); M14(Oxidation)	S(7): 100.0	100	0	0.000798029	0	2	910.363	1819.72	3.03	S7	S467	RDVEMGNsVIEENEM	53	2.78	H358_SILAC_CSC_pSTY_08.raw
GLAEVQQDGEAEEGATsDGEKKR	21493024	AKAP12	9590	A-kinase anchor protein 12	S17(Phospho)	T(16): 2.4; S(17): 97.6	100	0	2.78566e-10	2	2	1242.55	2484.08	-1.6	S17	S500	EAEEGATsDGEKKRE	122	4.93	H358_SILAC_CSC_pSTY_08.raw
sPLELEPEAK	4557515	DDB2	1643	DNA damage-binding protein 2	S1(Phospho)	S(1): 100.0	100	0	0.00144584	0	2	596.78	1192.55	3.24	S1	S26	PRNKRSRsPLELEPE	50	2.79	H358_SILAC_CSC_pSTY_08.raw
MHEGDEGPGHHHKPGLGEGtP	4506773	S100A9	6280	protein S100-A9	M1(Oxidation); T20(Phospho)	T(20): 100.0	100	0.006	17.4632	0	4	568.736	2271.92	-1.12	T20	T113	KPGLGEGtP_	12		H358_SILAC_CSC_pSTY_11.raw
VHSESDKAItPQAQEELQKQER	21493024	AKAP12	9590	A-kinase anchor protein 12	T10(Phospho)	S(3): 0.0; S(5): 0.2; T(10): 99.8	100	0		2	4	658.567	2631.25	1.57	T10	T1662	SESDKAItPQAQEEL		3.19	H358_SILAC_CSC_pSTY_08.raw
KGAGDGsDEEVDGKADGAEAKPAE	12667788	MYH9	4627	myosin-9	S7(Phospho)	S(7): 100.0	100	0	0.0213548	2	3	795.002	2382.99	-0.44	S7	S1943	RKGAGDGsDEEVDGK	42	7.59	H358_SILAC_CSC_pSTY_03.raw
IRQEVGPPLPPLLAPLIAtPPR	149363685	KIAA0947	23379	uncharacterized protein KIAA0947	T19(Phospho)	T(19): 100.0	100	0	0.0360287	1	3	809.13	2425.37	0.55	T19	T1642	LLAPLIAtPPRTSQP	34	3.63	H358_SILAC_CSC_pSTY_04.raw
EPEGPPPsPGK	12751477	FOXL2	668	forkhead box protein L2	S8(Phospho)	S(8): 100.0	100	0	0.0593218	0	2	586.255	1171.5	-0.99	S8	S33	EPEGPPPsPGKGGGG	33	3.21	H358_SILAC_CSC_pSTY_03.raw
HLsDSLDPPHEPLFAGTDRNPyLLSPTEAFAR	34335253	DLGAP4	22839	disks large-associated protein 4	S5(Phospho); S25(Phospho)	S(3): 99.2; S(5): 0.8; T(17): 7.4; Y(22): 85.1; S(25): 7.4; T(27): 0.1	100	0		1	4	931.68	3723.7	2.87	S3; Y22	S13; Y32	DSRPRHLsDSLDPPH;AGTDRNPyLLSPTEA		4.63	H358_SILAC_CSC_pSTY_08.raw
RPSAAAKPsGHPPPGDFIALGSK	160948599	INTS1	26173	integrator complex subunit 1	S9(Phospho)	S(3): 2.9; S(9): 97.1; S(22): 0.0	100	0	1.17102	0	3	780.061	2338.17	-0.67	S9	S19	PSAAAKPsGHPPPGD	25	4.55	H358_SILAC_CSC_pSTY_08.raw
RGESLDNLDsPR	33598968	LMO7	4008	LIM domain only protein 7	S10(Phospho)	S(4): 0.0; S(10): 100.0	100	0	0.000144523	1	2	719.821	1438.64	2.35	S10	S1182	ESLDNLDsPRSNSWR	61	3.92	H358_SILAC_CSC_pSTY_08.raw
AAISQLRsPR	4826878	OXSR1	9943	serine/threonine-protein kinase OSR1	S8(Phospho)	S(4): 2.3; S(8): 97.7	100	0.002	0.365879	1	2	589.805	1178.6	-1.16	S8	S359	AAISQLRsPRVKESI	27	3.04	H358_SILAC_CSC_pSTY_04.raw
GVPEKsPVLEK	20070205	LAD1	3898	ladinin-1	S6(Phospho)	S(6): 100.0	100	0	0.110753	1	3	421.551	1262.64	-0.73	S6	S177	KKGVPEKsPVLEKSS	33	1.96	H358_SILAC_CSC_pSTY_08.raw
FGVPAEGRtPPPFPGEPWK	7657146	HSPB8	26353	heat shock protein beta-8	T9(Phospho)	T(9): 100.0	100	0	6.36444	1	3	716.011	2146.02	1.1	T9	T87	GVPAEGRtPPPFPGE	18	3.85	H358_SILAC_CSC_pSTY_02.raw
AVPPVsPELR	41281612	CHAMP1	283489	chromosome alignment-maintaining phosphoprotein 1	S6(Phospho)	S(6): 100.0	100	0.001	0.00953305	0	2	572.791	1144.58	-0.89	S6	S416	WKAVPPVsPELRKPG	43		H358_SILAC_CSC_pSTY_02.raw
GLQLtPGIGGMQQHFFDDEDRTVPSTPTLVVPHR	114155142	TPR	7175	nucleoprotein TPR	T5(Phospho)	T(5): 100.0; T(22): 0.0; S(25): 0.0; T(26): 0.0; T(28): 0.0	100	0	2.57413	1	4	957.217	3825.85	0.94	T5	T2116	VGRGLQLtPGIGGMQ	23	5.27	H358_SILAC_CSC_pSTY_04.raw
LIsVLEQIR	40018633	IDI1	3422	isopentenyl-diphosphate Delta-isomerase 1	S3(Phospho)	S(3): 100.0	100	0.007		0	2	575.816	1150.62	1.18	S3	S47	VCGRRLIsVLEQIRH		1.37	H358_SILAC_CSC_pSTY_12.raw
LMFKTEGPDsD	454544715	TP53	7157	cellular tumor antigen p53	S10(Phospho)	T(5): 0.0; S(10): 100.0	100	0	6.50174e-06	1	2	660.268	1319.53	4.48	S10	S233	FKTEGPDsD_	72		H358_SILAC_CSC_pSTY_08.raw
ADAASsLTVDVTPPTAK	319803020	GORASP2	26003	Golgi reassembly-stacking protein 2	S6(Phospho)	S(5): 0.2; S(6): 95.9; T(8): 3.8; T(12): 0.0; T(15): 0.2	100	0	0.000538838	0	2	862.408	1723.81	-4.01	S6	S341	AKADAASsLTVDVTP	58	3.01	H358_SILAC_CSC_pSTY_03.raw
EKVSAsSENFHVGENDENQDR	6005715	SLC6A14	11254	sodium- and chloride-dependent neutral and basic amino acid transporter B(0+)	S6(Phospho)	S(4): 0.0; S(6): 97.9; S(7): 2.1	100	0	0.660274	1	3	824.341	2471.01	-0.5	S6	S21	EKEKVSAsSENFHVG	27	4.59	H358_SILAC_CSC_pSTY_08.raw
MNGVMFPGNsPSYTER	28372531	PPP4R2	151987	serine/threonine-protein phosphatase 4 regulatory subunit 2	S10(Phospho)	S(10): 93.4; S(12): 2.2; Y(13): 2.2; T(14): 2.2	100	0	6.02414e-05	0	2	933.882	1866.76	0.87	S10	S159	GVMFPGNsPSYTERS	65	3.38	H358_SILAC_CSC_pSTY_08.raw
SQSASDAPLsQQHTLEtLLEEIK	109627650	CORO6	84940	coronin-6	T14(Phospho); T17(Phospho)	S(1): 0.0; S(3): 0.0; S(5): 0.0; S(10): 94.5; T(14): 5.5; T(17): 100.0	100	0.002		0	4	672.056	2685.2	-1.18	S10; T17	S431; T438	SASDAPLsQQHTLET;SQQHTLEtLLEEIKA		3.26	H358_SILAC_CSC_pSTY_08.raw
DsPSKSSAEAQTPEDTPNK	42518068	TGOLN2	10618	trans-Golgi network integral membrane protein 2	S7(Phospho)	S(2): 96.8; S(4): 0.1; S(6): 0.1; S(7): 3.0; T(12): 0.0; T(16): 0.0	100	0	0.00852898	1	2	1034.94	2068.87	-1.58	S2	S66	EPQTPKDsPSKSSAE	45	2.45	H358_SILAC_CSC_pSTY_03.raw
LLGSLDEVVLLsPVPELR	12056971	ANAPC1	64682	anaphase-promoting complex subunit 1	S12(Phospho)	S(4): 0.0; S(12): 100.0	100	0	9.91797e-09	0	2	1015.05	2029.09	-2.05	S12	S555	LDEVVLLsPVPELRD	103	3.93	H358_SILAC_CSC_pSTY_06.raw
MPNsPAPHFAMPPIHEDHLEK	62988361	AIM1	202	absent in melanoma 1 protein	S4(Phospho)	S(4): 100.0	100	0	1.17928	0	4	619.533	2475.11	4.4	S4	S725	KKARMPNsPAPHFAM	26	7.28	H358_SILAC_CSC_pSTY_09.raw
GLLsNHTGSPRSPSTTYLHTPTPSEDAAIPSK	50513245	CHAF1A	10036	chromatin assembly factor 1 subunit A	S12(Phospho)	S(4): 90.5; T(7): 4.6; S(9): 4.6; S(12): 0.2; S(14): 0.0; T(15): 0.0; T(16): 0.0; Y(17): 0.0; T(20): 0.0; T(22): 0.0; S(24): 0.0; S(31): 0.0	100	0	2.05246	1	3	1133.88	3399.62	-1.28	S4	S767	HCRRGLLsNHTGSPR	25	3.52	H358_SILAC_CSC_pSTY_08.raw
GLAEVQQDGEAEEGATsDGEK	21493024	AKAP12	9590	A-kinase anchor protein 12	S17(Phospho)	T(16): 3.4; S(17): 96.6	100	0	0.0013027	0	2	1100.45	2199.89	-1.34	S17	S500	EAEEGATsDGEKKRE	53	3.4	H358_SILAC_CSC_pSTY_08.raw
AAsPPRPLLSNASATPVGRR	31657094	ANLN	54443	actin-binding protein anillin	S3(Phospho)	S(3): 99.3; S(10): 0.3; S(13): 0.0; T(15): 0.3	100	0.003		1	3	700.037	2098.1	2.45	S3	S182	PSEEKAAsPPRPLLS		2.42	H358_SILAC_CSC_pSTY_08.raw
ARQsLGTGTLVS	6912590	PHLDA3	23612	pleckstrin homology-like domain family A member 3	S4(Phospho)	S(4): 100.0; T(7): 0.0; T(9): 0.0; S(12): 0.0	100	0.004	0.0402843	1	2	635.313	1269.62	-0.67	S4	S119	QTVRARQsLGTGTLV	37		H358_SILAC_CSC_pSTY_05.raw
HRPsPPAtPPPK	42542379	SRRM1	10250	serine/arginine repetitive matrix protein 1	S4(Phospho); T8(Phospho)	S(4): 100.0; T(8): 100.0	100	0		0	3	481.218	1441.64	1.01	S4; T8	S402; T406	PRRRHRPsPPATPPP;HRPSPPAtPPPKTRH		4.44	H358_SILAC_CSC_pSTY_06.raw
LSsLPR	209969812	KANK2	25959	KN motif and ankyrin repeat domain-containing protein 2	S3(Phospho)	S(2): 0.0; S(3): 100.0	100	0.009	0.148671	0	2	376.688	752.37	-0.94	S3	S72	QRRPRLSsLPRGPGS	28		H358_SILAC_CSC_pSTY_04.raw
MPNsPAPHFAMPPIHEDHLEK	62988361	AIM1	202	absent in melanoma 1 protein	S4(Phospho); M11(Oxidation)	S(4): 100.0	100	0		0	4	623.529	2491.1	0.82	S4	S725	KKARMPNsPAPHFAM		3.66	H358_SILAC_CSC_pSTY_09.raw
RAsPPDPSPSPSAASASER	149363685	KIAA0947	23379	uncharacterized protein KIAA0947	S3(Phospho)	S(3): 100.0; S(8): 0.0; S(10): 0.0; S(12): 0.0; S(15): 0.0; S(17): 0.0	100	0	0.000422751	1	3	649.625	1946.86	-0.01	S3	S1692	PEDPRRAsPPDPSPS	59	5.02	H358_SILAC_CSC_pSTY_08.raw
MHEGDEGPGHHHKPGLGEGtP	4506773	S100A9	6280	protein S100-A9	M1(Oxidation); T20(Phospho)	T(20): 100.0	100	0	4.48015	0	4	568.736	2271.92	-1.44	T20	T113	KPGLGEGtP_	18	5.35	H358_SILAC_CSC_pSTY_08.raw
AVGMPSPVsPK	7656879	AFF4	27125	AF4/FMR2 family member 4	M4(Oxidation); S9(Phospho)	S(6): 0.0; S(9): 100.0	100	0.001	0.0163885	0	2	583.269	1165.53	-0.8	S9	S1058	VGMPSPVsPKLSPGN	39	2.76	H358_SILAC_CSC_pSTY_06.raw
LFPDtPLALDANK	24234756;212549555	ILF3	3609	interleukin enhancer-binding factor 3	T5(Phospho)	T(5): 100.0	100	0.003	22.541	0	2	747.866	1494.72	0.07	T5	T592||T596	LEKLFPDtPLALDAN||LEKLFPDtPLALDAN	11		H358_SILAC_CSC_pSTY_07.raw
SLASGALsKPLMtPK	24308215	RGAG1	57529	retrotransposon gag domain-containing protein 1	S4(Phospho); S8(Phospho); M12(Oxidation)	S(1): 17.0; S(4): 9.1; S(8): 90.9; T(13): 83.0	100	0.003	2.9654	0	2	838.889	1676.77	-1.29	S8; T13	S615; T620	SLASGALsKPLMTPK;ALSKPLMtPKASGTM	20		H358_SILAC_CSC_pSTY_04.raw
VDNLTYRTSPDsLR	15055543	SRSF8	10929	serine/arginine-rich splicing factor 8	S9(Phospho)	T(5): 0.0; Y(6): 0.0; T(8): 0.0; S(9): 0.0; S(12): 100.0	100	0	0.0118897	1	2	858.899	1716.79	-2.4	S12	S29	TYRTSPDsLRRVFEK	44	3.3	H358_SILAC_CSC_pSTY_04.raw
ANVSsPHREFPPATAR	145611426	PSMF1	9491	proteasome inhibitor PI31 subunit	S4(Phospho)	S(4): 3.0; S(5): 97.0; T(14): 0.0	100	0.002		1	3	606.285	1816.84	-5.01	S5	S153	WEKANVSsPHREFPP		2.59	H358_SILAC_CSC_pSTY_04.raw
IVAHAVEVPAVQsPR	18087845	CDCA5	113130	sororin	S13(Phospho)	S(13): 100.0	100	0	0.0908126	0	3	551.625	1652.86	4.74	S13	S75	VEVPAVQsPRRSPRI	35	5.18	H358_SILAC_CSC_pSTY_08.raw
NPSDSAVHsPFTKR	188497756	UBAP2L	9898	ubiquitin-associated protein 2-like	S9(Phospho)	S(3): 0.0; S(5): 0.0; S(9): 99.9; T(12): 0.1	100	0.002		1	3	541.582	1622.73	-0.03	S9	S416	PSDSAVHsPFTKRQA		3.02	H358_SILAC_CSC_pSTY_02.raw
MHEGDEGPGHHHKPGLGEGtP	4506773	S100A9	6280	protein S100-A9	T20(Phospho)	T(20): 100.0	100	0	0.00551241	0	2	1128.47	2255.93	0.36	T20	T113	KPGLGEGtP_	47	2.92	H358_SILAC_CSC_pSTY_10.raw
VHEPEPtPTVETR	383087728	SLC16A2	6567	monocarboxylate transporter 8	T7(Phospho)	T(7): 99.9; T(9): 0.1; T(12): 0.0	100	0	0.0104384	0	2	786.358	1571.71	-1.51	T7	T80	RVHEPEPtPTVETRG	43	3.14	H358_SILAC_CSC_pSTY_06.raw
GSGGLFsPSTAHVPDGALGQR	110556636	TNKS1BP1	85456	182 kDa tankyrase-1-binding protein	S7(Phospho)	S(2): 0.0; S(7): 99.9; S(9): 0.0; T(10): 0.0	100	0	0.00201798	0	3	697.659	2090.96	-1.26	S7	S1029	RGSGGLFsPSTAHVP	53	4.69	H358_SILAC_CSC_pSTY_07.raw
DQGsPLAAADVLKPQDSPLGLAK	51479177	IRX1	79192	iroquois-class homeodomain protein IRX-1	S4(Phospho)	S(4): 100.0; S(17): 0.0	100	0	0.0517618	0	3	791.071	2371.2	3.13	S4	S267	ALARDQGsPLAAADV	39	4.18	H358_SILAC_CSC_pSTY_08.raw
WTKPSSFsDSER	221139815	LEMD2	221496	LEM domain-containing protein 2	S8(Phospho)	T(2): 0.0; S(5): 0.0; S(6): 0.0; S(8): 100.0; S(10): 0.0	100	0	0.00178023	0	2	753.816	1506.62	-1.04	S8	S197	WTKPSSFsDSER_	50	2.96	H358_SILAC_CSC_pSTY_06.raw
AMTMPPVsPVGAEGPVVLR	5902122	SPTBN2	6712	spectrin beta chain, non-erythrocytic 2	M4(Oxidation); S8(Phospho)	T(3): 0.0; S(8): 100.0	100	0	0.00825304	0	2	1002.49	2003.97	0.25	S8	S2359	AMTMPPVsPVGAEGP	47	2.01	H358_SILAC_CSC_pSTY_07.raw
LSGGLGAGsCR	4557701	KRT17	3872	keratin, type I cytoskeletal 17	S9(Phospho); C10(Carbamidomethyl)	S(2): 0.0; S(9): 100.0	100	0	1.4313e-07	0	2	557.74	1114.47	0.96	S9	S39	SGGLGAGsCRLGSAG	88	3.36	H358_SILAC_CSC_pSTY_05.raw
FTGLsKEELLK	65506891	SLC3A2	6520	4F2 cell-surface antigen heavy chain	S5(Phospho)	T(2): 0.0; S(5): 100.0	100	0	0.00192324	1	2	672.845	1344.68	0.78	S5	S165	AAKFTGLsKEELLKV	51	2.62	H358_SILAC_CSC_pSTY_10.raw
YRsPYSGPK	4757926	RBM39	9584	RNA-binding protein 39	S3(Phospho)	Y(1): 0.0; S(3): 100.0; Y(5): 0.0; S(6): 0.0	100	0.001	0.342824	1	2	567.752	1134.5	-0.75	S3	S97	RFRGRYRsPYSGPKF	26	2.44	H358_SILAC_CSC_pSTY_11.raw
MIGFPSSAGSVsPR	131412225	KRT13	3860	keratin, type I cytoskeletal 13	S12(Phospho)	S(6): 0.0; S(7): 0.0; S(10): 0.1; S(12): 99.9	100	0	9.41177e-06	0	2	736.833	1472.66	-0.56	S12	S427	PSSAGSVsPRSTSVT	73	3.65	H358_SILAC_CSC_pSTY_05.raw
KPVGEVHSQFSTGHANsPCTIIIGK	225543215	MKI67	4288	antigen KI-67	S17(Phospho); C19(Carbamidomethyl)	S(8): 0.0; S(11): 0.0; T(12): 0.0; S(17): 95.8; T(20): 4.2	100	0	10.0241	0	3	915.447	2744.33	1.26	S17	S353	FSTGHANsPCTIIIG	17	5.87	H358_SILAC_CSC_pSTY_08.raw
VHEPEPtPTVETR	383087728	SLC16A2	6567	monocarboxylate transporter 8	T7(Phospho)	T(7): 95.1; T(9): 4.7; T(12): 0.3	100	0.001		0	3	524.575	1571.71	0.19	T7	T80	RVHEPEPtPTVETRG		2.78	H358_SILAC_CSC_pSTY_06.raw
RLKsEDELRPEVDEHTQK	190886437	REPS1	85021	ralBP1-associated Eps domain-containing protein 1	S4(Phospho)	S(4): 100.0; T(16): 0.0	100	0.001		2	3	763.701	2289.09	-0.1	S4	S682	PVRRRLKsEDELRPE		4.49	H358_SILAC_CSC_pSTY_08.raw
GLAEVQQDGEAEEGATsDGEKKR	21493024	AKAP12	9590	A-kinase anchor protein 12	S17(Phospho)	T(16): 3.5; S(17): 96.5	100	0	0.00297601	2	4	621.778	2484.09	0.7	S17	S500	EAEEGATsDGEKKRE	52	7.14	H358_SILAC_CSC_pSTY_08.raw
LIsVLEQIR	40018633	IDI1	3422	isopentenyl-diphosphate Delta-isomerase 1	S3(Phospho)	S(3): 100.0	100	0.006		0	2	575.814	1150.62	-2.22	S3	S47	VCGRRLIsVLEQIRH		2.03	H358_SILAC_CSC_pSTY_01.raw
CDSSPDsAEDVR	156523970	AHSG	197	alpha-2-HS-glycoprotein preproprotein	C1(Carbamidomethyl); S7(Phospho)	S(3): 0.0; S(4): 0.0; S(7): 100.0	100	0	1.2034e-07	0	2	709.249	1417.49	-2.05	S7	S138	KCDSSPDsAEDVRKV	85	3.19	H358_SILAC_CSC_pSTY_02.raw
TVVVAAHCVtDLGK	50659098	PAMR1	25891	inactive serine protease PAMR1	C8(Carbamidomethyl); T10(Phospho)	T(1): 0.0; T(10): 100.0	100	0.003	2.72507	0	2	775.379	1549.75	3.83	T10	T524	VVAAHCVTDLGKVTM	20		H358_SILAC_CSC_pSTY_01.raw
LKsEDELRPEVDEHTQK	190886437	REPS1	85021	ralBP1-associated Eps domain-containing protein 1	S3(Phospho)	S(3): 100.0; T(15): 0.0	100	0	25.132	1	4	534.001	2132.98	-1.41	S3	S682	PVRRRLKsEDELRPE	12	4.88	H358_SILAC_CSC_pSTY_08.raw
ISISTSGGsFR	119395754	KRT5	3852	keratin, type II cytoskeletal 5	S9(Phospho)	S(2): 0.0; S(4): 0.0; T(5): 0.0; S(6): 0.0; S(9): 100.0	100	0	1.7628e-05	0	2	596.276	1191.55	3.78	S9	S82	SISTSGGsFRNRFGA	69	2.91	H358_SILAC_CSC_pSTY_10.raw
VIQPMGMsPR	27883866	RIC8A	60626	synembryn-A	M5(Oxidation); S8(Phospho)	S(8): 100.0	100	0.009	0.00902125	0	2	606.269	1211.53	-1.02	S8	S508	VIQPMGMsPRGHLTS	42		H358_SILAC_CSC_pSTY_07.raw
ASEAASPLPDsPGDKLVIVK	65288071	TNS3	64759	tensin-3	S11(Phospho)	S(2): 0.0; S(6): 0.0; S(11): 100.0	100	0.008	4.65206	1	2	1037.53	2074.06	6.61	S11	S1154	AASPLPDsPGDKLVI	19		H358_SILAC_CSC_pSTY_06.raw
AELGMGDSTSQsPPIKR	8923896	ACSS2	55902	acetyl-coenzyme A synthetase, cytoplasmic	M5(Oxidation); S12(Phospho)	S(8): 0.0; T(9): 0.0; S(10): 0.0; S(12): 100.0	100	0	2.96e-07	1	2	935.424	1869.84	-0.04	S12	S267	MGDSTSQsPPIKRSC	90	3.08	H358_SILAC_CSC_pSTY_03.raw
VSTTTDSPVsPAQAASPFIPLDELSSK	49472830	FAM122A	116224	protein FAM122A	S10(Phospho)	S(2): 0.2; T(3): 0.2; T(4): 0.0; T(5): 0.0; S(7): 0.0; S(10): 99.7; S(16): 0.0; S(25): 0.0; S(26): 0.0	100	0	3.41043	0	3	942.455	2825.35	-0.11	S10	S270	TTTDSPVsPAQAASP	22	3.87	H358_SILAC_CSC_pSTY_08.raw
LIsVLEQIR	40018633	IDI1	3422	isopentenyl-diphosphate Delta-isomerase 1	S3(Phospho)	S(3): 100.0	100	0.005		0	2	575.814	1150.62	-2.22	S3	S47	VCGRRLIsVLEQIRH		1.94	H358_SILAC_CSC_pSTY_07.raw
VSSPLSPLsPGIKsPTIPR	24308179	CTTNBP2NL	55917	CTTNBP2 N-terminal-like protein	S9(Phospho); S14(Phospho)	S(2): 0.0; S(3): 0.0; S(6): 0.0; S(9): 96.6; S(14): 96.6; T(16): 6.7	100	0		1	3	698.352	2093.04	-1.36	S9; S14	S563; S568	SSPLSPLsPGIKSPT;PLSPGIKsPTIPRAE		3.15	H358_SILAC_CSC_pSTY_08.raw
AAPSTAPAEAtPPKPGEAEAPPKHPGVLKVEAILEK	14043024	BAG3	9531	BAG family molecular chaperone regulator 3	T11(Phospho)	S(4): 1.5; T(5): 11.1; T(11): 87.4	100	0.001		2	4	920.483	3678.91	-0.87	T11	T406	STAPAEAtPPKPGEA		2.84	H358_SILAC_CSC_pSTY_08.raw
ATGNDLRPPPPsPSSDLTHPMK	122114651	USP36	57602	ubiquitin carboxyl-terminal hydrolase 36	S12(Phospho)	T(2): 0.0; S(12): 100.0; S(14): 0.0; S(15): 0.0; T(18): 0.0	100	0	0.010502	0	3	799.042	2395.11	0.13	S12	S713	DLRPPPPsPSSDLTH	46	5.74	H358_SILAC_CSC_pSTY_05.raw
FGVPAEGRtPPPFPGEPWK	7657146	HSPB8	26353	heat shock protein beta-8	T9(Phospho)	T(9): 100.0	100	0	2.44618	1	3	716.011	2146.02	1.69	T9	T87	GVPAEGRtPPPFPGE	22	5.09	H358_SILAC_CSC_pSTY_03.raw
sLTNSHLEKK	117168275	SLC38A1	81539	sodium-coupled neutral amino acid transporter 1	S1(Phospho)	S(1): 100.0; T(3): 0.0; S(5): 0.0	100	0.001		1	3	412.871	1236.6	-0.58	S1	S52	SDRESRRsLTNSHLE		2.63	H358_SILAC_CSC_pSTY_10.raw
NIIsPPWDFR	118402580	CDC16	8881	cell division cycle protein 16 homolog	S4(Phospho)	S(4): 100.0	100	0.002	0.0179213	0	2	662.806	1324.61	-2.44	S4	S560	KTLKNIIsPPWDFRE	40	1.28	H358_SILAC_CSC_pSTY_02.raw
MIGFPSSAGSVsPR	131412225	KRT13	3860	keratin, type I cytoskeletal 13	S12(Phospho)	S(6): 0.0; S(7): 0.0; S(10): 0.0; S(12): 100.0	100	0	5.74206e-09	0	2	736.833	1472.66	-1.06	S12	S427	PSSAGSVsPRSTSVT	105	3.63	H358_SILAC_CSC_pSTY_04.raw
LPQLVGVSTPLQGGSNSAAAIGQSsGELR	13929462	B4GALT1	2683	beta-1,4-galactosyltransferase 1	S25(Phospho)	S(8): 0.0; T(9): 0.0; S(15): 0.0; S(17): 0.0; S(24): 2.2; S(25): 97.8	100	0	9.621e-06	0	2	1437.73	2874.45	6.63	S25	S74	AAAIGQSsGELRTGG	76	2.972.97	H358_SILAC_CSC_pSTY_08.raw
NRDVEMGNsVIEENEMK	262359914	SLC1A3	6507	excitatory amino acid transporter 1	S9(Phospho)	S(9): 100.0	100	0	0.00109255	1	3	691.959	2073.86	0.72	S9	S467	RDVEMGNsVIEENEM	54	5.35	H358_SILAC_CSC_pSTY_08.raw
GLAEVQQDGEAEEGATsDGEKKR	21493024	AKAP12	9590	A-kinase anchor protein 12	S17(Phospho)	T(16): 2.8; S(17): 97.2	100	0	0.00605625	2	3	828.701	2484.09	-0.28	S17	S500	EAEEGATsDGEKKRE	49	6.13	H358_SILAC_CSC_pSTY_08.raw
VTQDFTHPPDQsPLRPDAANR	222352143	TBC1D2	55357	TBC1 domain family member 2A	S12(Phospho)	T(2): 0.0; T(6): 0.0; S(12): 100.0	100	0	0.648558	0	3	814.711	2442.12	-0.29	S12	S436	FTHPPDQsPLRPDAA	29	5.57	H358_SILAC_CSC_pSTY_05.raw
DARsPSGPSGSLENGTK	17402909	TRIM29	23650	tripartite motif-containing protein 29	S4(Phospho)	S(4): 100.0; S(6): 0.0; S(9): 0.0; S(11): 0.0; T(16): 0.0	100	0	0.000649584	1	2	870.382	1739.76	-2.24	S4	S21	PEARDARsPSGPSGS	56	5.77	H358_SILAC_CSC_pSTY_08.raw
VPPAPVPCPPPsPGPSAVPSsPK	14043024	BAG3	9531	BAG family molecular chaperone regulator 3	C8(Carbamidomethyl); S16(Phospho); S21(Phospho)	S(12): 99.9; S(16): 0.1; S(20): 3.4; S(21): 96.6	100	0	0.126817	0	2	1190.04	2379.08	-1.82	S12; S21	S377; S386	PVPCPPPsPGPSAVP;GPSAVPSsPKSVATE	36	3.37	H358_SILAC_CSC_pSTY_05.raw
DARsPSGPSGSLENGTKADGK	17402909	TRIM29	23650	tripartite motif-containing protein 29	S4(Phospho)	S(4): 100.0; S(6): 0.0; S(9): 0.0; S(11): 0.0; T(16): 0.0	100	0	1.61483e-06	2	3	704.316	2110.93	-3.83	S4	S21	PEARDARsPSGPSGS	83	8.03	H358_SILAC_CSC_pSTY_08.raw
EAEEGPTGASESQDsPR	55749544	SH3PXD2A	9644	SH3 and PX domain-containing protein 2A	S15(Phospho)	T(7): 0.0; S(10): 0.0; S(12): 0.0; S(15): 100.0	100	0	6.47616e-09	0	2	913.858	1826.71	0.12	S15	S519	GASESQDsPRKLKYE	104	4.42	H358_SILAC_CSC_pSTY_03.raw
RAsPPDPSPSPSAASASER	149363685	KIAA0947	23379	uncharacterized protein KIAA0947	S3(Phospho)	S(3): 100.0; S(8): 0.0; S(10): 0.0; S(12): 0.0; S(15): 0.0; S(17): 0.0	100	0	0.173695	1	2	973.936	1946.87	2.41	S3	S1692	PEDPRRAsPPDPSPS	33	2.18	H358_SILAC_CSC_pSTY_08.raw
CSQDQGVLASELAQNKEELTPGAPQHQLPPVPGsPEPYPGQQAPGPEPSQPLLELTPR	13129104	CCDC86	79080	coiled-coil domain-containing protein 86	C1(Carbamidomethyl); S34(Phospho)	S(2): 0.0; S(10): 0.0; T(20): 0.0; S(34): 93.7; Y(38): 6.3; S(49): 0.0; T(56): 0.0	100	0	0.366804	1	4	1561.25	6242	-3.55	S34	S160	QLPPVPGsPEPYPGQ	31	3.19	H358_SILAC_CSC_pSTY_08.raw
LKsEDELRPEVDEHTQK	190886437	REPS1	85021	ralBP1-associated Eps domain-containing protein 1	S3(Phospho)	S(3): 100.0; T(15): 0.0	100	0	1.01921	1	3	711.666	2132.98	-1.81	S3	S682	PVRRRLKsEDELRPE	26	3.16	H358_SILAC_CSC_pSTY_08.raw
LNQSDSIEDPNsPAGRR	14165274	HOOK3	84376	protein Hook homolog 3	S12(Phospho)	S(4): 0.0; S(6): 0.0; S(12): 100.0	100	0	3.3834	1	3	645.959	1935.86	3.08	S12	S238	DSIEDPNsPAGRRHL	20	3.86	H358_SILAC_CSC_pSTY_08.raw
HEHPPNPPVsPGK	38261962	ATF7IP	55729	activating transcription factor 7-interacting protein 1	S10(Phospho)	S(10): 100.0	100	0	0.0200598	0	3	491.561	1472.67	0.13	S10	S673	HPPNPPVsPGKTVND	40	6.06	H358_SILAC_CSC_pSTY_08.raw
RPsAAAKPSGHPPPGDFIALGSK	160948599	INTS1	26173	integrator complex subunit 1	S3(Phospho)	S(3): 100.0; S(9): 0.0; S(22): 0.0	100	0	22.9234	0	4	585.301	2338.18	4.21	S3	S13	PTTVRRPsAAAKPSG	12	4.89	H358_SILAC_CSC_pSTY_08.raw
DLVMGSsPQLK	54607077	SOWAHC	65124	ankyrin repeat domain-containing protein SOWAHC	S7(Phospho)	S(6): 3.3; S(7): 96.7	100	0.006		0	2	627.795	1254.58	2.41	S7	S213	RDLVMGSsPQLKRSV		1.85	H358_SILAC_CSC_pSTY_04.raw
VISGTTLGYLsPK	256419001	STAU2	27067	double-stranded RNA-binding protein Staufen homolog 2	S11(Phospho)	S(3): 0.0; T(5): 0.0; T(6): 0.0; Y(9): 0.0; S(11): 100.0	100	0	8.53894e-08	0	2	708.363	1415.72	1.01	S11	S268	GTTLGYLsPKDMNQP	94	3.35	H358_SILAC_CSC_pSTY_05.raw
MHEGDEGPGHHHKPGLGEGtP	4506773	S100A9	6280	protein S100-A9	M1(Oxidation); T20(Phospho)	T(20): 100.0	100	0	0.703836	0	3	757.979	2271.92	-0.28	T20	T113	KPGLGEGtP_	26	5.48	H358_SILAC_CSC_pSTY_08.raw
APQTSsSPPPVR	42542379	SRRM1	10250	serine/arginine repetitive matrix protein 1	S7(Phospho)	T(4): 0.1; S(5): 2.7; S(6): 94.6; S(7): 2.7	100	0.007	0.827687	0	2	652.304	1303.6	-3.44	S6	S695	PRAPQTSsSPPPVRR	24		H358_SILAC_CSC_pSTY_08.raw
MPNsPAPHFAMPPIHEDHLEK	62988361	AIM1	202	absent in melanoma 1 protein	S4(Phospho)	S(4): 100.0	100	0	0.00400781	0	3	825.708	2475.11	4.45	S4	S725	KKARMPNsPAPHFAM	51	8.35	H358_SILAC_CSC_pSTY_09.raw
LNPHRESDGASDEAEEsGSQGK	29558099	PPM1B	5495	protein phosphatase 1B	S17(Phospho)	S(7): 0.0; S(11): 0.0; S(17): 96.9; S(19): 3.1	100	0	0.910119	1	3	793.993	2379.97	-1.3	S17	S99	ASDEAEEsGSQGKLV	25	3.95	H358_SILAC_CSC_pSTY_08.raw
ETPHsPGVEDAPIAK	7705373	LIMA1	51474	LIM domain and actin-binding protein 1	S5(Phospho)	T(2): 0.0; S(5): 100.0	100	0	0.00242476	0	3	543.248	1627.73	-3.64	S5	S490	NARETPHsPGVEDAP	50	4.25	H358_SILAC_CSC_pSTY_08.raw
sGVPGLKGDDGLQGQPGLPGPTGEKGsK	4502955	COL4A5	1287	collagen alpha-5(IV) chain	S1(Phospho); S27(Phospho)	S(1): 100.0; T(22): 0.0; S(27): 100.0	100	0.001		2	3	931.773	2793.31	7.03	S1; S27	S916; S942	PLGIPGRsGVPGLKG;GPTGEKGsKGEPGLP		4.06	H358_SILAC_CSC_pSTY_10.raw
LLQMEKRPsLPV	242332496	KIAA0040	9674	uncharacterized protein KIAA0040	S9(Phospho)	S(9): 100.0	100	0		1	3	497.598	1490.78	0.07	S9	S96	LQMEKRPsLPV_		3.83	H358_SILAC_CSC_pSTY_03.raw
AIsETEENSDELSGER	223890201	MDM2	4193	E3 ubiquitin-protein ligase Mdm2	S3(Phospho)	S(3): 100.0; T(5): 0.0; S(9): 0.0; S(13): 0.0	100	0	3.90272e-09	0	2	923.372	1845.74	-1.11	S3	S166	SSRRRAIsETEENSD	107	4.42	H358_SILAC_CSC_pSTY_05.raw
RPsESDKEDELDKVK	21493024	AKAP12	9590	A-kinase anchor protein 12	S3(Phospho)	S(3): 97.7; S(5): 2.3	100	0	0.293125	2	4	464.467	1854.85	-0.07	S3	S529	KKRVRRPsESDKEDE	31	5.23	H358_SILAC_CSC_pSTY_05.raw
AAsPPRPLLSNASATPVGR	31657094	ANLN	54443	actin-binding protein anillin	S3(Phospho)	S(3): 100.0; S(10): 0.0; S(13): 0.0; T(15): 0.0	100	0	0.0001663	0	3	648.001	1941.99	-1.48	S3	S182	PSEEKAAsPPRPLLS	63	7.88	H358_SILAC_CSC_pSTY_09.raw
LPPYPYSSPSLVLPTQPHtPK	32171215	CRTC2	200186	CREB-regulated transcription coactivator 2	T19(Phospho)	Y(4): 0.3; Y(6): 0.3; S(7): 0.3; S(8): 0.0; S(10): 0.0; T(15): 4.9; T(19): 94.3	100	0.002		0	3	800.405	2399.2	-1.45	T19	T501	VLPTQPHtPKSLQQP		2.23	H358_SILAC_CSC_pSTY_08.raw
DLVMGSsPQLKR	54607077	SOWAHC	65124	ankyrin repeat domain-containing protein SOWAHC	S7(Phospho)	S(6): 0.0; S(7): 100.0	100	0	0.00670898	1	2	705.843	1410.68	-1.52	S7	S213	RDLVMGSsPQLKRSV	46	3.21	H358_SILAC_CSC_pSTY_05.raw
LLRPNsLR	209862987	MADD	8567	MAP kinase-activating death domain protein	S6(Phospho)	S(6): 100.0	100	0.002	0.0572868	0	2	524.787	1048.57	-0.25	S6	S770	QKLLRPNsLRLASDS	35		H358_SILAC_CSC_pSTY_07.raw
WSNsQPADLAHMGR	208609985	SH2D3A	10045	SH2 domain-containing protein 3A	S4(Phospho)	S(2): 0.1; S(4): 99.9	100	0	0.0048548	0	3	550.569	1649.69	2.09	S4	S147	RARKWSNsQPADLAH	46	3.98	H358_SILAC_CSC_pSTY_12.raw
HPsHSTTPSGPGDEVAR	338827748	ARFIP2	23647	arfaptin-2	S3(Phospho)	S(3): 100.0; S(5): 0.0; T(6): 0.0; T(7): 0.0; S(9): 0.0	100	0	0.00227412	0	2	906.377	1811.75	-12.86	S3	S34	TGSGRHPsHSTTPSG	49	3.17	H358_SILAC_CSC_pSTY_08.raw
LFSSSSsPPPAK	94557295	MAPK8IP3	23162	C-Jun-amino-terminal kinase-interacting protein 3	S7(Phospho)	S(3): 0.0; S(4): 0.0; S(5): 0.0; S(6): 2.0; S(7): 98.0	100	0	0.00232819	0	2	642.796	1284.59	-1.72	S7	S579	RLFSSSSsPPPAKRP	49	2.59	H358_SILAC_CSC_pSTY_08.raw
LLEDsDsEDEAAPSPLQPALRPNPTAILDEAPKPK	31542652	CCDC94	55702	coiled-coil domain-containing protein 94	S5(Phospho); S7(Phospho)	S(5): 100.0; S(7): 100.0; S(14): 0.0; T(25): 0.0	100	0	37.5728	0	4	971.97	3884.86	9.03	S5; S7	S211; S213	KRRLLEDsDSEDEAA;RLLEDSDsEDEAAPS	12	4.42	H358_SILAC_CSC_pSTY_08.raw
HPsHSTTPSGPGDEVAR	338827748	ARFIP2	23647	arfaptin-2	T6(Phospho)	S(3): 96.9; S(5): 0.1; T(6): 3.0; T(7): 0.0; S(9): 0.0	100	0	0.00376337	0	3	604.596	1811.77	0.91	S3	S34	TGSGRHPsHSTTPSG	48	4.12	H358_SILAC_CSC_pSTY_08.raw
LIsVLEQIR	40018633	IDI1	3422	isopentenyl-diphosphate Delta-isomerase 1	S3(Phospho)	S(3): 100.0	100	0.008		0	2	575.815	1150.62	-0.31	S3	S47	VCGRRLIsVLEQIRH		2.02	H358_SILAC_CSC_pSTY_02.raw
LFsRDAPGR	68509938	MBP	4155	Golli-MBP	S3(Phospho)	S(3): 100.0	100	0.002	0.0090523	1	2	549.758	1098.51	-0.15	S3	S96	PHLIRLFsRDAPGRE	42		H358_SILAC_CSC_pSTY_06.raw
LSGGLGAGsCR	4557701	KRT17	3872	keratin, type I cytoskeletal 17	S9(Phospho); C10(Carbamidomethyl)	S(2): 0.0; S(9): 100.0	100	0	7.72526e-07	0	2	557.739	1114.47	-0.35	S9	S39	SGGLGAGsCRLGSAG	81	3.69	H358_SILAC_CSC_pSTY_04.raw
RLKsEDELRPEVDEHTQK	190886437	REPS1	85021	ralBP1-associated Eps domain-containing protein 1	S4(Phospho)	S(4): 100.0; T(16): 0.0	100	0	0.628741	2	5	458.624	2289.09	0.87	S4	S682	PVRRRLKsEDELRPE	29	8.18	H358_SILAC_CSC_pSTY_08.raw
SPPsPVER	21493024	AKAP12	9590	A-kinase anchor protein 12	S4(Phospho)	S(1): 0.0; S(4): 100.0	100	0	0.00293027	0	2	474.713	948.418	-0.44	S4	S1233	SHAKSPPsPVEREMV	46	2.08	H358_SILAC_CSC_pSTY_04.raw
LDLtGGAFEDNLR	57770468	B3GNTL1	146712	UDP-GlcNAc:betaGal beta-1,3-N-acetylglucosaminyltransferase-like protein 1	T4(Phospho)	T(4): 100.0	100	0.003		0	2	750.836	1500.66	-6.23	T4	T338	ICVKLDLtGGAFEDN		2.04	H358_SILAC_CSC_pSTY_07.raw
EGAGsPAAPGTLPLEK	5902106	SOX15	6665	protein SOX-15	S5(Phospho)	S(5): 100.0; T(11): 0.0	100	0	0.0411488	0	2	787.876	1574.74	-1.4	S5	S37	QEREGAGsPAAPGTL	38	2.94	H358_SILAC_CSC_pSTY_01.raw
IPSKEEEADMsSPTQR	20070205	LAD1	3898	ladinin-1	M10(Oxidation); S12(Phospho)	S(3): 0.0; S(11): 98.2; S(12): 1.8; T(14): 0.0	100	0	0.000376316	1	2	950.901	1900.79	-2.71	S11	S355	KEEEADMsSPTQRTY	59	3.65	H358_SILAC_CSC_pSTY_08.raw
CDSSPDsAEDVRK	156523970	AHSG	197	alpha-2-HS-glycoprotein preproprotein	C1(Carbamidomethyl); S7(Phospho)	S(3): 0.0; S(4): 0.0; S(7): 100.0	100	0	2.95765e-07	1	2	773.297	1545.59	-1.17	S7	S138	KCDSSPDsAEDVRKV	85	3.7	H358_SILAC_CSC_pSTY_02.raw
GLGVGFGSGGGSSSsVK	119395754	KRT5	3852	keratin, type II cytoskeletal 5	S15(Phospho)	S(8): 0.0; S(12): 0.0; S(13): 0.0; S(14): 2.4; S(15): 97.6	100	0	0.000295352	0	2	760.344	1519.68	1.83	S15	S574	SGGGSSSsVKFVSTT	58	4.33	H358_SILAC_CSC_pSTY_08.raw
AGGTALLPGPPAPsPLPATPLSAKEDASKEDVIFF	41327769	ARHGEF18	23370	rho guanine nucleotide exchange factor 18	S14(Phospho)	T(4): 0.0; S(14): 81.1; T(19): 6.3; S(22): 6.3; S(28): 6.3	100	0.001		2	3	1181.27	3541.78	-0.54	S14	S994	LPGPPAPsPLPATPL		2.96	H358_SILAC_CSC_pSTY_04.raw
LLYLWTSSHTNSVPGtVTK	157671929	PIK3C2A	5286	phosphatidylinositol 4-phosphate 3-kinase C2 domain-containing subunit alpha	Y3(Phospho); T16(Phospho)	Y(3): 25.0; T(6): 25.0; S(7): 25.0; S(8): 25.0; T(10): 3.7; S(12): 3.7; T(16): 88.9; T(18): 3.7	100	0.002	1.94228	0	2	1132.52	2264.04	-0.2	T16	T823	HTNSVPGTVTKKGYV	23		H358_SILAC_CSC_pSTY_12.raw
RLKsEDELRPEVDEHTQK	190886437	REPS1	85021	ralBP1-associated Eps domain-containing protein 1	S4(Phospho)	S(4): 100.0; T(16): 0.0	100	0		2	4	573.024	2289.07	-6.24	S4	S682	PVRRRLKsEDELRPE		5.52	H358_SILAC_CSC_pSTY_08.raw
NRDVEMGNsVIEENEMK	262359914	SLC1A3	6507	excitatory amino acid transporter 1	M6(Oxidation); S9(Phospho)	S(9): 100.0	100	0	0.000144062	1	3	697.291	2089.86	0.32	S9	S467	RDVEMGNsVIEENEM	62	5.76	H358_SILAC_CSC_pSTY_08.raw
GLPPsMER	56699409	RBMX	27316	RNA-binding motif protein, X chromosome	S5(Phospho)	S(5): 100.0	100	0	0.0165995	0	2	483.71	966.412	0.42	S5	S352	QERGLPPsMERGYPP	37	1.79	H358_SILAC_CSC_pSTY_10.raw
LNRSDsDSSTLSK	29789058	WWC1	23286	protein KIBRA	S6(Phospho)	S(4): 2.5; S(6): 97.5; S(8): 0.0; S(9): 0.0; T(10): 0.0; S(12): 0.0	100	0	0.117641	1	3	497.222	1489.65	-1.55	S6	S947	CRLNRSDsDSSTLSK	32	4.04	H358_SILAC_CSC_pSTY_09.raw
MPNsPAPHFAMPPIHEDHLEK	62988361	AIM1	202	absent in melanoma 1 protein	M1(Oxidation); S4(Phospho)	S(4): 100.0	100	0	4.89202	0	4	623.528	2491.09	-1.23	S4	S725	KKARMPNsPAPHFAM	19	6.12	H358_SILAC_CSC_pSTY_09.raw
AAsPPRPLLSNASATPVGR	31657094	ANLN	54443	actin-binding protein anillin	S3(Phospho)	S(3): 100.0; S(10): 0.0; S(13): 0.0; T(15): 0.0	100	0		0	2	971.5	1941.99	1.29	S3	S182	PSEEKAAsPPRPLLS		2.61	H358_SILAC_CSC_pSTY_09.raw
AAPSTAPAEAtPPKPGEAEAPPKHPGVLK	14043024	BAG3	9531	BAG family molecular chaperone regulator 3	T11(Phospho)	S(4): 2.1; T(5): 2.1; T(11): 95.7	100	0.004		1	4	724.872	2896.47	1.59	T11	T406	STAPAEAtPPKPGEA		1.74	H358_SILAC_CSC_pSTY_02.raw
LAALRDEPSKVQtLNEQDWER	29171753	PPFIA1	8500	liprin-alpha-1	T13(Phospho)	S(9): 0.0; T(13): 100.0	100	0		2	3	860.081	2578.23	-0.76	T13	T572	DEPSKVQtLNEQDWE		4.33	H358_SILAC_CSC_pSTY_05.raw
KSPsLESLSRPPSLGFGDTR	75750474	SPECC1	92521	cytospin-B	S4(Phospho)	S(2): 0.0; S(4): 100.0; S(7): 0.0; S(9): 0.0; S(13): 0.0; T(19): 0.0	100	0	14.4671	1	3	737.703	2211.09	5.75	S4	S833	PHLRKSPsLESLSRP	14	3.67	H358_SILAC_CSC_pSTY_02.raw
VFFQsPR	19311006	PPP1R14C	81706	protein phosphatase 1 regulatory subunit 14C	S5(Phospho)	S(5): 100.0	100	0.006	0.0461207	0	2	480.718	960.43	-4.5	S5	S25	GARVFFQsPRGGAGG	33		H358_SILAC_CSC_pSTY_05.raw
FVVIQNEDLGPAsPLDSTFYR	54792098	ERBB2	2064	receptor tyrosine-protein kinase erbB-2	S13(Phospho)	S(13): 100.0; S(17): 0.0; T(18): 0.0; Y(20): 0.0	100	0	8.3012e-10	0	2	1224.58	2448.15	0.14	S13	S968	NEDLGPAsPLDSTFY	118	3.57	H358_SILAC_CSC_pSTY_03.raw
MIGFPSSAGSVsPR	131412225	KRT13	3860	keratin, type I cytoskeletal 13	M1(Oxidation); S12(Phospho)	S(6): 0.0; S(7): 0.0; S(10): 0.0; S(12): 100.0	100	0	2.03661e-10	0	2	744.831	1488.65	-0.5	S12	S427	PSSAGSVsPRSTSVT	120	3.89	H358_SILAC_CSC_pSTY_05.raw
MHEGDEGPGHHHKPGLGEGtP	4506773	S100A9	6280	protein S100-A9	M1(Oxidation); T20(Phospho)	T(20): 100.0	100	0.001	0.0358074	0	2	1136.47	2271.93	2.06	T20	T113	KPGLGEGtP_	39	3	H358_SILAC_CSC_pSTY_08.raw
FQETEFLsPPR	4507555	TMPO	7112	thymopoietin	S8(Phospho)	T(4): 0.0; S(8): 100.0	100	0.001	0.000271171	0	2	715.827	1430.65	7.9	S8	S424	FQETEFLsPPRKVPR	59	2.68	H358_SILAC_CSC_pSTY_04.raw
LSPHAFKTEsGEETDLISPPQEEVK	42518068	TGOLN2	10618	trans-Golgi network integral membrane protein 2	T8(Phospho)	S(2): 0.0; T(8): 4.7; S(10): 95.3; T(14): 0.0; S(18): 0.0	100	0	0.915445	1	3	950.116	2848.33	1.09	S10	S298	PHAFKTEsGEETDLI	27	4.9	H358_SILAC_CSC_pSTY_06.raw
MIGFPSSAGSVsPR	131412225	KRT13	3860	keratin, type I cytoskeletal 13	S12(Phospho)	S(6): 0.0; S(7): 0.0; S(10): 2.3; S(12): 97.7	100	0	9.56829e-06	0	2	736.834	1472.66	-0.31	S12	S427	PSSAGSVsPRSTSVT	73	3.54	H358_SILAC_CSC_pSTY_05.raw
NIIsPPWDFR	118402580	CDC16	8881	cell division cycle protein 16 homolog	S4(Phospho)	S(4): 100.0	100	0	0.000670449	0	2	662.807	1324.61	-1.98	S4	S560	KTLKNIIsPPWDFRE	55	1.88	H358_SILAC_CSC_pSTY_02.raw
MYFPDVEFDIKsPK	61743954	AHNAK	79026	neuroblast differentiation-associated protein AHNAK	M1(Oxidation); S12(Phospho)	Y(2): 0.0; S(12): 100.0	100	0	0.00504591	1	2	906.401	1811.8	-0.5	S12	S5099	DVEFDIKsPKFKAEA	47	2.93	H358_SILAC_CSC_pSTY_03.raw
VMHSSPSsPSSDGK	13540513	OSBP2	23762	oxysterol-binding protein 2	S8(Phospho)	S(4): 2.6; S(5): 2.6; S(7): 2.6; S(8): 87.1; S(10): 2.6; S(11): 2.6	100	0.002	5.24438	0	2	741.799	1482.59	-1.02	S8	S766	VMHSSPSsPSSDGKQ	13	1.17	H358_SILAC_CSC_pSTY_12.raw
SQsADAPGPTER	224809419	HOMER3	9454	homer protein homolog 3	S3(Phospho)	S(1): 0.0; S(3): 100.0; T(10): 0.0	100	0	7.0773e-05	0	2	648.266	1295.53	-0.56	S3	S123	EKLFRSQsADAPGPT	62	3.49	H358_SILAC_CSC_pSTY_03.raw
LGsPSPASR	326319990	CEP170B	283638	centrosomal protein of 170 kDa protein B	S3(Phospho)	S(3): 100.0; S(5): 0.0; S(8): 0.0	100	0	0.0382152	0	2	476.218	951.429	-0.8	S3	S408	KTEERLGsPSPASRT	34	2.1	H358_SILAC_CSC_pSTY_09.raw
LTPVsPESSSTEEK	4505571	SQSTM1	8878	sequestosome-1	S5(Phospho)	T(2): 0.0; S(5): 100.0; S(8): 0.0; S(9): 0.0; S(10): 0.0; T(11): 0.0	100	0	7.23967e-05	0	2	785.846	1570.69	-2.05	S5	S272	RSRLTPVsPESSSTE	65	2.78	H358_SILAC_CSC_pSTY_10.raw
AGDTsDQEGHSLEEK	4503555	ELF4	2000	ETS-related transcription factor Elf-4	S5(Phospho)	T(4): 0.0; S(5): 100.0; S(11): 0.0	100	0	0.000143009	0	2	841.831	1682.65	-0.21	S5	S151	LNRAGDTsDQEGHSL	59	3.4	H358_SILAC_CSC_pSTY_04.raw
VAQEAIESLSAsK	40806181	DSTYK	25778	dual serine/threonine and tyrosine protein kinase	S12(Phospho)	S(8): 2.7; S(10): 2.7; S(12): 94.6	100	0.002	0.0518664	0	2	706.838	1412.67	1.8	S12	S579	AIESLSAsKLAKSIC	36	1.671.67	H358_SILAC_CSC_pSTY_05.raw
ETPHsPGVEDAPIAK	7705373	LIMA1	51474	LIM domain and actin-binding protein 1	S5(Phospho)	T(2): 0.0; S(5): 100.0	100	0.001	1.00106	0	3	543.247	1627.73	-6	S5	S490	NARETPHsPGVEDAP	24	3.19	H358_SILAC_CSC_pSTY_08.raw
TFsLTEVR	116686122	KIF4A	24137	chromosome-associated kinesin KIF4A	S3(Phospho)	T(1): 0.0; S(3): 100.0; T(5): 0.0	100	0	0.00151124	0	2	516.744	1032.48	3.72	S3	S801	KLRRRTFsLTEVRGQ	50	1.86	H358_SILAC_CSC_pSTY_05.raw
tsLLIALGtLLALVCVFVICR	391224440	IL3RA	3563	interleukin-3 receptor subunit alpha	T1(Phospho); S2(Phospho); T9(Phospho); C15(Carbamidomethyl); C20(Carbamidomethyl)	T(1): 100.0; S(2): 100.0; T(9): 100.0	80.264	0.007		0	3	858.088	2572.25	0.84	T1; S2; T9	T228; S229; T236	ANTRAWRtSLLIALG;NTRAWRTsLLIALGT;SLLIALGtLLALVCV		3.55	H358_SILAC_CSC_pSTY_08.raw
EsKEEETSIDVAGKPNEVTK	262073007	SLC16A1	6566	monocarboxylate transporter 1	S2(Phospho)	S(2): 100.0; T(7): 0.0; S(8): 0.0; T(19): 0.0	24.218	0	0.343316	1	3	757.354	2270.05	1.03	S2	S461	ANEQKKEsKEEETSI	31	5.6	H358_SILAC_CSC_pSTY_08.raw
KESKEEEtSIDVAGKPNEVTK	262073007	SLC16A1	6566	monocarboxylate transporter 1	S9(Phospho)	S(3): 0.0; T(8): 98.2; S(9): 1.8; T(20): 0.0	21.009	0	0.359164	2	4	600.29	2398.14	0.08	T8	T466	KESKEEEtSIDVAGK	31	3.69	H358_SILAC_CSC_pSTY_08.raw
KESKEEEtSIDVAGKPNEVTK	262073007	SLC16A1	6566	monocarboxylate transporter 1	T8(Phospho)	S(3): 0.0; T(8): 98.3; S(9): 1.7; T(20): 0.0	20.155	0	0.000821605	2	3	800.051	2398.14	-0.27	T8	T466	KESKEEEtSIDVAGK	58	6.84	H358_SILAC_CSC_pSTY_08.raw
RGsDPASGEVEASQLR	31542667	TMEM40	55287	transmembrane protein 40	S3(Phospho)	S(3): 100.0; S(7): 0.0; S(13): 0.0	19.902	0	2.87105e-07	1	2	869.891	1738.78	-0.35	S3	S137	SGLRRRGsDPASGEV	90	5.02	H358_SILAC_CSC_pSTY_08.raw
IPMPPSsPQPR	63003907	PPP1R13L	10848	relA-associated inhibitor	S7(Phospho)	S(6): 0.0; S(7): 100.0	18.77	0	2.90268e-05	0	2	643.799	1286.59	-4.74	S7	S358	RIPMPPSsPQPRGAP	68	3	H358_SILAC_CSC_pSTY_12.raw
IPMPPSsPQPR	63003907	PPP1R13L	10848	relA-associated inhibitor	S7(Phospho)	S(6): 0.0; S(7): 100.0	18.77	0.001	0.0092232	0	2	643.802	1286.6	0.1	S7	S358	RIPMPPSsPQPRGAP	43	2.93	H358_SILAC_CSC_pSTY_12.raw
RRGsDPASGEVEASQLR	31542667	TMEM40	55287	transmembrane protein 40	S4(Phospho)	S(4): 100.0; S(8): 0.0; S(14): 0.0	16.347	0	0.000252908	2	3	632.297	1894.88	-0.67	S4	S137	SGLRRRGsDPASGEV	61	6.19	H358_SILAC_CSC_pSTY_08.raw
IFPDRLSGEMPPAsPSFPR	55770872	L3MBTL3	84456	lethal(3)malignant brain tumor-like protein 3	R5(Label:13C(6)); S14(Phospho); R19(Label:13C(6))	S(7): 0.0; S(14): 100.0; S(16): 0.0	16.033	0.001		1	3	731.694	2193.07	3.25	S14	S583	SGEMPPAsPSFPRNK		3.22	H358_SILAC_CSC_pSTY_04.raw
ETPPNGNLsPAPR	149158690	PRRC2A	7916	protein PRRC2A	S9(Phospho)	T(2): 0.0; S(9): 100.0	12.998	0.002	0.197093	0	2	715.329	1429.65	2.09	S9	S1004	TPPNGNLsPAPRLRR	30	2.64	H358_SILAC_CSC_pSTY_09.raw
HTDDEMTGyVATR	20986514	MAPK14	1432	mitogen-activated protein kinase 14	M6(Oxidation); Y9(Phospho)	T(2): 0.0; T(7): 2.5; Y(9): 97.5; T(12): 0.0	12.58	0	2.64784e-06	0	2	796.307	1591.61	-1.8	Y9	Y182	TDDEMTGyVATRWYR	76	2.82	H358_SILAC_CSC_pSTY_07.raw
sFTPDHVVYAR	42734430	PTRF	284119	polymerase I and transcript release factor	S1(Phospho)	S(1): 100.0; T(3): 0.0; Y(9): 0.0	12.58	0	0.0389153	0	2	686.308	1371.61	0.15	S1	S300	SRDKLRKsFTPDHVV	36	2.74	H358_SILAC_CSC_pSTY_05.raw
sLTNSHLEKK	117168275	SLC38A1	81539	sodium-coupled neutral amino acid transporter 1	S1(Phospho)	S(1): 100.0; T(3): 0.0; S(5): 0.0	12.525	0	0.016985	1	2	618.802	1236.6	-1.28	S1	S52	SDRESRRsLTNSHLE	40	2.68	H358_SILAC_CSC_pSTY_10.raw
ALAQAPAPAPGPAQGPLPMKsPAPGNVAASK	145275189	C1orf116	79098	specifically androgen-regulated gene protein	M19(Oxidation); S21(Phospho)	S(21): 99.8; S(30): 0.2	12.187	0	1.76028	1	3	986.838	2958.5	2.78	S21	S429	QGPLPMKsPAPGNVA	23	5.61	H358_SILAC_CSC_pSTY_08.raw
AFDGAGSSLGRAPsPRPGPGPLR	63003907	PPP1R13L	10848	relA-associated inhibitor	S14(Phospho)	S(7): 0.0; S(8): 0.0; S(14): 100.0	12.081	0	8.14013	1	3	767.382	2300.13	0.55	S14	S158	SSLGRAPsPRPGPGP	17	4.31	H358_SILAC_CSC_pSTY_08.raw
GWTIIMyAAVDSVNVDK	4506813	SCN9A	6335	sodium channel protein type 9 subunit alpha	M6(Oxidation); S12(Phospho)	T(3): 0.0; Y(7): 97.0; S(12): 3.0	10.634	0.009		0	2	989.464	1977.92	8.59	Y7	Y1402	KGWTIIMyAAVDSVN		2.99	H358_SILAC_CSC_pSTY_02.raw
LAsFGGMGTTSSLPSFVGSGNHNPAK	23510377	KANK1	23189	KN motif and ankyrin repeat domain-containing protein 1	S3(Phospho)	S(3): 100.0; T(9): 0.0; T(10): 0.0; S(11): 0.0; S(12): 0.0; S(15): 0.0; S(19): 0.0	10.543	0	6.83276e-06	0	3	867.734	2601.19	3.12	S3	S28	FRRPRLAsFGGMGTT	79	6.99	H358_SILAC_CSC_pSTY_08.raw
ALAQAPAPAPGPAQGPLPMKsPAPGNVAASK	145275189	C1orf116	79098	specifically androgen-regulated gene protein	S21(Phospho)	S(21): 99.8; S(30): 0.2	10.497	0	1.68604	1	3	981.502	2942.49	-1.09	S21	S429	QGPLPMKsPAPGNVA	23	5.99	H358_SILAC_CSC_pSTY_08.raw
LLEKEDsEAADSK	62988361	AIM1	202	absent in melanoma 1 protein	S7(Phospho)	S(7): 100.0; S(12): 0.0	10.479	0	4.72217e-06	1	2	757.834	1514.66	-1.03	S7	S410	KLLEKEDsEAADSKS	76	4.08	H358_SILAC_CSC_pSTY_12.raw
FTPVASKFsPGAPGGSGSQPNQK	4508047	ZYX	7791	zyxin	S9(Phospho)	T(2): 0.0; S(6): 3.0; S(9): 97.0; S(16): 0.0; S(18): 0.0	10.269	0	0.000118327	1	3	776.036	2326.09	2.7	S9	S281	TPVASKFsPGAPGGS	66	4.87	H358_SILAC_CSC_pSTY_08.raw
SADGsAPAGEGEGVTLQR	71979932	SLC7A5	8140	large neutral amino acids transporter small subunit 1	S5(Phospho)	S(1): 0.0; S(5): 100.0; T(15): 0.0	10.119	0	1.08284e-10	0	2	891.385	1781.76	-3.88	S5	S35	AAKSADGsAPAGEGE	123	4.23	H358_SILAC_CSC_pSTY_08.raw
SRsPLELEPEAK	4557515	DDB2	1643	DNA damage-binding protein 2	S3(Phospho)	S(1): 0.0; S(3): 100.0	9.918	0	0.00651801	1	2	718.345	1435.68	0.08	S3	S26	PRNKRSRsPLELEPE	46	4.58	H358_SILAC_CSC_pSTY_08.raw
AMLPGsPLFTR	63003907	PPP1R13L	10848	relA-associated inhibitor	S6(Phospho)	S(6): 100.0; T(10): 0.0	9.677	0	5.23691e-05	0	2	635.307	1269.61	0.72	S6	S395	SRAMLPGsPLFTRAP	66	2.61	H358_SILAC_CSC_pSTY_05.raw
AMLPGsPLFTR	63003907	PPP1R13L	10848	relA-associated inhibitor	S6(Phospho); R11(Label:13C(6))	S(6): 100.0; T(10): 0.0	9.677	0	0.00755997	0	2	638.318	1275.63	2.16	S6	S395	SRAMLPGsPLFTRAP	44	2.13	H358_SILAC_CSC_pSTY_05.raw
sLTNSHLEK	117168275	SLC38A1	81539	sodium-coupled neutral amino acid transporter 1	S1(Phospho)	S(1): 98.7; T(3): 1.3; S(5): 0.0	9.496	0	0.00143447	0	2	554.755	1108.5	-0.22	S1	S52	SDRESRRsLTNSHLE	49	3.13	H358_SILAC_CSC_pSTY_10.raw
RAVSEGCAsEDEVEGEA	222352143	TBC1D2	55357	TBC1 domain family member 2A	C7(Carbamidomethyl); S9(Phospho)	S(4): 0.0; S(9): 100.0	9.49	0	6.84224e-08	1	2	937.859	1874.71	-0.06	S9	S909	AVSEGCAsEDEVEGE	93	3.39	H358_SILAC_CSC_pSTY_04.raw
RVsQDLEVEKPDASPTSLQLR	45935385	SASH1	23328	SAM and SH3 domain-containing protein 1	S3(Phospho)	S(3): 100.0; S(14): 0.0; T(16): 0.0; S(17): 0.0	9.276	0	0.0211434	1	3	816.744	2448.22	1.86	S3	S90	ELRKRRVsQDLEVEK	43	4.89	H358_SILAC_CSC_pSTY_05.raw
VPLtPTR	65288071	TNS3	64759	tensin-3	T4(Phospho)	T(4): 100.0; T(6): 0.0	9.276	0.001	0.0083988	0	2	432.223	863.439	0.31	T4	T632	AQPRVPLtPTRGTSS	41		H358_SILAC_CSC_pSTY_01.raw
ERPIsLGIFPLPAGDGLLtPDAQK	354681995	SPAG9	9043	C-Jun-amino-terminal kinase-interacting protein 4	S5(Phospho); T19(Phospho)	S(5): 100.0; T(19): 100.0	8.984	0	0.182201	0	3	889.107	2665.31	1.2	S5; T19	S60; T74	LRKERPIsLGIFPLP;PAGDGLLtPDAQKGG	34	4.49	H358_SILAC_CSC_pSTY_03.raw
AMLPGsPLFTR	63003907	PPP1R13L	10848	relA-associated inhibitor	M2(Oxidation); S6(Phospho)	S(6): 100.0; T(10): 0.0	8.904	0	1.40109e-05	0	2	643.309	1285.61	7.04	S6	S395	SRAMLPGsPLFTRAP	71	2.48	H358_SILAC_CSC_pSTY_05.raw
LNRSDsDSSTLSK	29789058	WWC1	23286	protein KIBRA	S6(Phospho)	S(4): 0.0; S(6): 100.0; S(8): 0.0; S(9): 0.0; T(10): 0.0; S(12): 0.0	8.852	0	0.00134906	1	2	745.328	1489.65	-2.25	S6	S947	CRLNRSDsDSSTLSK	51	3.92	H358_SILAC_CSC_pSTY_09.raw
AIGNNSATsPR	14149669	TAB2	23118	TGF-beta-activated kinase 1 and MAP3K7-binding protein 2	S9(Phospho)	S(6): 0.0; T(8): 1.5; S(9): 98.5	8.838	0	0.000228767	0	2	584.26	1167.51	-1.48	S9	S450	IGNNSATsPRVVVTQ	57	3.21	H358_SILAC_CSC_pSTY_09.raw
NNTVIDELPFKsPITK	6912460	GAB2	9846	GRB2-associated-binding protein 2	S12(Phospho)	T(3): 0.0; S(12): 100.0; T(15): 0.0	8.783	0	0.00249239	1	2	948.479	1895.95	-0.34	S12	S505	IDELPFKsPITKSWS	51	2.41	H358_SILAC_CSC_pSTY_08.raw
NQGEtPTTEVPAPFFLPASLSANNTPTR	118402596	CDC23	8697	cell division cycle protein 23 homolog	T5(Phospho)	T(5): 93.3; T(7): 3.4; T(8): 3.4; S(19): 0.0; S(21): 0.0; T(25): 0.0; T(27): 0.0	8.186	0	0.014362	0	3	1013.15	3037.44	2.23	T5	T562	QLRNQGEtPTTEVPA	46	4.34	H358_SILAC_CSC_pSTY_08.raw
AELGMGDSTSQsPPIKR	8923896	ACSS2	55902	acetyl-coenzyme A synthetase, cytoplasmic	M5(Oxidation); S12(Phospho)	S(8): 0.0; T(9): 0.0; S(10): 0.0; S(12): 100.0	8.094	0	0.00495901	1	3	623.952	1869.84	-0.28	S12	S267	MGDSTSQsPPIKRSC	48	5.51	H358_SILAC_CSC_pSTY_03.raw
HTDDEMTGyVATR	20986514	MAPK14	1432	mitogen-activated protein kinase 14	Y9(Phospho)	T(2): 0.0; T(7): 0.0; Y(9): 100.0; T(12): 0.0	7.792	0	1.34789e-07	0	2	788.31	1575.61	-1.33	Y9	Y182	TDDEMTGyVATRWYR	89	5.38	H358_SILAC_CSC_pSTY_07.raw
RRsFPLFDNSK	61676089	FAM83B	222584	protein FAM83B	S3(Phospho)	S(3): 100.0; S(10): 0.0	7.753	0	0.0315128	2	3	482.902	1446.69	2.09	S3	S664	ENLLKRRsFPLFDNS	39	4.34	H358_SILAC_CSC_pSTY_08.raw
sFPLFDNSK	61676089	FAM83B	222584	protein FAM83B	S1(Phospho); K9(Label:13C(6))	S(1): 100.0; S(8): 0.0	7.691	0	0.664768	0	2	570.757	1140.51	0.21	S1	S664	ENLLKRRsFPLFDNS	24	1.45	H358_SILAC_CSC_pSTY_09.raw
sFPLFDNSK	61676089	FAM83B	222584	protein FAM83B	S1(Phospho)	S(1): 100.0; S(8): 0.0	7.691	0	0.00375368	0	2	567.746	1134.49	-1.09	S1	S664	ENLLKRRsFPLFDNS	45	1.47	H358_SILAC_CSC_pSTY_09.raw
VPLtPTR	65288071	TNS3	64759	tensin-3	T4(Phospho)	T(4): 100.0; T(6): 0.0	7.685	0.001	0.0092091	0	2	432.223	863.439	0.24	T4	T632	AQPRVPLtPTRGTSS	40		H358_SILAC_CSC_pSTY_12.raw
VPLtPTR	65288071	TNS3	64759	tensin-3	T4(Phospho)	T(4): 100.0; T(6): 0.0	7.685	0.001	0.0304241	0	2	432.223	863.439	0.24	T4	T632	AQPRVPLtPTRGTSS	35	1.74	H358_SILAC_CSC_pSTY_12.raw
ELVEPLtPSGEAPNQALLR	29725609	EGFR	1956	epidermal growth factor receptor	T7(Phospho)	T(7): 96.3; S(9): 3.7	7.559	0.001	7.59648	0	3	705.358	2114.06	3.17	T7	T693	RELVEPLtPSGEAPN	17	1.7	H358_SILAC_CSC_pSTY_04.raw
ELVEPLtPSGEAPNQALLR	29725609	EGFR	1956	epidermal growth factor receptor	T7(Phospho)	T(7): 100.0; S(9): 0.0	7.559	0	4.96454e-06	0	3	705.355	2114.05	-0.9	T7	T693	RELVEPLtPSGEAPN	79	5.75	H358_SILAC_CSC_pSTY_04.raw
LGHPEALSAGTGsPQPPSFTYAQQR	4508047	ZYX	7791	zyxin	S13(Phospho)	S(8): 0.0; T(11): 0.1; S(13): 99.9; S(18): 0.0; T(20): 0.0; Y(21): 0.0	7.524	0	3.49802e-05	0	3	893.085	2677.24	-0.08	S13	S308	ALSAGTGsPQPPSFT	72	5.63	H358_SILAC_CSC_pSTY_08.raw
sLGSAGPSGTLPR	63003907	PPP1R13L	10848	relA-associated inhibitor	S1(Phospho)	S(1): 100.0; S(4): 0.0; S(8): 0.0; T(10): 0.0	7.357	0	2.18789e-06	0	2	640.306	1279.6	0.5	S1	S332	DAGSYRRsLGSAGPS	80	4.23	H358_SILAC_CSC_pSTY_04.raw
KDPSGASNPSADsPLHR	24497501	FOXA1	3169	hepatocyte nuclear factor 3-alpha	S13(Phospho)	S(4): 0.0; S(7): 0.0; S(10): 0.0; S(13): 100.0	7.17	0	0.000103445	1	3	605.939	1815.8	-0.03	S13	S307	ASNPSADsPLHRGVH	64	7.99	H358_SILAC_CSC_pSTY_08.raw
ELVEPLtPSGEAPNQALLR	29725609	EGFR	1956	epidermal growth factor receptor	T7(Phospho); R19(Label:13C(6))	T(7): 100.0; S(9): 0.0	6.936	0	0.000115279	0	2	1060.55	2120.08	4.55	T7	T693	RELVEPLtPSGEAPN	65	2.7	H358_SILAC_CSC_pSTY_04.raw
ELVEPLtPSGEAPNQALLR	29725609	EGFR	1956	epidermal growth factor receptor	T7(Phospho)	T(7): 98.0; S(9): 2.0	6.936	0	2.65755e-05	0	2	1057.53	2114.05	-0.23	T7	T693	RELVEPLtPSGEAPN	72	4.11	H358_SILAC_CSC_pSTY_04.raw
NNTVIDELPFKsPITK	6912460	GAB2	9846	GRB2-associated-binding protein 2	S12(Phospho)	T(3): 0.0; S(12): 100.0; T(15): 0.0	6.669	0	0.00692119	1	3	632.654	1895.95	-2.06	S12	S505	IDELPFKsPITKSWS	47	5.8	H358_SILAC_CSC_pSTY_08.raw
sIHRDHIESPK	44955929	CAMSAP2	23271	calmodulin-regulated spectrin-associated protein 2	S1(Phospho)	S(1): 100.0; S(9): 0.0	6.637	0.002		1	4	350.419	1398.65	-0.08	S1	S1257	QKKQRPKsIHRDHIE		2.72	H358_SILAC_CSC_pSTY_09.raw
RNsVERPAEPVAGAATPSLVEQQK	301129165	DIDO1	11083	death-inducer obliterator 1	S3(Phospho)	S(3): 100.0; T(16): 0.0; S(18): 0.0	6.573	0	0.100609	1	3	872.104	2614.3	-0.3	S3	S1456	CADVRRNsVERPAEP	36	9.77	H358_SILAC_CSC_pSTY_03.raw
AFGSGIDIKPGtPPIAGR	115298682	PRRC2C	23215	protein PRRC2C	T12(Phospho)	S(4): 0.0; T(12): 100.0	6.571	0	3.49636	0	3	611.979	1833.92	-1.22	T12	T2673	GIDIKPGtPPIAGRS	20	3.59	H358_SILAC_CSC_pSTY_01.raw
VGsGSLDNLGR	29171753	PPFIA1	8500	liprin-alpha-1	S3(Phospho)	S(3): 100.0; S(5): 0.0	6.485	0	4.17e-07	0	2	577.763	1154.52	-0.86	S3	S666	EIESRVGsGSLDNLG	86	3.78	H358_SILAC_CSC_pSTY_03.raw
VPLAPITDPQQLQLsPLKGLSLVDKENtPPALSGTR	4557845	RRM2	6241	ribonucleoside-diphosphate reductase subunit M2	T7(Phospho); T28(Phospho)	T(7): 8.6; S(15): 83.0; S(21): 9.3; T(28): 82.1; S(33): 8.5; T(35): 8.5	6.42	0.001		2	4	989.267	3954.05	1.7	S15; T28	S20; T33	DPQQLQLsPLKGLSL;SLVDKENtPPALSGT		3.99	H358_SILAC_CSC_pSTY_08.raw
LDVFARPAsPSLQLLPWR	63003907	PPP1R13L	10848	relA-associated inhibitor	S9(Phospho)	S(9): 100.0; S(11): 0.0	6.417	0	0.000405741	0	3	716.045	2146.12	0.23	S9	S280	DVFARPAsPSLQLLP	58	6.2	H358_SILAC_CSC_pSTY_02.raw
NWTEDMEGGISsPVKK	45505149	NFIC	4782	nuclear factor 1 C-type	S11(Phospho)	T(3): 0.0; S(11): 3.5; S(12): 96.5	6.415	0.006		1	2	929.408	1857.81	-0.23	S12	S323	DMEGGISsPVKKTEM		2.83	H358_SILAC_CSC_pSTY_03.raw
VSNGsPSLER	4757962	CDKN1B	1027	cyclin-dependent kinase inhibitor 1B	S5(Phospho)	S(2): 0.0; S(5): 98.6; S(7): 1.4	6.401	0	0.000145791	0	2	563.25	1125.49	-0.49	S5	S10	NVRVSNGsPSLERMD	59	2.71	H358_SILAC_CSC_pSTY_08.raw
APQPTSPPAsR	156564380	DTX2	113878	probable E3 ubiquitin-protein ligase DTX2	S6(Phospho)	T(5): 0.0; S(6): 2.7; S(10): 97.3	6.307	0.002		0	2	594.774	1188.54	-0.92	S10	S364	QPTSPPAsRLASKSH		2.19	H358_SILAC_CSC_pSTY_07.raw
AYsQEEITQGFEETGDTLYAPYSTHFQLQNQPPQK	4506403	GPRC5A	9052	retinoic acid-induced protein 3	S3(Phospho)	Y(2): 3.2; S(3): 96.8; T(8): 0.0; T(14): 0.0; T(17): 0.0; Y(19): 0.0; Y(22): 0.0; S(23): 0.0; T(24): 0.0	6.256	0	0.00594128	0	3	1375.95	4125.84	0.94	S3	S301	GVENRAYsQEEITQG	50	4.754.75	H358_SILAC_CSC_pSTY_08.raw
AYsQEEITQGFEETGDTLYAPYSTHFQLQNQPPQK	4506403	GPRC5A	9052	retinoic acid-induced protein 3	S3(Phospho)	Y(2): 2.9; S(3): 97.1; T(8): 0.0; T(14): 0.0; T(17): 0.0; Y(19): 0.0; Y(22): 0.0; S(23): 0.0; T(24): 0.0	6.256	0	0.000293342	0	3	1375.95	4125.85	1.74	S3	S301	GVENRAYsQEEITQG	63	5.145.14	H358_SILAC_CSC_pSTY_08.raw
KDPSGASNPSADsPLHR	24497501	FOXA1	3169	hepatocyte nuclear factor 3-alpha	S13(Phospho)	S(4): 0.0; S(7): 0.0; S(10): 0.0; S(13): 100.0	6.22	0	3.84058e-09	1	2	908.404	1815.8	-0.83	S13	S307	ASNPSADsPLHRGVH	109	5.44	H358_SILAC_CSC_pSTY_08.raw
AVPsPTTGEEGSVHSR	221139926	NHSL1	57224	NHS-like protein 1	S4(Phospho)	S(4): 99.9; T(6): 0.1; T(7): 0.0; S(12): 0.0; S(15): 0.0	6.15	0	0.0324228	0	3	564.253	1690.74	0.88	S4	S1229	EALRAVPsPTTGEEG	39	4.84	H358_SILAC_CSC_pSTY_08.raw
LGHPEALSAGTGsPQPPSFTYAQQR	4508047	ZYX	7791	zyxin	S13(Phospho)	S(8): 0.0; T(11): 0.1; S(13): 99.9; S(18): 0.0; T(20): 0.0; Y(21): 0.0	6.096	0	0.000140073	0	2	1339.12	2677.24	0.47	S13	S308	ALSAGTGsPQPPSFT	66	3.75	H358_SILAC_CSC_pSTY_08.raw
LSsTDSLESLLSK	223633995	HBS1L	10767	HBS1-like protein	S3(Phospho)	S(2): 0.0; S(3): 99.9; T(4): 0.0; S(6): 0.0; S(9): 0.0; S(12): 0.0	6.082	0	1.34623e-09	0	2	730.352	1459.7	2.5	S3	S246	QPSVRLSsTDSLESL	113	3.25	H358_SILAC_CSC_pSTY_08.raw
GLPSPYNMSSAPGsR	58530840	DSP	1832	desmoplakin	S10(Phospho)	S(4): 0.0; Y(6): 0.0; S(9): 0.0; S(10): 0.0; S(14): 100.0	6.041	0	5.03223e-05	0	2	800.846	1600.68	1.11	S14	S2825	NMSSAPGsRSGSRSG	66	3.28	H358_SILAC_CSC_pSTY_09.raw
KPSLVSDLPWEGAAPQsPSFSGSEDSGSPK	5803177	SNTB2	6645	beta-2-syntrophin	S17(Phospho)	S(3): 0.0; S(6): 0.0; S(17): 100.0; S(19): 0.0; S(21): 0.0; S(23): 0.0; S(26): 0.0; S(28): 0.0	5.971	0	6.17253e-07	0	3	1042.15	3124.42	2.17	S17	S222	WEGAAPQsPSFSGSE	90	6.91	H358_SILAC_CSC_pSTY_08.raw
HRNLsSTTDDEAPR	20070205	LAD1	3898	ladinin-1	S5(Phospho)	S(5): 100.0; S(6): 0.0; T(7): 0.0; T(8): 0.0	5.928	0	0.000105675	1	2	839.862	1678.72	-0.77	S5	S38	RRRHRNLsSTTDDEA	63	4.15	H358_SILAC_CSC_pSTY_05.raw
HLsESSGKPLSTK	27735067	MISP	126353	uncharacterized protein C19orf21	S3(Phospho)	S(3): 100.0; S(5): 0.0; S(6): 0.0; S(11): 0.0; T(12): 0.0	5.926	0	6.617e-06	0	2	725.85	1450.69	-0.78	S3	S471	TMSPRHLsESSGKPL	76	3.46	H358_SILAC_CSC_pSTY_12.raw
IVAHAVEVPAVQsPR	18087845	CDCA5	113130	sororin	S13(Phospho)	S(13): 100.0	5.834	0	6.63242e-06	0	2	826.934	1652.86	5.19	S13	S75	VEVPAVQsPRRSPRI	76	4.52	H358_SILAC_CSC_pSTY_08.raw
IVAHAVEVPAVQsPR	18087845	CDCA5	113130	sororin	S13(Phospho)	S(13): 100.0	5.834	0	2.8054e-06	0	2	826.926	1652.84	-5	S13	S75	VEVPAVQsPRRSPRI	80	4.51	H358_SILAC_CSC_pSTY_08.raw
ELVEPLtPSGEAPNQALLR	29725609	EGFR	1956	epidermal growth factor receptor	T7(Phospho)	T(7): 97.7; S(9): 2.3	5.561	0	1.56412e-05	0	2	1057.53	2114.06	1.04	T7	T693	RELVEPLtPSGEAPN	74	4.16	H358_SILAC_CSC_pSTY_05.raw
sLVGTPYWMAPEVISR	456367261	PAK6	56924	serine/threonine-protein kinase PAK 6	S1(Phospho)	S(1): 100.0; T(5): 0.0; Y(7): 0.0; S(15): 0.0	5.436	0	0.0349147	0	2	943.448	1885.89	-1.61	S1	S560	KDVPKRKsLVGTPYW	40	2.57	H358_SILAC_CSC_pSTY_04.raw
sLVGTPYWMAPEVISR	456367261	PAK6	56924	serine/threonine-protein kinase PAK 6	S1(Phospho)	S(1): 100.0; T(5): 0.0; Y(7): 0.0; S(15): 0.0	5.436	0	0.0151344	0	2	943.449	1885.89	-0.64	S1	S560	KDVPKRKsLVGTPYW	44	2.65	H358_SILAC_CSC_pSTY_04.raw
sLVGTPYWMAPEVISR	456367261	PAK6	56924	serine/threonine-protein kinase PAK 6	S1(Phospho); R16(Label:13C(6))	S(1): 100.0; T(5): 0.0; Y(7): 0.0; S(15): 0.0	5.436	0	0.00147198	0	2	946.459	1891.91	-0.25	S1	S560	KDVPKRKsLVGTPYW	54	4.12	H358_SILAC_CSC_pSTY_04.raw
HLDVPDIIITPPtPTGMMLPR	47894449	C16orf74	404550	uncharacterized protein C16orf74	T13(Phospho)	T(10): 0.0; T(13): 99.9; T(15): 0.0	5.393	0	4.32349e-06	0	2	1197.6	2394.2	-0.16	T13	T44	DIIITPPtPTGMMLP	80	4.2	H358_SILAC_CSC_pSTY_06.raw
ALsIESLSPTDSSNGVNWR	343478277	STARD13	90627	stAR-related lipid transfer protein 13	S3(Phospho)	S(3): 100.0; S(6): 0.0; S(8): 0.0; T(10): 0.0; S(12): 0.0; S(13): 0.0	5.268	0	2.37335e-08	0	2	1056.99	2112.96	2.04	S3	S293	GTFPKALsIESLSPT	102	4.64	H358_SILAC_CSC_pSTY_09.raw
IQPAGNTsPR	4503093	CSNK1E	1454	casein kinase I	S8(Phospho)	T(7): 2.5; S(8): 97.5	5.255	0		0	2	560.76	1120.51	-1.1	S8	S363	IQPAGNTsPRAISRV		2.29	H358_SILAC_CSC_pSTY_09.raw
LLGPSAAADILQLSSsLPLQSR	61676188	HUWE1	10075	E3 ubiquitin-protein ligase HUWE1	S16(Phospho)	S(5): 0.0; S(14): 0.0; S(15): 0.1; S(16): 99.9; S(21): 0.0	5.218	0	0.000243037	0	3	773.076	2317.21	-1.37	S16	S2595	DILQLSSsLPLQSRG	61	4.21	H358_SILAC_CSC_pSTY_12.raw
KLENsPLGEALR	119874209	OCIAD1	54940	OCIA domain-containing protein 1	S5(Phospho)	S(5): 100.0	5.188	0	3.4141e-05	1	2	703.855	1406.7	-0.76	S5	S108	KFKKLENsPLGEALR	69	3.68	H358_SILAC_CSC_pSTY_03.raw
RLsNLPTVDPIAVCHELYNTIR	93102371	PBRM1	55193	protein polybromo-1	S3(Phospho); C14(Carbamidomethyl)	S(3): 100.0; T(7): 0.0; Y(18): 0.0; T(20): 0.0	5.183	0	0.0105907	1	3	887.781	2661.33	2.66	S3	S39	SRKRRRLsNLPTVDP	46	7.31	H358_SILAC_CSC_pSTY_08.raw
HLDVPDIIITPPtPTGMMLPR	47894449	C16orf74	404550	uncharacterized protein C16orf74	T13(Phospho)	T(10): 0.0; T(13): 98.2; T(15): 1.8	5.163	0	0.000117914	0	3	798.737	2394.2	0.01	T13	T44	DIIITPPtPTGMMLP	65	5.38	H358_SILAC_CSC_pSTY_06.raw
HLDVPDIIITPPtPTGMMLPR	47894449	C16orf74	404550	uncharacterized protein C16orf74	T13(Phospho)	T(10): 0.0; T(13): 99.9; T(15): 0.1	5.163	0	0.000422624	0	3	798.736	2394.19	-1.36	T13	T44	DIIITPPtPTGMMLP	60	4.53	H358_SILAC_CSC_pSTY_06.raw
APAPLGTVADSLRAsDGQLQAK	208609985	SH2D3A	10045	SH2 domain-containing protein 3A	R13(Label:13C(6)); S15(Phospho); K22(Label:13C(6))	T(7): 0.0; S(11): 2.9; S(15): 97.1	5.132	0	0.174193	1	3	753.393	2258.16	2.36	S15	S201	VADSLRAsDGQLQAK	33	3.55	H358_SILAC_CSC_pSTY_08.raw
APAPLGTVADSLRAsDGQLQAK	208609985	SH2D3A	10045	SH2 domain-containing protein 3A	S15(Phospho)	T(7): 0.0; S(11): 0.0; S(15): 100.0	5.132	0	0.0162552	1	3	749.379	2246.12	1.79	S15	S201	VADSLRAsDGQLQAK	44	4.66	H358_SILAC_CSC_pSTY_08.raw
DFTNEAPPAPLPDASASPLsPHRR	50980301	MPRIP	23164	myosin phosphatase Rho-interacting protein	S17(Phospho)	T(3): 0.0; S(15): 3.6; S(17): 3.6; S(20): 92.7	5.033	0	43.5114	1	3	875.08	2623.23	-1.44	S20	S365	DASASPLsPHRRAKS	11	4.59	H358_SILAC_CSC_pSTY_06.raw
HLDVPDIIITPPtPTGMMLPR	47894449	C16orf74	404550	uncharacterized protein C16orf74	T13(Phospho); M18(Oxidation)	T(10): 0.0; T(13): 99.9; T(15): 0.1	5.001	0	0.0608194	0	3	804.068	2410.19	-1.17	T13	T44	DIIITPPtPTGMMLP	38	4.95	H358_SILAC_CSC_pSTY_06.raw
RADLNQGIGEPQSPsRR	20149675	EFHD2	79180	EF-hand domain-containing protein D2	S15(Phospho)	S(13): 2.3; S(15): 97.7	4.985	0	0.00664025	2	2	980.97	1960.93	-0.8	S15	S76	IGEPQSPsRRVFNPY	47		H358_SILAC_CSC_pSTY_12.raw
RAsISEPSDTDPEPR	116235474	STK11IP	114790	serine/threonine-protein kinase 11-interacting protein	R1(Label:13C(6)); S3(Phospho); R15(Label:13C(6))	S(3): 100.0; S(5): 0.0; S(8): 0.0; T(10): 0.0	4.94	0	0.00057576	1	2	874.898	1748.79	-0.73	S3	S398	RVRVRRAsISEPSDT	57	4.25	H358_SILAC_CSC_pSTY_05.raw
RAsISEPSDTDPEPR	116235474	STK11IP	114790	serine/threonine-protein kinase 11-interacting protein	S3(Phospho)	S(3): 100.0; S(5): 0.0; S(8): 0.0; T(10): 0.0	4.94	0	2.84087e-05	1	2	868.877	1736.75	-1.03	S3	S398	RVRVRRAsISEPSDT	69	5.42	H358_SILAC_CSC_pSTY_05.raw
NSRPRPAsLGTGKDFAGIQVGK	145275189	C1orf116	79098	specifically androgen-regulated gene protein	R3(Label:13C(6)); R5(Label:13C(6)); S8(Phospho); K13(Label:13C(6)); K22(Label:13C(6))	S(2): 0.0; S(8): 100.0; T(11): 0.0	4.933	0	0.34093	1	3	787.427	2360.27	0.01	S8	S532	NSRPRPAsLGTGKDF	28		H358_SILAC_CSC_pSTY_08.raw
NSRPRPAsLGTGKDFAGIQVGK	145275189	C1orf116	79098	specifically androgen-regulated gene protein	S8(Phospho)	S(2): 0.0; S(8): 100.0; T(11): 0.0	4.933	0	0.0975064	1	3	779.402	2336.19	1.71	S8	S532	NSRPRPAsLGTGKDF	36	5.64	H358_SILAC_CSC_pSTY_08.raw
IQPAGNTsPR	4503093	CSNK1E	1454	casein kinase I	S8(Phospho)	T(7): 1.8; S(8): 98.2	4.911	0.002		0	2	560.761	1120.51	-0.23	S8	S363	IQPAGNTsPRAISRV		2.26	H358_SILAC_CSC_pSTY_10.raw
IQPAGNTsPR	4503093	CSNK1E	1454	casein kinase I	S8(Phospho); R10(Label:13C(6))	T(7): 1.7; S(8): 98.3	4.911	0.005	0.141953	0	2	563.77	1126.53	-1.2	S8	S363	IQPAGNTsPRAISRV	31		H358_SILAC_CSC_pSTY_10.raw
VTNDIsPESSPGVGR	134142826	PCM1	5108	pericentriolar material 1 protein	S6(Phospho)	T(2): 0.0; S(6): 100.0; S(9): 0.0; S(10): 0.0	4.887	0	3.81256e-08	0	2	797.855	1594.7	-4.56	S6	S65	KRVTNDIsPESSPGV	98	2.97	H358_SILAC_CSC_pSTY_10.raw
VPPAPVPCPPPsPGPSAVPSSPK	14043024	BAG3	9531	BAG family molecular chaperone regulator 3	C8(Carbamidomethyl); S12(Phospho); S21(Phospho)	S(12): 100.0; S(16): 0.1; S(20): 50.0; S(21): 50.0	4.869	0	0.71389	0	3	793.7	2379.08	-0.7	S12	S377	PVPCPPPsPGPSAVP	28	4.79	H358_SILAC_CSC_pSTY_05.raw
AHsPALGVHSFSGVQR	12056971	ANAPC1	64682	anaphase-promoting complex subunit 1	S3(Phospho)	S(3): 100.0; S(10): 0.0; S(12): 0.0	4.802	0	0.0402925	0	3	577.277	1729.82	-0.08	S3	S355	AALSRAHsPALGVHS	39	5.01	H358_SILAC_CSC_pSTY_08.raw
LDQPVSAPPsPR	46852390	CCDC6	8030	coiled-coil domain-containing protein 6	S10(Phospho); R12(Label:13C(6))	S(6): 0.0; S(10): 100.0	4.791	0	1.18769e-05	0	2	675.331	1349.65	-1.46	S10	S244	QPVSAPPsPRDISME	72	3.88	H358_SILAC_CSC_pSTY_12.raw
LDQPVSAPPsPR	46852390	CCDC6	8030	coiled-coil domain-containing protein 6	S10(Phospho); R12(Label:13C(6))	S(6): 0.0; S(10): 100.0	4.791	0	0.000603694	0	2	675.33	1349.65	-2	S10	S244	QPVSAPPsPRDISME	55	3.86	H358_SILAC_CSC_pSTY_12.raw
APsPPVEHPR	223633935	PROSER2	254427	proline and serine-rich protein 2	S3(Phospho)	S(3): 100.0	4.789	0	0.0627645	0	3	389.517	1166.54	0.3	S3	S179	RRELRAPsPPVEHPR	34	3.05	H358_SILAC_CSC_pSTY_08.raw
APsPPVEHPR	223633935	PROSER2	254427	proline and serine-rich protein 2	S3(Phospho)	S(3): 100.0	4.789	0	0.0611093	0	3	389.516	1166.53	-2.06	S3	S179	RRELRAPsPPVEHPR	34	3.29	H358_SILAC_CSC_pSTY_08.raw
sIHRDHIESPK	44955929	CAMSAP2	23271	calmodulin-regulated spectrin-associated protein 2	S1(Phospho)	S(1): 100.0; S(9): 0.0	4.773	0		1	3	466.889	1398.65	-0.03	S1	S1257	QKKQRPKsIHRDHIE		3.7	H358_SILAC_CSC_pSTY_09.raw
GLPSPYNMSSAPGsR	58530840	DSP	1832	desmoplakin	M8(Oxidation); S14(Phospho)	S(4): 0.0; Y(6): 0.0; S(9): 0.0; S(10): 0.0; S(14): 100.0	4.757	0.008	0.000832296	0	2	808.842	1616.68	-1.04	S14	S2825	NMSSAPGsRSGSRSG	53		H358_SILAC_CSC_pSTY_08.raw
ELLHSVHPEsPNLK	134142348	MTMR6	9107	myotubularin-related protein 6	S10(Phospho)	S(5): 0.0; S(10): 100.0	4.713	0		0	3	560.61	1679.82	0.27	S10	S561	LHSVHPEsPNLKTSL		4.55	H358_SILAC_CSC_pSTY_05.raw
FICVTPTTCSNTIDLPMsPR	21618338	STAT3	6774	signal transducer and activator of transcription 3	C3(Carbamidomethyl); C9(Carbamidomethyl); S18(Phospho)	T(5): 0.0; T(7): 0.0; T(8): 0.0; S(10): 0.0; T(12): 0.0; S(18): 100.0	4.654	0	1.97211e-07	0	2	1195.54	2390.07	2.76	S18	S726	NTIDLPMsPRTLDSL	94	4.27	H358_SILAC_CSC_pSTY_08.raw
FICVTPTTCSNTIDLPMsPR	21618338	STAT3	6774	signal transducer and activator of transcription 3	C3(Carbamidomethyl); C9(Carbamidomethyl); S18(Phospho)	T(5): 0.0; T(7): 0.0; T(8): 0.0; S(10): 0.0; T(12): 0.0; S(18): 100.0	4.654	0	5.70305e-09	0	2	1195.54	2390.07	3.07	S18	S726	NTIDLPMsPRTLDSL	109	4.64	H358_SILAC_CSC_pSTY_08.raw
EAPAEGEAAEPGsPTAAEGEAASAASSTSSPK	153070260	MARCKS	4082	myristoylated alanine-rich C-kinase substrate	S13(Phospho)	S(13): 96.6; T(15): 3.4; S(23): 0.0; S(26): 0.0; S(27): 0.0; T(28): 0.0; S(29): 0.0; S(30): 0.0	4.627	0	1.30246e-05	0	3	999.098	2995.28	3.09	S13	S118	GEAAEPGsPTAAEGE	76	3.86	H358_SILAC_CSC_pSTY_06.raw
AEELSPAALSPsLEPIR	410172299	LOC101060316	101060316	rho guanine nucleotide exchange factor 5-like	S10(Phospho)	S(5): 0.0; S(10): 1.6; S(12): 98.4	4.626	0	1.14e-07	0	2	930.461	1859.91	-0.48	S12	S640	SPAALSPsLEPIRCS	95	4.36	H358_SILAC_CSC_pSTY_04.raw
AEELSPAALsPSLEPIR	410172299	LOC101060316	101060316	rho guanine nucleotide exchange factor 5-like	S10(Phospho); R17(Label:13C(6))	S(5): 0.0; S(10): 97.5; S(12): 2.5	4.626	0	0.000156002	0	2	933.471	1865.93	-0.34	S10	S638	ELSPAALsPSLEPIR	63	3.81	H358_SILAC_CSC_pSTY_04.raw
QTPSLPEPKPVYAQVGQPDVDLPVsPSDGVLPNSTHEDGILRPSMK	116875765	TJP1	7082	tight junction protein ZO-1	S25(Phospho); M45(Oxidation)	T(2): 0.0; S(4): 0.0; Y(12): 0.0; S(25): 92.2; S(27): 7.6; S(34): 0.1; T(35): 0.1; S(44): 0.1	4.607	0	23.8393	0	4	1247.87	4988.44	0.71	S25	S402	PDVDLPVsPSDGVLP	12	5.03	H358_SILAC_CSC_pSTY_08.raw
GAVENEEDLPELsDsGDEAAWEDEDDADLPHGK	44771198	PRMT3	10196	protein arginine N-methyltransferase 3	S13(Phospho); S15(Phospho)	S(13): 100.0; S(15): 100.0	4.541	0	0.000112107	0	3	1238.81	3714.42	-0.17	S13; S15	S25; S27	EEDLPELsDSGDEAA;DLPELSDsGDEAAWE	65	5.8	H358_SILAC_CSC_pSTY_08.raw
QFIAAQNLGPASGHGTPASSPSSSSLPsPMsPTPR	260656034	PALLD	23022	palladin	S28(Phospho); S31(Phospho)	S(12): 0.0; T(16): 0.0; S(19): 0.0; S(20): 0.0; S(22): 0.0; S(23): 0.0; S(24): 0.0; S(25): 0.0; S(28): 100.0; S(31): 95.4; T(33): 4.6	4.531	0	2.974	0	3	1193.87	3579.58	-4.1	S28; S31	S52; S55	PSSSSLPsPMSPTPR;SSLPSPMsPTPRQFG	23	5.1	H358_SILAC_CSC_pSTY_08.raw
AHSSPASLQLGAVSPGtLTPTGVVSGPAATPTAQHLR	194306653	YAP1	10413	yorkie homolog	S14(Phospho)	S(3): 0.0; S(4): 0.0; S(7): 0.0; S(14): 4.1; T(17): 91.8; T(19): 4.1; T(21): 0.0; S(25): 0.0; T(30): 0.0; T(32): 0.0	4.513	0	5.49015e-05	0	4	904.465	3614.84	0.97	T17	T141	LGAVSPGtLTPTGVV	68	9.22	H358_SILAC_CSC_pSTY_04.raw
DFTNEAPPAPLPDASASPLsPHRR	50980301	MPRIP	23164	myosin phosphatase Rho-interacting protein	S20(Phospho)	T(3): 0.0; S(15): 4.4; S(17): 4.4; S(20): 91.2	4.511	0		1	3	875.086	2623.24	4.78	S20	S365	DASASPLsPHRRAKS		4.72	H358_SILAC_CSC_pSTY_12.raw
FICVTPTTCSNTIDLPMsPR	21618338	STAT3	6774	signal transducer and activator of transcription 3	C3(Carbamidomethyl); C9(Carbamidomethyl); M17(Oxidation); S18(Phospho)	T(5): 0.0; T(7): 0.0; T(8): 0.0; S(10): 0.0; T(12): 0.0; S(18): 100.0	4.483	0	6.98678	0	3	802.688	2406.05	-2	S18	S726	NTIDLPMsPRTLDSL	18	2.57	H358_SILAC_CSC_pSTY_08.raw
QTPSLPEPKPVYAQVGQPDVDLPVsPSDGVLPNSTHEDGILRPSMK	116875765	TJP1	7082	tight junction protein ZO-1	S25(Phospho)	T(2): 0.0; S(4): 0.0; Y(12): 0.0; S(25): 89.7; S(27): 10.3; S(34): 0.0; T(35): 0.0; S(44): 0.0	4.467	0		0	5	995.299	4972.47	4.83	S25	S402	PDVDLPVsPSDGVLP		7.23	H358_SILAC_CSC_pSTY_08.raw
sPGAPGPLTLK	4508047	ZYX	7791	zyxin	S1(Phospho)	S(1): 100.0; T(9): 0.0	4.452	0	0.000356926	0	2	559.286	1117.57	-0.01	S1	S344	QNQNQVRsPGAPGPL	57	3.34	H358_SILAC_CSC_pSTY_12.raw
sPGAPGPLTLK	4508047	ZYX	7791	zyxin	S1(Phospho); K11(Label:13C(6))	S(1): 100.0; T(9): 0.0	4.452	0	0.0049186	0	2	562.296	1123.59	-0.1	S1	S344	QNQNQVRsPGAPGPL	46	2.96	H358_SILAC_CSC_pSTY_12.raw
DFTNEAPPAPLPDASASPLsPHR	50980301	MPRIP	23164	myosin phosphatase Rho-interacting protein	S20(Phospho)	T(3): 0.0; S(15): 0.0; S(17): 0.0; S(20): 100.0	4.438	0	0.000343207	0	3	823.05	2467.14	2.87	S20	S365	DASASPLsPHRRAKS	61	5.81	H358_SILAC_CSC_pSTY_06.raw
KRVsLEPHQGPGtPESK	71361682	NUMA1	4926	nuclear mitotic apparatus protein 1	S4(Phospho); T13(Phospho)	S(4): 100.0; T(13): 100.0; S(16): 0.0	4.427	0.001	3.27406	2	3	669.638	2006.9	-4.58	S4; T13	S1991; T2000	RQQRKRVsLEPHQGP;EPHQGPGtPESKKAT	20		H358_SILAC_CSC_pSTY_08.raw
GIQSLGsPIKVNQR	238908497	SCEL	8796	sciellin	S7(Phospho)	S(4): 0.0; S(7): 100.0	4.42	0	0.00619643	1	3	526.28	1576.83	3.5	S7	S292	KGIQSLGsPIKVNQR	46	3.65	H358_SILAC_CSC_pSTY_08.raw
MIRAEsGPDLR	58530840	DSP	1832	desmoplakin	S6(Phospho)	S(6): 100.0	4.374	0	0.0216953	1	2	662.807	1324.61	-1.59	S6	S22	GRMIRAEsGPDLRYE	40	3.48	H358_SILAC_CSC_pSTY_04.raw
AHSSPASLQLGAVsPGTLTPTGVVSGPAATPTAQHLR	194306653	YAP1	10413	yorkie homolog	S14(Phospho)	S(3): 0.0; S(4): 0.0; S(7): 0.0; S(14): 97.2; T(17): 2.8; T(19): 0.0; T(21): 0.0; S(25): 0.0; T(30): 0.0; T(32): 0.0	4.349	0	1.73387e-05	0	3	1205.62	3614.84	3.09	S14	S138	SLQLGAVsPGTLTPT	73	5.56	H358_SILAC_CSC_pSTY_04.raw
ETPPNGNLsPAPR	149158690	PRRC2A	7916	protein PRRC2A	S9(Phospho); R13(Label:13C(6))	T(2): 0.0; S(9): 100.0	4.349	0	0.000174319	0	2	718.337	1435.67	-0.63	S9	S1004	TPPNGNLsPAPRLRR	61	2.55	H358_SILAC_CSC_pSTY_08.raw
ETPPNGNLsPAPR	149158690	PRRC2A	7916	protein PRRC2A	S9(Phospho)	T(2): 0.0; S(9): 100.0	4.349	0	0.000884854	0	2	715.328	1429.65	1.07	S9	S1004	TPPNGNLsPAPRLRR	54	2.98	H358_SILAC_CSC_pSTY_08.raw
NVALLSQLYHsPARR	38201714	ELAVL1	1994	ELAV-like protein 1	S11(Phospho); R14(Label:13C(6)); R15(Label:13C(6))	S(6): 0.0; Y(9): 0.0; S(11): 100.0	4.332	0	0.27281	1	3	606.325	1816.96	-0.19	S11	S202	LLSQLYHsPARRFGG	30	2.76	H358_SILAC_CSC_pSTY_08.raw
RAsISEPSDTDPEPR	116235474	STK11IP	114790	serine/threonine-protein kinase 11-interacting protein	S3(Phospho)	S(3): 100.0; S(5): 0.0; S(8): 0.0; T(10): 0.0	4.332	0	0.0181777	1	3	579.587	1736.75	-0.54	S3	S398	RVRVRRAsISEPSDT	41	4.37	H358_SILAC_CSC_pSTY_05.raw
NVALLSQLYHsPARR	38201714	ELAVL1	1994	ELAV-like protein 1	S11(Phospho)	S(6): 0.0; Y(9): 2.0; S(11): 98.0	4.332	0	0.0137874	1	3	602.313	1804.92	0.91	S11	S202	LLSQLYHsPARRFGG	44	3.21	H358_SILAC_CSC_pSTY_08.raw
EANANGSsPEPVKAVEAR	78042577	MAP7D1	55700	MAP7 domain-containing protein 1	S8(Phospho); K13(Label:13C(6)); R18(Label:13C(6))	S(7): 0.1; S(8): 99.9	4.29	0	0.000177356	1	2	959.455	1917.9	-3.63	S8	S742	EANANGSsPEPVKAV	63	3.03	H358_SILAC_CSC_pSTY_08.raw
EANANGSsPEPVKAVEAR	78042577	MAP7D1	55700	MAP7 domain-containing protein 1	S8(Phospho)	S(7): 0.0; S(8): 100.0	4.29	0	3.62169e-07	1	2	953.437	1905.87	-2.06	S8	S742	EANANGSsPEPVKAV	90	3.51	H358_SILAC_CSC_pSTY_08.raw
VANsPTMVNLLLGK	371874306	ANKRD11	29123	ankyrin repeat domain-containing protein 11	S4(Phospho)	S(4): 100.0; T(6): 0.0	4.289	0	0.0061972	0	2	768.896	1536.78	-0.91	S4	S276	TPLKVANsPTMVNLL	46	2.21	H358_SILAC_CSC_pSTY_09.raw
LDNVPHtPSSYIETLPK	5174613	NAP1L4	4676	nucleosome assembly protein 1-like 4	T7(Phospho)	T(7): 100.0; S(9): 0.0; S(10): 0.0; Y(11): 0.0; T(14): 0.0	4.276	0	0.0045853	0	3	664.323	1990.96	1.67	T7	T51	RLDNVPHtPSSYIET	49	5.47	H358_SILAC_CSC_pSTY_09.raw
QTPSLPEPKPVYAQVGQPDVDLPVsPSDGVLPNSTHEDGILRPSMK	116875765	TJP1	7082	tight junction protein ZO-1	S25(Phospho)	T(2): 0.0; S(4): 0.0; Y(12): 0.0; S(25): 90.4; S(27): 7.6; S(34): 0.7; T(35): 0.7; S(44): 0.7	4.259	0		0	4	1243.87	4972.46	3.33	S25	S402	PDVDLPVsPSDGVLP		5.16	H358_SILAC_CSC_pSTY_08.raw
MYFPDVEFDIKsPK	61743954	AHNAK	79026	neuroblast differentiation-associated protein AHNAK	M1(Oxidation); S12(Phospho)	Y(2): 0.0; S(12): 100.0	4.241	0	0.00264904	1	3	604.604	1811.8	-0.14	S12	S5099	DVEFDIKsPKFKAEA	50	6.2	H358_SILAC_CSC_pSTY_03.raw
VIQPMGMsPR	27883866	RIC8A	60626	synembryn-A	S8(Phospho)	S(8): 100.0	4.17	0	0.000187371	0	2	598.271	1195.54	-0.9	S8	S508	VIQPMGMsPRGHLTS	59	2.54	H358_SILAC_CSC_pSTY_07.raw
VIQPMGMsPR	27883866	RIC8A	60626	synembryn-A	S8(Phospho); R10(Label:13C(6))	S(8): 100.0	4.17	0	0.000181426	0	2	601.281	1201.55	-1.29	S8	S508	VIQPMGMsPRGHLTS	59		H358_SILAC_CSC_pSTY_07.raw
KFQEQECPPsPEPTRK	156713451	RRAS2	22800	ras-related protein R-Ras2	C7(Carbamidomethyl); S10(Phospho)	S(10): 100.0; T(14): 0.0	4.15	0	1.187e-06	2	2	1019.46	2037.91	-1.01	S10	S109	QEQECPPsPEPTRKE	85	4.11	H358_SILAC_CSC_pSTY_08.raw
SWsPPPEVSR	8923896	ACSS2	55902	acetyl-coenzyme A synthetase, cytoplasmic	S3(Phospho)	S(1): 0.0; S(3): 100.0; S(9): 0.0	4.137	0.004		0	2	611.268	1221.53	-0.96	S3	S30	GGRARSWsPPPEVSR		1.92	H358_SILAC_CSC_pSTY_02.raw
NSRPRPAsLGTGKDFAGIQVGK	145275189	C1orf116	79098	specifically androgen-regulated gene protein	S8(Phospho)	S(2): 4.5; S(8): 91.0; T(11): 4.5	4.12	0	2.07113	1	4	584.803	2336.19	0.72	S8	S532	NSRPRPAsLGTGKDF	22	4.72	H358_SILAC_CSC_pSTY_08.raw
QLsLPLTQSK	94721263	MTMR12	54545	myotubularin-related protein 12	S3(Phospho); K10(Label:13C(6))	S(3): 100.0; T(7): 0.0; S(9): 0.0	4.091	0.007	0.762897	0	2	600.82	1200.63	-0.04	S3	S564	FKHQRQLsLPLTQSK	24		H358_SILAC_CSC_pSTY_09.raw
QLsLPLTQSK	94721263	MTMR12	54545	myotubularin-related protein 12	S3(Phospho)	S(3): 100.0; T(7): 0.0; S(9): 0.0	4.091	0	0.00271231	0	2	597.811	1194.61	1.28	S3	S564	FKHQRQLsLPLTQSK	49	2.48	H358_SILAC_CSC_pSTY_09.raw
FQEQECPPsPEPTRK	156713451	RRAS2	22800	ras-related protein R-Ras2	C6(Carbamidomethyl); S9(Phospho)	S(9): 98.2; T(13): 1.8	4.089	0	0.000177911	1	2	955.41	1909.81	-0.95	S9	S109	QEQECPPsPEPTRKE	62	3.79	H358_SILAC_CSC_pSTY_08.raw
VLGASsPEARPAQEALLLPTGVFQVAEK	94681065	PHF11	51131	PHD finger protein 11	S5(Phospho)	S(5): 3.2; S(6): 96.8; T(20): 0.0	4.049	0	0.0315085	0	3	986.847	2958.53	-2.37	S6	S17	ERVLGASsPEARPAQ	40	4.58	H358_SILAC_CSC_pSTY_08.raw
AKEAAGPAPsPMR	118402582	CDC20	991	cell division cycle protein 20 homolog	S10(Phospho); M12(Oxidation)	S(10): 100.0	4.047	0.007	0.312589	1	2	689.812	1378.62	-1.41	S10	S41	EAAGPAPsPMRAANR	28		H358_SILAC_CSC_pSTY_09.raw
RFsPSQVPIQTR	44955929	CAMSAP2	23271	calmodulin-regulated spectrin-associated protein 2	R1(Label:13C(6)); S3(Phospho); R12(Label:13C(6))	S(3): 97.0; S(5): 3.0; T(11): 0.0	4.008	0.002		1	3	503.267	1507.79	2.81	S3	S1008	LPRLRRFsPSQVPIQ		2.2	H358_SILAC_CSC_pSTY_08.raw
RFsPSQVPIQTR	44955929	CAMSAP2	23271	calmodulin-regulated spectrin-associated protein 2	S3(Phospho)	S(3): 100.0; S(5): 0.0; T(11): 0.0	4.008	0	0.123025	1	3	499.254	1495.75	4.47	S3	S1008	LPRLRRFsPSQVPIQ	33	2.98	H358_SILAC_CSC_pSTY_08.raw
RPEGPGAQAPSsPR	28460688	TXLNA	200081	alpha-taxilin	S12(Phospho)	S(11): 0.0; S(12): 100.0	3.99	0	3.39595e-05	0	2	743.843	1486.68	-1.27	S12	S515	PGAQAPSsPRVTEAP	68	4.16	H358_SILAC_CSC_pSTY_07.raw
MEVDRsPGLPMSDLK	50980301	MPRIP	23164	myosin phosphatase Rho-interacting protein	M1(Oxidation); S6(Phospho); M11(Oxidation)	S(6): 100.0; S(12): 0.0	3.987	0.004		1	2	893.892	1786.78	0.74	S6	S619	LRMEVDRsPGLPMSD		2.26	H358_SILAC_CSC_pSTY_05.raw
RFsPSQVPIQTR	44955929	CAMSAP2	23271	calmodulin-regulated spectrin-associated protein 2	R1(Label:13C(6)); S3(Phospho); R12(Label:13C(6))	S(3): 100.0; S(5): 0.0; T(11): 0.0	3.979	0	0.0300678	1	2	754.394	1507.78	-1.05	S3	S1008	LPRLRRFsPSQVPIQ	39	3.13	H358_SILAC_CSC_pSTY_08.raw
RFsPSQVPIQTR	44955929	CAMSAP2	23271	calmodulin-regulated spectrin-associated protein 2	S3(Phospho)	S(3): 98.6; S(5): 1.4; T(11): 0.0	3.979	0	1.06646e-05	1	2	748.376	1495.74	1.46	S3	S1008	LPRLRRFsPSQVPIQ	74	3.97	H358_SILAC_CSC_pSTY_08.raw
MEVDRsPGLPMSDLK	50980301	MPRIP	23164	myosin phosphatase Rho-interacting protein	S6(Phospho)	S(6): 100.0; S(12): 0.0	3.971	0	0.000419245	1	2	877.898	1754.79	1.84	S6	S619	LRMEVDRsPGLPMSD	58	5.13	H358_SILAC_CSC_pSTY_05.raw
HKSDVEIPATVTAFSFEDDTVPLsPLK	62912453	ADD3	120	gamma-adducin	S24(Phospho)	S(3): 0.0; T(10): 0.0; T(12): 0.0; S(15): 0.0; T(20): 0.0; S(24): 100.0	3.963	0	0.000180251	1	3	1008.5	3023.47	2.38	S24	S423	EDDTVPLsPLKYMAQ	64	7.93	H358_SILAC_CSC_pSTY_08.raw
sEDEDSLEEAGSPAPGPCPR	296434227	KLHDC4	54758	kelch domain-containing protein 4	S1(Phospho); C18(Carbamidomethyl)	S(1): 100.0; S(6): 0.0; S(12): 0.0	3.962	0	3.0525e-07	0	2	1090.43	2179.85	0.9	S1	S356	GSAGQPRsEDEDSLE	88	4.43	H358_SILAC_CSC_pSTY_08.raw
GGRsPDEVTLTSIVPTR	19224660	PACSIN3	29763	protein kinase C and casein kinase substrate in neurons protein 3	S4(Phospho)	S(4): 100.0; T(9): 0.0; T(11): 0.0; S(12): 0.0; T(16): 0.0	3.942	0	0.0332421	1	3	622.311	1864.92	0.3	S4	S319	RKEKGGRsPDEVTLT	40	3.12	H358_SILAC_CSC_pSTY_09.raw
HRNLsSTTDDEAPR	20070205	LAD1	3898	ladinin-1	S5(Phospho)	S(5): 100.0; S(6): 0.0; T(7): 0.0; T(8): 0.0	3.941	0	0.00045231	1	3	560.244	1678.72	-1.03	S5	S38	RRRHRNLsSTTDDEA	57	5.97	H358_SILAC_CSC_pSTY_05.raw
HRNLsSTTDDEAPR	20070205	LAD1	3898	ladinin-1	R2(Label:13C(6)); S5(Phospho); R14(Label:13C(6))	S(5): 100.0; S(6): 0.0; T(7): 0.0; T(8): 0.0	3.941	0	0.000139751	1	3	564.257	1690.76	-1.66	S5	S38	RRRHRNLsSTTDDEA	63	5.75	H358_SILAC_CSC_pSTY_05.raw
MAPALSGANLTsPRVPLSAYER	118572613	SRRM2	23524	serine/arginine repetitive matrix protein 2	S12(Phospho)	S(6): 0.0; T(11): 3.6; S(12): 96.4; S(18): 0.0; Y(20): 0.0	3.938	0	0.439863	1	3	794.397	2381.18	3.34	S12	S2382	LSGANLTsPRVPLSA	30	4.5	H358_SILAC_CSC_pSTY_04.raw
DGLLTMLPGPPPVYAADSNsPLLR	254039614	CCDC120	90060	coiled-coil domain-containing protein 120	S20(Phospho)	T(5): 0.0; Y(14): 0.0; S(18): 2.5; S(20): 97.5	3.888	0	0.0115656	0	3	858.763	2574.28	3.28	S20	S486	VYAADSNsPLLRTKD	46	3.49	H358_SILAC_CSC_pSTY_08.raw
RLsDEHEPEQR	56549113	DBR1	51163	lariat debranching enzyme	S3(Phospho)	S(3): 100.0	3.885	0	1.15256e-05	1	2	738.315	1475.62	-2.75	S3	S514	KVPLKRLsDEHEPEQ	72	3.6	H358_SILAC_CSC_pSTY_03.raw
VAAQSPPsPASAEALLPALPLR	326319990	CEP170B	283638	centrosomal protein of 170 kDa protein B	S11(Phospho)	S(5): 2.9; S(8): 94.2; S(11): 2.9	3.855	0	0.179476	0	3	746.062	2236.17	-0.72	S8	S1478	VAAQSPPsPASAEAL	32	2.18	H358_SILAC_CSC_pSTY_05.raw
LQQTVPADAsPDSKCPICLDRFDNVSYLDR	307344673	TOPORS	10210	E3 ubiquitin-protein ligase Topors	S10(Phospho); C15(Carbamidomethyl); C18(Carbamidomethyl)	T(4): 0.0; S(10): 99.8; S(13): 0.2; S(26): 0.0; Y(27): 0.0	3.841	0.001	1.4292	2	3	1187.54	3560.62	0.22	S10	S33	QTVPADAsPDSKCPI	27	3.92	H358_SILAC_CSC_pSTY_08.raw
FQEQECPPsPEPTR	156713451	RRAS2	22800	ras-related protein R-Ras2	C6(Carbamidomethyl); S9(Phospho)	S(9): 100.0; T(13): 0.0	3.821	0	2.13501e-08	0	2	891.364	1781.72	0.36	S9	S109	QEQECPPsPEPTRKE	99	3.86	H358_SILAC_CSC_pSTY_08.raw
RADLNQGIGEPQsPSRR	20149675	EFHD2	79180	EF-hand domain-containing protein D2	S13(Phospho)	S(13): 98.3; S(15): 1.7	3.81	0	0.00308456	2	3	654.316	1960.93	-1	S13	S74	QGIGEPQsPSRRVFN	51	5.95	H358_SILAC_CSC_pSTY_12.raw
GSGGLFsPSTAHVPDGALGQR	110556636	TNKS1BP1	85456	182 kDa tankyrase-1-binding protein	S7(Phospho)	S(2): 0.0; S(7): 99.9; S(9): 0.1; T(10): 0.1	3.784	0	1.20108e-06	0	2	1045.99	2090.97	-0.23	S7	S1029	RGSGGLFsPSTAHVP	85	4.19	H358_SILAC_CSC_pSTY_07.raw
RPTPNDDTLDEGVGLVHSNIATEHIPsPAK	148298677	HMGCS1	3157	hydroxymethylglutaryl-CoA synthase, cytoplasmic	R1(Label:13C(6)); S27(Phospho); K30(Label:13C(6))	T(3): 0.0; T(8): 0.0; S(18): 0.0; T(22): 0.0; S(27): 100.0	3.782	0	3.99986	0	4	818.908	3272.61	3.97	S27	S495	IATEHIPsPAKKVPR	21	7.64	H358_SILAC_CSC_pSTY_06.raw
VAGGAAPSKPAsAK	148596949	NOLC1	9221	nucleolar and coiled-body phosphoprotein 1	K9(Label:13C(6)); S12(Phospho); K14(Label:13C(6))	S(8): 0.0; S(12): 100.0	3.768	0	1.55266e-08	0	2	652.343	1303.68	-1.67	S12	S508	AAPSKPAsAKKGKAE	101	3.24	H358_SILAC_CSC_pSTY_10.raw
VAGGAAPSKPAsAK	148596949	NOLC1	9221	nucleolar and coiled-body phosphoprotein 1	S12(Phospho)	S(8): 0.0; S(12): 100.0	3.768	0	3.52332e-05	0	2	646.323	1291.64	-0.94	S12	S508	AAPSKPAsAKKGKAE	68	3.77	H358_SILAC_CSC_pSTY_10.raw
GFsDSGGGPPAK	33356174	PNN	5411	pinin	S3(Phospho)	S(3): 100.0; S(5): 0.0	3.747	0	3.73665e-07	0	2	578.737	1156.47	-0.34	S3	S66	LLLRRGFsDSGGGPP	84	3.06	H358_SILAC_CSC_pSTY_08.raw
MEVDRsPGLPMSDLK	50980301	MPRIP	23164	myosin phosphatase Rho-interacting protein	M1(Oxidation); S6(Phospho)	S(6): 100.0; S(12): 0.0	3.7	0	2.73645	1	2	885.892	1770.78	-1.51	S6	S619	LRMEVDRsPGLPMSD	20	2.9	H358_SILAC_CSC_pSTY_05.raw
FTGLsKEELLK	65506891	SLC3A2	6520	4F2 cell-surface antigen heavy chain	S5(Phospho)	T(2): 0.0; S(5): 100.0	3.672	0	0.000112881	1	2	672.846	1344.68	1.96	S5	S165	AAKFTGLsKEELLKV	63	3.54	H358_SILAC_CSC_pSTY_09.raw
ALASEKsPTADAKPAPK	20070205	LAD1	3898	ladinin-1	S7(Phospho)	S(4): 0.0; S(7): 100.0; T(9): 0.0	3.67	0	8.87884e-05	1	2	881.441	1761.88	-1.53	S7	S272	KALASEKsPTADAKP	66	4.01	H358_SILAC_CSC_pSTY_09.raw
sFNGTDNHIR	61676089	FAM83B	222584	protein FAM83B	S1(Phospho)	S(1): 100.0; T(5): 0.0	3.662	0	1.53083e-07	0	2	620.759	1240.51	-0.21	S1	S466	RNSNVRRsFNGTDNH	89	2.89	H358_SILAC_CSC_pSTY_10.raw
sFNGTDNHIR	61676089	FAM83B	222584	protein FAM83B	S1(Phospho); R10(Label:13C(6))	S(1): 100.0; T(5): 0.0	3.662	0	2.41191e-07	0	2	623.769	1246.53	0	S1	S466	RNSNVRRsFNGTDNH	87	2.87	H358_SILAC_CSC_pSTY_10.raw
LRSyEDMIGEEVPSDQYYWAPLAQHER	146231994	CTNND1	1500	catenin delta-1	Y4(Phospho)	S(3): 2.1; Y(4): 97.9; S(14): 0.0; Y(17): 0.0; Y(18): 0.0	3.66	0	0.000134219	1	3	1121.51	3362.5	6.21	Y4	Y220	PRRRLRSyEDMIGEE	67	7.23	H358_SILAC_CSC_pSTY_08.raw
IQPSsPPPNHPNNHLFR	38569491	SIK3	23387	serine/threonine-protein kinase SIK3	S5(Phospho)	S(4): 3.4; S(5): 96.6	3.653	0		0	3	677.989	2031.95	-0.85	S5	S673	RLRIQPSsPPPNHPN		2.42	H358_SILAC_CSC_pSTY_09.raw
MEVDRsPGLPMSDLK	50980301	MPRIP	23164	myosin phosphatase Rho-interacting protein	M1(Oxidation); S6(Phospho)	S(6): 100.0; S(12): 0.0	3.649	0	0.172763	1	3	590.931	1770.78	-1	S6	S619	LRMEVDRsPGLPMSD	32	4.89	H358_SILAC_CSC_pSTY_05.raw
MEVDRsPGLPMSDLK	50980301	MPRIP	23164	myosin phosphatase Rho-interacting protein	M1(Oxidation); R5(Label:13C(6)); S6(Phospho); K15(Label:13C(6))	S(6): 100.0; S(12): 0.0	3.649	0	0.276734	1	3	594.945	1782.82	0.15	S6	S619	LRMEVDRsPGLPMSD	31	3.56	H358_SILAC_CSC_pSTY_05.raw
MEVDRsPGLPMSDLK	50980301	MPRIP	23164	myosin phosphatase Rho-interacting protein	S6(Phospho)	S(6): 100.0; S(12): 0.0	3.648	0	0.0356268	1	3	585.601	1754.79	2.08	S6	S619	LRMEVDRsPGLPMSD	39	4.66	H358_SILAC_CSC_pSTY_05.raw
MEVDRsPGLPMSDLK	50980301	MPRIP	23164	myosin phosphatase Rho-interacting protein	R5(Label:13C(6)); S6(Phospho); K15(Label:13C(6))	S(6): 100.0; S(12): 0.0	3.648	0	0.0491326	1	3	589.615	1766.83	2.39	S6	S619	LRMEVDRsPGLPMSD	38	4.99	H358_SILAC_CSC_pSTY_05.raw
ALVAtPGKK	55956788	NCL	4691	nucleolin	T5(Phospho); K8(Label:13C(6)); K9(Label:13C(6))	T(5): 100.0	3.646	0	6.35517e-05	1	2	488.785	976.562	-0.67	T5	T121	PGKALVAtPGKKGAA	62	2.51	H358_SILAC_CSC_pSTY_02.raw
ALVAtPGKK	55956788	NCL	4691	nucleolin	T5(Phospho)	T(5): 100.0	3.646	0	0.000162491	1	2	482.765	964.523	0.18	T5	T121	PGKALVAtPGKKGAA	59	2.54	H358_SILAC_CSC_pSTY_02.raw
GIQSLGsPIKVNQR	238908497	SCEL	8796	sciellin	S7(Phospho)	S(4): 0.0; S(7): 100.0	3.639	0	6.68529e-06	1	2	788.916	1576.82	2.07	S7	S292	KGIQSLGsPIKVNQR	76	3.14	H358_SILAC_CSC_pSTY_08.raw
LVRLsSDSFAR	100913021	BCL2L12	83596	bcl-2-like protein 12	S5(Phospho)	S(5): 100.0; S(6): 0.0; S(8): 0.0	3.637	0	0.00199032	1	2	665.829	1330.65	-0.93	S5	S241	RSKLVRLsSDSFARL	51	2.97	H358_SILAC_CSC_pSTY_02.raw
KFQEQECPPsPEPTRK	156713451	RRAS2	22800	ras-related protein R-Ras2	C7(Carbamidomethyl); S10(Phospho)	S(10): 100.0; T(14): 0.0	3.621	0	0.0019306	2	3	679.972	2037.9	-3.62	S10	S109	QEQECPPsPEPTRKE	52	5.71	H358_SILAC_CSC_pSTY_08.raw
VQTtPSKPGGDR	118402582	CDC20	991	cell division cycle protein 20 homolog	T4(Phospho)	T(3): 0.1; T(4): 97.0; S(6): 2.9	3.609	0	0.747331	0	3	441.542	1322.61	0.18	T4	T70	SSSKVQTtPSKPGGD	24	3.54	H358_SILAC_CSC_pSTY_06.raw
LAGsPIR	209862987	MADD	8567	MAP kinase-activating death domain protein	S4(Phospho)	S(4): 100.0	3.602	0.005	0.0187713	0	2	397.202	793.396	-0.75	S4	S1189	IKEKLAGsPIRTSED	37		H358_SILAC_CSC_pSTY_02.raw
RLEIsPDSsPER	148664186	PKP2	5318	plakophilin-2	R1(Label:13C(6)); S5(Phospho); S9(Phospho); R12(Label:13C(6))	S(5): 100.0; S(8): 2.0; S(9): 98.0	3.599	0.003	0.0973433	1	2	779.336	1557.67	-6.24	S5; S9	S151; S155	PLRRLEIsPDSSPER;LEISPDSsPERAHYT	33		H358_SILAC_CSC_pSTY_08.raw
RLEIsPDSsPER	148664186	PKP2	5318	plakophilin-2	S5(Phospho); S9(Phospho)	S(5): 100.0; S(8): 2.2; S(9): 97.8	3.599	0.002	0.0100718	1	2	773.317	1545.63	-5.19	S5; S9	S151; S155	PLRRLEIsPDSSPER;LEISPDSsPERAHYT	41		H358_SILAC_CSC_pSTY_08.raw
MPFLSISsPK	61743954	AHNAK	79026	neuroblast differentiation-associated protein AHNAK	M1(Oxidation); S8(Phospho)	S(5): 0.1; S(7): 0.1; S(8): 99.9	3.599	0.006		0	2	601.783	1202.56	4.5	S8	S3412	MPFLSISsPKVSMPD		1.72	H358_SILAC_CSC_pSTY_09.raw
AVPsPTTGEEGSVHSR	221139926	NHSL1	57224	NHS-like protein 1	S4(Phospho)	S(4): 97.7; T(6): 2.3; T(7): 0.0; S(12): 0.0; S(15): 0.0	3.591	0	1.13078e-05	0	2	845.874	1690.74	-1.2	S4	S1229	EALRAVPsPTTGEEG	74	2.63	H358_SILAC_CSC_pSTY_09.raw
MPSARPPsPPLSSWER	40254834	KIF1C	10749	kinesin-like protein KIF1C	M1(Oxidation); S8(Phospho)	S(3): 0.1; S(8): 99.9; S(12): 0.0; S(13): 0.0	3.573	0		0	3	630.961	1890.87	6.29	S8	S915	MPSARPPsPPLSSWE		3.35	H358_SILAC_CSC_pSTY_09.raw
GSFLDKIsPSVLR	145275189	C1orf116	79098	specifically androgen-regulated gene protein	S8(Phospho)	S(2): 0.0; S(8): 100.0; S(10): 0.0	3.567	0	0.00136235	1	2	749.889	1498.77	2.89	S8	S519	GSFLDKIsPSVLRNS	53	2.76	H358_SILAC_CSC_pSTY_04.raw
ADLNQGIGEPQsPSRR	20149675	EFHD2	79180	EF-hand domain-containing protein D2	S12(Phospho); R15(Label:13C(6)); R16(Label:13C(6))	S(12): 98.3; S(14): 1.7	3.559	0	0.116288	1	2	908.939	1816.87	-2.17	S12	S74	QGIGEPQsPSRRVFN	35	3.79	H358_SILAC_CSC_pSTY_12.raw
ADLNQGIGEPQSPsRR	20149675	EFHD2	79180	EF-hand domain-containing protein D2	S12(Phospho)	S(12): 1.4; S(14): 98.6	3.559	0	0.0097428	1	2	902.919	1804.83	-1.39	S14	S76	IGEPQSPsRRVFNPY	45	3.43	H358_SILAC_CSC_pSTY_12.raw
WSNsQPADLAHMGR	208609985	SH2D3A	10045	SH2 domain-containing protein 3A	S4(Phospho)	S(2): 0.0; S(4): 100.0	3.487	0	0.0118401	0	2	825.35	1649.69	1.88	S4	S147	RARKWSNsQPADLAH	42	2.62	H358_SILAC_CSC_pSTY_12.raw
SHsSPSLHQDEAPTTAK	56788370	PSD4	23550	PH and SEC7 domain-containing protein 4	S3(Phospho)	S(1): 0.0; S(3): 100.0; S(4): 0.0; S(6): 0.0; T(14): 0.0; T(15): 0.0	3.48	0	0.165676	0	3	624.942	1872.81	0.19	S3	S1019	LSLKKSHsSPSLHQD	32	5.96	H358_SILAC_CSC_pSTY_08.raw
RVsLEPHQGPGtPESK	71361682	NUMA1	4926	nuclear mitotic apparatus protein 1	S3(Phospho); T12(Phospho)	S(3): 100.0; T(12): 100.0; S(15): 0.0	3.475	0	0.942324	1	3	626.941	1878.81	-3.01	S3; T12	S1991; T2000	RQQRKRVsLEPHQGP;EPHQGPGtPESKKAT	25	5.75	H358_SILAC_CSC_pSTY_08.raw
LFQLGPPsPVK	154354976	PTTG2	10744	securin-2	S8(Phospho)	S(8): 100.0	3.445	0	0.0408608	0	2	631.831	1262.65	0.25	S8	S165	LFQLGPPsPVKMPSP	37	3.27	H358_SILAC_CSC_pSTY_10.raw
LPQTsDDEKKDF	392583865	SLIRP	81892	SRA stem-loop-interacting RNA-binding protein, mitochondrial	S5(Phospho)	T(4): 2.5; S(5): 97.5	3.434	0.003	1.66451	2	2	751.824	1502.64	-0.54	S5	S100	RPKLPQTsDDEKKDF	20	2.66	H358_SILAC_CSC_pSTY_08.raw
FQEQECPPsPEPTRK	156713451	RRAS2	22800	ras-related protein R-Ras2	C6(Carbamidomethyl); S9(Phospho)	S(9): 100.0; T(13): 0.0	3.408	0	0.216416	1	3	637.276	1909.81	-0.47	S9	S109	QEQECPPsPEPTRKE	31	5.62	H358_SILAC_CSC_pSTY_08.raw
KSSEGGVGVGPGGGDEPPTsPR	38683860	IRS2	8660	insulin receptor substrate 2	S20(Phospho)	S(2): 0.0; S(3): 0.0; T(19): 2.2; S(20): 97.8	3.404	0	0.000242849	1	2	1052.47	2103.94	2.78	S20	S1203	GGDEPPTsPRQLQPA	62	5.19	H358_SILAC_CSC_pSTY_08.raw
FsPVTPK	4508047	ZYX	7791	zyxin	S2(Phospho)	S(2): 100.0; T(5): 0.0	3.357	0.001	0.017958	0	2	428.205	855.402	0.78	S2	S267	PAPAPKFsPVTPKFT	38		H358_SILAC_CSC_pSTY_05.raw
AVVsPPKFVFGSESVK	150418007	RANBP2	5903	E3 SUMO-protein ligase RanBP2	S4(Phospho)	S(4): 100.0; S(12): 0.0; S(14): 0.0	3.349	0	0.00113115	1	3	586.636	1757.89	3.18	S4	S2510	TTPKAVVsPPKFVFG	54	4.6	H358_SILAC_CSC_pSTY_04.raw
AVVsPPKFVFGSESVK	150418007	RANBP2	5903	E3 SUMO-protein ligase RanBP2	S4(Phospho)	S(4): 100.0; S(12): 0.0; S(14): 0.0	3.349	0	0.000603793	1	3	586.635	1757.89	2.03	S4	S2510	TTPKAVVsPPKFVFG	57	3.43	H358_SILAC_CSC_pSTY_04.raw
LAIQGPEDsPSR	4885487	MLF2	8079	myeloid leukemia factor 2	S9(Phospho)	S(9): 98.0; S(11): 2.0	3.319	0.002	0.0151632	0	2	675.308	1349.61	-1.15	S9	S238	AIQGPEDsPSRQSRR	41		H358_SILAC_CSC_pSTY_03.raw
LAIQGPEDsPSR	4885487	MLF2	8079	myeloid leukemia factor 2	S9(Phospho)	S(9): 98.5; S(11): 1.5	3.319	0	0.000482504	0	2	675.308	1349.61	-0.33	S9	S238	AIQGPEDsPSRQSRR	56	3.79	H358_SILAC_CSC_pSTY_03.raw
EVHNRsPVSFR	38569460	SIK2	23235	serine/threonine-protein kinase SIK2	S6(Phospho)	S(6): 100.0; S(9): 0.0	3.318	0.008	7.57282	1	3	469.888	1407.65	-1.64	S6	S576	KREVHNRsPVSFREG	14	2.95	H358_SILAC_CSC_pSTY_03.raw
RLsDEHEPEQR	56549113	DBR1	51163	lariat debranching enzyme	S3(Phospho)	S(3): 100.0	3.274	0	1.32601	1	3	492.548	1475.63	0.63	S3	S514	KVPLKRLsDEHEPEQ	21	4.64	H358_SILAC_CSC_pSTY_03.raw
RLsDEHEPEQR	56549113	DBR1	51163	lariat debranching enzyme	R1(Label:13C(6)); S3(Phospho); R11(Label:13C(6))	S(3): 100.0	3.274	0	0.219424	1	3	496.561	1487.67	0.46	S3	S514	KVPLKRLsDEHEPEQ	30	4.41	H358_SILAC_CSC_pSTY_03.raw
VGIDtPDIDIHGPEGK	61743954	AHNAK	79026	neuroblast differentiation-associated protein AHNAK	T5(Phospho)	T(5): 100.0	3.266	0	8.55062e-05	0	3	581.607	1742.81	3.83	T5	T4564	GPKVGIDtPDIDIHG	65	4.53	H358_SILAC_CSC_pSTY_04.raw
ALVAtPGKK	55956788	NCL	4691	nucleolin	T5(Phospho)	T(5): 100.0	3.257	0	0.0234828	1	2	482.764	964.522	-1.28	T5	T121	PGKALVAtPGKKGAA	37	2.44	H358_SILAC_CSC_pSTY_01.raw
LDLDLTADsQPPVFK	5032179	TRIM28	10155	transcription intermediary factor 1-beta	S9(Phospho); K15(Label:13C(6))	T(6): 2.2; S(9): 97.8	3.256	0.005		0	2	872.934	1744.86	5.54	S9	S501	DLDLTADsQPPVFKV		1.55	H358_SILAC_CSC_pSTY_09.raw
sADGSAPAGEGEGVTLQR	71979932	SLC7A5	8140	large neutral amino acids transporter small subunit 1	S1(Phospho)	S(1): 100.0; S(5): 0.0; T(15): 0.0	3.248	0	1.82813e-07	0	2	891.388	1781.77	-0.38	S1	S31	EKMLAAKsADGSAPA	91	4.3	H358_SILAC_CSC_pSTY_09.raw
DRLsDSTTGADSLLDISSEADQQDLLSLLQAK	224809476	RAI14	26064	ankycorbin	T8(Phospho)	S(4): 97.4; S(6): 2.5; T(7): 0.1; T(8): 0.0; S(12): 0.0; S(17): 0.0; S(18): 0.0; S(27): 0.0	3.236	0	1.3e-08	1	3	1162.55	3485.65	-0.86	S4	S319	RENKDRLsDSTTGAD	107	7.84	H358_SILAC_CSC_pSTY_03.raw
VNGDAsPAAAESGAK	153070260	MARCKS	4082	myristoylated alanine-rich C-kinase substrate	S6(Phospho)	S(6): 100.0; S(12): 0.0	3.235	0	3.15157e-08	0	2	712.806	1424.6	-0.7	S6	S46	VKVNGDAsPAAAESG	97	4.16	H358_SILAC_CSC_pSTY_04.raw
sFVPEEEKHEERVPR	55769548	PHF14	9678	PHD finger protein 14	S1(Phospho)	S(1): 100.0	3.232	0.001		2	3	649.971	1947.9	1.58	S1	S835	RTRGRKRsFVPEEEK		2.33	H358_SILAC_CSC_pSTY_08.raw
sIVVIHPDTGR	45439327	PPL	5493	periplakin	S1(Phospho)	S(1): 100.0; T(9): 0.0	3.222	0	0.000111846	0	2	637.319	1273.63	-0.22	S1	S1657	RENHLRRsIVVIHPD	63	3.04	H358_SILAC_CSC_pSTY_04.raw
VGDSTPVSEKPVSAAVDANASEsP	319803020	GORASP2	26003	Golgi reassembly-stacking protein 2	S23(Phospho)	S(4): 0.0; T(5): 0.0; S(8): 0.0; S(13): 0.0; S(21): 0.1; S(23): 99.9	3.216	0	1.0164	0	2	1197.54	2394.08	3.53	S23	S383	VDANASEsP_	27	3.1	H358_SILAC_CSC_pSTY_12.raw
IsASSATR	170932516	PXN	5829	paxillin	S2(Phospho)	S(2): 100.0; S(4): 0.0; S(5): 0.0; T(7): 0.0	3.211	0	1.70523e-05	0	2	436.697	872.387	-0.34	S2	S258	TQQQTRIsASSATRE	65	1.96	H358_SILAC_CSC_pSTY_10.raw
VAVAtPAK	55956788	NCL	4691	nucleolin	T5(Phospho); K8(Label:13C(6))	T(5): 100.0	3.196	0.002	0.0329782	0	2	421.727	842.447	-0.72	T5	T76	TKKVAVAtPAKKAAV	35	1.93	H358_SILAC_CSC_pSTY_10.raw
FHSGWEPPVDVLQEAPWEVEGLASAPIEEVsPVSR	21264616	EPS8L2	64787	epidermal growth factor receptor kinase substrate 8-like protein 2	S31(Phospho)	S(3): 0.0; S(24): 0.0; S(31): 96.9; S(34): 3.1	3.191	0	9.44573e-06	0	3	1308.62	3923.85	0.32	S31	S449	SAPIEEVsPVSRQSI	78	5.91	H358_SILAC_CSC_pSTY_03.raw
DFsPVPWSQYFESMEDVEVENETGKDTFR	7706645	PPME1	51400	protein phosphatase methylesterase 1	S3(Phospho)	S(3): 100.0; S(8): 0.0; Y(10): 0.0; S(13): 0.0; T(23): 0.0; T(27): 0.0	3.156	0.003		1	3	1183.5	3548.48	-2.61	S3	S42	PGRKRDFsPVPWSQY		2.59	H358_SILAC_CSC_pSTY_08.raw
AAVVTsPPPTTAPHKER	29826323	ADD1	118	alpha-adducin	S6(Phospho)	T(5): 0.1; S(6): 99.9; T(10): 0.0; T(11): 0.0	3.142	0	0.009893	1	3	613.643	1838.92	-0.5	S6	S12	SRAAVVTsPPPTTAP	45	4.77	H358_SILAC_CSC_pSTY_12.raw
DGTAPPPQSPGSPGTGQDEEWsDEESPRK	19224660	PACSIN3	29763	protein kinase C and casein kinase substrate in neurons protein 3	S22(Phospho)	T(3): 0.0; S(9): 0.0; S(12): 0.0; T(15): 0.0; S(22): 100.0; S(26): 0.0	3.135	0	0.472535	1	3	1040.1	3118.29	1.1	S22	S354	TGQDEEWsDEESPRK	30	5.25	H358_SILAC_CSC_pSTY_08.raw
VSsPLASFLQQQR	221316747	EXPH5	23086	exophilin-5	S3(Phospho)	S(2): 1.6; S(3): 98.4; S(7): 0.0	3.117	0	8.44112e-05	0	2	770.881	1540.75	1.27	S3	S1768	AQKSRVSsPLASFLQ	65	2.112.11	H358_SILAC_CSC_pSTY_08.raw
DMQPLsPISVHER	34577077	RBL1	5933	retinoblastoma-like protein 1	S6(Phospho)	S(6): 100.0; S(9): 0.0	3.115	0	0.012824	0	3	530.244	1588.72	-0.48	S6	S640	RRDMQPLsPISVHER	43	2.84	H358_SILAC_CSC_pSTY_03.raw
FESPATGILsPR	150418007	RANBP2	5903	E3 SUMO-protein ligase RanBP2	S10(Phospho); R12(Label:13C(6))	S(3): 0.0; T(6): 0.0; S(10): 100.0	3.11	0	0.000536249	0	2	680.834	1360.66	0.72	S10	S955	SPATGILsPRGDDYF	57	2.18	H358_SILAC_CSC_pSTY_10.raw
FESPATGILsPR	150418007	RANBP2	5903	E3 SUMO-protein ligase RanBP2	S10(Phospho)	S(3): 0.0; T(6): 0.0; S(10): 100.0	3.11	0	1.34345e-06	0	2	677.825	1354.64	1.34	S10	S955	SPATGILsPRGDDYF	82	2.6	H358_SILAC_CSC_pSTY_10.raw
RLPSSPAsPSPK	30061491	EPB41L1	2036	band 4.1-like protein 1	S8(Phospho)	S(4): 0.0; S(5): 0.0; S(8): 99.9; S(10): 0.1	3.109	0	0.00770481	1	2	652.323	1303.64	-2.14	S8	S470	RLPSSPAsPSPKGTP	44	2.92	H358_SILAC_CSC_pSTY_02.raw
YGGSVGSQPPPVAPEPGPVPSsPSQEPPTKR	21361517	UBXN1	51035	UBX domain-containing protein 1	S22(Phospho)	Y(1): 0.0; S(4): 0.0; S(7): 0.0; S(21): 2.6; S(22): 92.1; S(24): 2.6; T(29): 2.6	3.089	0	0.0522222	1	3	1055.17	3163.51	-0.77	S22	S200	EPGPVPSsPSQEPPT	40	5.99	H358_SILAC_CSC_pSTY_04.raw
VGIDtPDIDIHGPEGK	61743954	AHNAK	79026	neuroblast differentiation-associated protein AHNAK	T5(Phospho); K16(Label:13C(6))	T(5): 100.0	3.064	0	7.863e-06	0	2	874.909	1748.81	-5.25	T5	T4564	GPKVGIDtPDIDIHG	76	3.12	H358_SILAC_CSC_pSTY_03.raw
AAVVTsPPPTTAPHKER	29826323	ADD1	118	alpha-adducin	S6(Phospho)	T(5): 0.1; S(6): 99.8; T(10): 0.1; T(11): 0.0	3.064	0	0.002872	1	2	919.962	1838.92	0.1	S6	S12	SRAAVVTsPPPTTAP	51	3.15	H358_SILAC_CSC_pSTY_12.raw
sMVWPGDGLVPDTAEPHVAPSPTLPSTEDVIR	206725422	GIT2	9815	ARF GTPase-activating protein GIT2	S1(Phospho)	S(1): 100.0; T(13): 0.0; S(21): 0.0; T(23): 0.0; S(26): 0.0; T(27): 0.0	3.06	0	0.0415451	0	3	1150.88	3450.64	3.14	S1	S584	SRKGRQRsMVWPGDG	42	3.84	H358_SILAC_CSC_pSTY_08.raw
LEPVYSPPGsPPPGDPR	55743138	RPS6KA4	8986	ribosomal protein S6 kinase alpha-4	S10(Phospho); R17(Label:13C(6))	Y(5): 0.0; S(6): 0.0; S(10): 100.0	3.058	0.002	0.422239	0	2	924.432	1847.86	-5.98	S10	S347	PVYSPPGsPPPGDPR	29	2.1	H358_SILAC_CSC_pSTY_04.raw
LEPVYSPPGsPPPGDPR	55743138	RPS6KA4	8986	ribosomal protein S6 kinase alpha-4	S10(Phospho)	Y(5): 0.0; S(6): 0.0; S(10): 100.0	3.058	0	0.00822123	0	2	921.427	1841.85	-0.57	S10	S347	PVYSPPGsPPPGDPR	46	2.3	H358_SILAC_CSC_pSTY_04.raw
LEPVYSPPGsPPPGDPR	55743138	RPS6KA4	8986	ribosomal protein S6 kinase alpha-4	S10(Phospho)	Y(5): 0.0; S(6): 0.0; S(10): 100.0	3.058	0	0.118064	0	2	921.425	1841.84	-2.03	S10	S347	PVYSPPGsPPPGDPR	35	2.68	H358_SILAC_CSC_pSTY_04.raw
ASGQAFELILsPR	5031851	STMN1	3925	stathmin	S11(Phospho); R13(Label:13C(6))	S(2): 0.0; S(11): 100.0	3.056	0	3.45572e-06	0	2	737.876	1474.74	3.41	S11	S25	QAFELILsPRSKESV	79	3.49	H358_SILAC_CSC_pSTY_08.raw
ASGQAFELILsPR	5031851	STMN1	3925	stathmin	S11(Phospho)	S(2): 0.0; S(11): 100.0	3.056	0	3.65214e-06	0	2	734.866	1468.73	3.83	S11	S25	QAFELILsPRSKESV	78	3.47	H358_SILAC_CSC_pSTY_08.raw
ASGQAFELILsPR	5031851	STMN1	3925	stathmin	S11(Phospho)	S(2): 0.0; S(11): 100.0	3.056	0	2.38533e-05	0	2	734.866	1468.73	3.83	S11	S25	QAFELILsPRSKESV	70	3.61	H358_SILAC_CSC_pSTY_08.raw
ASGQAFELILsPR	5031851	STMN1	3925	stathmin	S11(Phospho)	S(2): 0.0; S(11): 100.0	3.056	0	2.78625e-05	0	2	734.865	1468.72	2.42	S11	S25	QAFELILsPRSKESV	70	3.75	H358_SILAC_CSC_pSTY_08.raw
AVsLDSPVSVGSSPPVK	291490685	NCOA3	8202	nuclear receptor coactivator 3	S3(Phospho)	S(3): 100.0; S(6): 0.0; S(9): 0.0; S(12): 0.0; S(13): 0.0	3.047	0	7.41783e-07	0	2	853.427	1705.85	2.92	S3	S867	PPYNRAVsLDSPVSV	86	3.99	H358_SILAC_CSC_pSTY_06.raw
ATAPQTQHVsPMR	194239729	EEF1D	1936	elongation factor 1-delta	S10(Phospho); M12(Oxidation)	T(2): 0.0; T(6): 0.0; S(10): 100.0	3.041	0	11.9668	0	3	507.229	1519.67	-0.24	S10	S109	APQTQHVsPMRQVEP	12	3.67	H358_SILAC_CSC_pSTY_11.raw
IPSKEEEADMSSPtQR	20070205	LAD1	3898	ladinin-1	S12(Phospho)	S(3): 0.0; S(11): 0.0; S(12): 1.7; T(14): 98.3	3.034	0	4.54456e-05	1	2	942.905	1884.8	-1.09	T14	T358	EADMSSPtQRTYSSS	68	4.6	H358_SILAC_CSC_pSTY_07.raw
LQPQITMIPPSAQPPRTQtPPLGQTPQLGLK	289577114	EIF4G2	1982	eukaryotic translation initiation factor 4 gamma 2	T19(Phospho)	T(6): 0.0; S(11): 0.0; T(17): 4.4; T(19): 91.2; T(25): 4.4	3.027	0	3.05559	1	3	1138.61	3413.82	4.03	T19	T470	AQPPRTQtPPLGQTP	18	4.1	H358_SILAC_CSC_pSTY_08.raw
sFVPEEEKHEERVPR	55769548	PHF14	9678	PHD finger protein 14	S1(Phospho)	S(1): 100.0	3.027	0		2	4	487.729	1947.89	-1.18	S1	S835	RTRGRKRsFVPEEEK		2.43	H358_SILAC_CSC_pSTY_08.raw
NGPLNEsQEDEEDSEHGTSLNR	148746218	TAOK3	51347	serine/threonine-protein kinase TAO3	S7(Phospho)	S(7): 100.0; S(14): 0.0; T(18): 0.0; S(19): 0.0	3.025	0	0.00786981	0	3	846.336	2536.99	-4.84	S7	S324	RNGPLNEsQEDEEDS	45	7.14	H358_SILAC_CSC_pSTY_08.raw
WsGNEPTDEFSDLPLR	14249428	LRCH3	84859	leucine-rich repeat and calponin homology domain-containing protein 3 precursor	S2(Phospho)	S(2): 100.0; T(7): 0.0; S(11): 0.0	3.023	0	2.42642e-06	0	2	971.917	1942.83	2.76	S2	S324	DSGDKRWsGNEPTDE	81	4.39	H358_SILAC_CSC_pSTY_05.raw
LHSsNPNLSTLDFGEEK	21735580;21735584	OSBPL3	26031	oxysterol-binding protein-related protein 3	S4(Phospho)	S(3): 2.6; S(4): 97.4; S(9): 0.0; T(10): 0.0	2.99	0	0.0157325	0	3	656.632	1967.88	3.36	S4	S273||S273	GPVRLHSsNPNLSTL||GPVRLHSsNPNLSTL	43	4.52	H358_SILAC_CSC_pSTY_12.raw
LHSsNPNLSTLDFGEEK	21735580;21735584	OSBPL3	26031	oxysterol-binding protein-related protein 3	S4(Phospho); K17(Label:13C(6))	S(3): 2.8; S(4): 97.2; S(9): 0.0; T(10): 0.0	2.99	0	0.0512326	0	3	658.639	1973.9	3.45	S4	S273||S273	GPVRLHSsNPNLSTL||GPVRLHSsNPNLSTL	38	4.55	H358_SILAC_CSC_pSTY_12.raw
MEVDRsPGLPMSDLK	50980301	MPRIP	23164	myosin phosphatase Rho-interacting protein	S6(Phospho); M11(Oxidation)	S(6): 100.0; S(12): 0.0	2.983	0	0.0467775	1	3	590.931	1770.78	-0.69	S6	S619	LRMEVDRsPGLPMSD	38	5.16	H358_SILAC_CSC_pSTY_05.raw
KVQVAALQAsPPLDQDDR	42518070	TJP2	9414	tight junction protein ZO-2	S10(Phospho)	S(10): 100.0	2.975	0	3.01752e-07	1	2	1016	2030.99	-1.68	S10	S130	QVAALQAsPPLDQDD	91	4.31	H358_SILAC_CSC_pSTY_05.raw
AVDITtPK	19923653	PSIP1	11168	PC4 and SFRS1-interacting protein	T6(Phospho)	T(5): 1.3; T(6): 98.7	2.965	0.001	0.080812	0	2	462.726	924.444	0.2	T6	T141	TKAVDITtPKAARRG	32	2.19	H358_SILAC_CSC_pSTY_12.raw
EALGLGPPAAQLtPPPAPVGLR	123173757	RAVER1	125950	ribonucleoprotein PTB-binding 1	T13(Phospho)	T(13): 100.0	2.958	0	1.8833e-05	0	2	1101.59	2202.17	-1.15	T13	T480	GPPAAQLtPPPAPVG	71		H358_SILAC_CSC_pSTY_07.raw
EsQLAHIKDEPPPLSPAPLtPATPSSLDPFFSR	61676188	HUWE1	10075	E3 ubiquitin-protein ligase HUWE1	S2(Phospho); S15(Phospho)	S(2): 99.5; S(15): 7.3; T(20): 93.3; T(23): 0.0; S(25): 0.0; S(26): 0.0; S(32): 0.0	2.949	0	48.0538	1	4	926.446	3702.76	3.69	S2; T20	S3906; T3924	PVRDTREsQLAHIKD;PLSPAPLtPATPSSL	11	4.79	H358_SILAC_CSC_pSTY_08.raw
ATsPVKSTTSITDAK	31657094	ANLN	54443	actin-binding protein anillin	S3(Phospho); K6(Label:13C(6)); K15(Label:13C(6))	T(2): 1.9; S(3): 98.1; S(7): 0.0; T(8): 0.0; T(9): 0.0; S(10): 0.0; T(12): 0.0	2.942	0	8.15554e-05	1	2	799.907	1598.81	-0.67	S3	S295	SSSVKATsPVKSTTS	65	2.28	H358_SILAC_CSC_pSTY_01.raw
MAPPVDDLsPK	7662018	PHF3	23469	PHD finger protein 3	S9(Phospho)	S(9): 100.0	2.931	0	0.0109778	0	2	625.282	1249.56	2.66	S9	S1133	APPVDDLsPKKVKVV	42	2.6	H358_SILAC_CSC_pSTY_12.raw
KCsLPAEEDSVLEK	197276600	MAP4	4134	microtubule-associated protein 4	C2(Carbamidomethyl); S3(Phospho)	S(3): 100.0; S(10): 0.0	2.927	0	2.64e-06	1	2	842.881	1684.75	2.91	S3	S636	TGTGKKCsLPAEEDS	80	4.87	H358_SILAC_CSC_pSTY_08.raw
AEsGPDLR	58530840	DSP	1832	desmoplakin	S3(Phospho)	S(3): 100.0	2.923	0	0.00117463	0	2	462.695	924.382	0.08	S3	S22	GRMIRAEsGPDLRYE	47	2.62	H358_SILAC_CSC_pSTY_05.raw
AEsGPDLR	58530840	DSP	1832	desmoplakin	S3(Phospho); R8(Label:13C(6))	S(3): 100.0	2.923	0	0.000467237	0	2	465.705	930.403	0.29	S3	S22	GRMIRAEsGPDLRYE	52	2.15	H358_SILAC_CSC_pSTY_05.raw
AEsGPDLR	58530840	DSP	1832	desmoplakin	S3(Phospho)	S(3): 100.0	2.923	0	0.000434412	0	2	462.695	924.382	-0.25	S3	S22	GRMIRAEsGPDLRYE	51	2.38	H358_SILAC_CSC_pSTY_05.raw
IAsPVSR	106507301	POLA1	5422	DNA polymerase alpha catalytic subunit	S3(Phospho)	S(3): 100.0; S(6): 0.0	2.917	0.001	0.0587246	0	2	405.199	809.391	-0.71	S3	S209	VPSGKIAsPVSRKEP	32	2.34	H358_SILAC_CSC_pSTY_12.raw
AEDGATPsPSNETPK	153070260	MARCKS	4082	myristoylated alanine-rich C-kinase substrate	S8(Phospho)	T(6): 0.0; S(8): 98.1; S(10): 1.9; T(13): 0.0	2.916	0	3.4196e-05	0	2	790.828	1580.65	0.29	S8	S145	AEDGATPsPSNETPK	67	3.82	H358_SILAC_CSC_pSTY_03.raw
ALASEKsPTADAKPAPK	20070205	LAD1	3898	ladinin-1	S7(Phospho)	S(4): 0.0; S(7): 97.7; T(9): 2.3	2.913	0	0.0171105	1	3	587.964	1761.88	-0.95	S7	S272	KALASEKsPTADAKP	43	7.43	H358_SILAC_CSC_pSTY_09.raw
FGQAATMEGIGAIGGtPPAFNR	224028248	NONO	4841	non-POU domain-containing octamer-binding protein	T16(Phospho)	T(6): 0.0; T(16): 100.0	2.911	0	2.20058e-06	0	3	748.35	2243.04	2.09	T16	T361	GIGAIGGtPPAFNRA	83	6.19	H358_SILAC_CSC_pSTY_03.raw
LRsPFLQK	62198235	DBNL	28988	drebrin-like protein	R2(Label:13C(6)); S3(Phospho); K8(Label:13C(6))	S(3): 100.0	2.91	0.002	0.347695	1	2	540.804	1080.6	-0.18	S3	S283	PQPGKLRsPFLQKQL	27	3.35	H358_SILAC_CSC_pSTY_08.raw
LRsPFLQK	62198235	DBNL	28988	drebrin-like protein	S3(Phospho)	S(3): 100.0	2.91	0.004	0.129665	1	2	534.786	1068.56	4.14	S3	S283	PQPGKLRsPFLQKQL	31		H358_SILAC_CSC_pSTY_08.raw
AAPQsPSVPK	509155837	NUP155	9631	nuclear pore complex protein Nup155	S5(Phospho)	S(5): 97.9; S(7): 2.1	2.907	0	0.0515845	0	2	531.254	1061.5	-1.86	S5	S928	QSKAAPQsPSVPKKP	35	1.79	H358_SILAC_CSC_pSTY_08.raw
AGPGSsPLFSLLPGYR	145301567	SMG9	56006	protein SMG9	S6(Phospho)	S(5): 2.1; S(6): 97.9; S(10): 0.0; Y(15): 0.0	2.903	0	1.52405e-05	0	2	849.916	1698.82	-0.32	S6	S451	PRAGPGSsPLFSLLP	73	2.5	H358_SILAC_CSC_pSTY_12.raw
MPFLSISsPK	61743954	AHNAK	79026	neuroblast differentiation-associated protein AHNAK	S8(Phospho)	S(5): 0.0; S(7): 1.4; S(8): 98.6	2.898	0	0.0436207	0	2	593.783	1186.56	0.37	S8	S3412	MPFLSISsPKVSMPD	36	2.8	H358_SILAC_CSC_pSTY_09.raw
AGLGsPERPPKTSPGsPR	13129104	CCDC86	79080	coiled-coil domain-containing protein 86	S5(Phospho); S13(Phospho); S16(Phospho)	S(5): 100.0; T(12): 50.0; S(13): 50.0; S(16): 100.0	2.893	0		1	3	677.62	2030.85	-1.64	S5; S16	S58; S69	VQRAGLGsPERPPKT;PPKTSPGsPRLQQGA		5.27	H358_SILAC_CSC_pSTY_08.raw
NATDLQNSsMSEEELTK	302370946	PEX19	5824	peroxisomal biogenesis factor 19	S9(Phospho); M10(Oxidation)	T(3): 0.0; S(8): 2.8; S(9): 97.2; S(11): 0.1; T(16): 0.0	2.876	0	0.0062469	0	2	996.907	1992.81	-1.52	S9	S147	ATDLQNSsMSEEELT	46	3.76	H358_SILAC_CSC_pSTY_08.raw
IPSKEEEADMSsPTQR	20070205	LAD1	3898	ladinin-1	S12(Phospho)	S(3): 0.0; S(11): 0.0; S(12): 100.0; T(14): 0.0	2.867	0	0.067412	1	3	628.939	1884.8	-1.58	S12	S356	EEEADMSsPTQRTYS	36	5.05	H358_SILAC_CSC_pSTY_07.raw
SPAVATSTAAPPPPSSPLPsK	188497756	UBAP2L	9898	ubiquitin-associated protein 2-like	S20(Phospho)	S(1): 0.0; T(6): 0.0; S(7): 0.0; T(8): 0.0; S(15): 0.0; S(16): 0.1; S(20): 99.9	2.867	0	0.695763	0	2	1020.5	2040	-2.55	S20	S458	PPSSPLPsKSTSAPQ	27	2.24	H358_SILAC_CSC_pSTY_04.raw
DVVMLDNLPDLPPALVPsPPKR	24430139	RPAP1	26015	RNA polymerase II-associated protein 1	S18(Phospho)	S(18): 100.0	2.866	0		1	3	821.762	2463.27	0.01	S18	S72	LPPALVPsPPKRARP		3.66	H358_SILAC_CSC_pSTY_04.raw
DVVMLDNLPDLPPALVPsPPKR	24430139	RPAP1	26015	RNA polymerase II-associated protein 1	S18(Phospho); K21(Label:13C(6)); R22(Label:13C(6))	S(18): 100.0	2.866	0.002	8.85757	1	3	825.775	2475.31	-0.35	S18	S72	LPPALVPsPPKRARP	15	2.18	H358_SILAC_CSC_pSTY_04.raw
DVVMLDNLPDLPPALVPsPPKR	24430139	RPAP1	26015	RNA polymerase II-associated protein 1	S18(Phospho)	S(18): 100.0	2.866	0	0.00106185	1	3	821.762	2463.27	0.31	S18	S72	LPPALVPsPPKRARP	55	5.15	H358_SILAC_CSC_pSTY_04.raw
ATAPQTQHVsPMR	194239729	EEF1D	1936	elongation factor 1-delta	S10(Phospho); M12(Oxidation)	T(2): 0.0; T(6): 0.0; S(10): 100.0	2.859	0	0.000419135	0	2	760.339	1519.67	-1.02	S10	S109	APQTQHVsPMRQVEP	57	2.98	H358_SILAC_CSC_pSTY_10.raw
ATAPQTQHVsPMR	194239729	EEF1D	1936	elongation factor 1-delta	S10(Phospho); M12(Oxidation); R13(Label:13C(6))	T(2): 0.0; T(6): 0.0; S(10): 100.0	2.859	0.002	0.0312937	0	2	763.35	1525.69	-0.36	S10	S109	APQTQHVsPMRQVEP	38		H358_SILAC_CSC_pSTY_10.raw
RADLNQGIGEPQSPsR	20149675	EFHD2	79180	EF-hand domain-containing protein D2	S13(Phospho)	S(13): 1.6; S(15): 98.4	2.845	0	1.01216e-07	1	2	902.921	1804.83	0.03	S15	S76	IGEPQSPsRRVFNPY	95	5.09	H358_SILAC_CSC_pSTY_12.raw
AAVVTsPPPTTAPHK	29826323	ADD1	118	alpha-adducin	S6(Phospho)	T(5): 0.0; S(6): 100.0; T(10): 0.0; T(11): 0.0	2.839	0	0.00365993	0	2	777.389	1553.77	-0.72	S6	S12	SRAAVVTsPPPTTAP	49	3	H358_SILAC_CSC_pSTY_12.raw
QSMAFSILNtPK	71361682	NUMA1	4926	nuclear mitotic apparatus protein 1	T10(Phospho)	S(2): 0.0; S(6): 0.0; T(10): 100.0	2.835	0	5.95477e-05	0	2	708.834	1416.66	0.61	T10	T2055	MAFSILNtPKKLGNS	66	4.84	H358_SILAC_CSC_pSTY_04.raw
KWSNsQPADLAHMGR	208609985	SH2D3A	10045	SH2 domain-containing protein 3A	S5(Phospho)	S(3): 0.0; S(5): 100.0	2.835	0	0.00325082	1	3	593.267	1777.79	1.18	S5	S147	RARKWSNsQPADLAH	49	6.66	H358_SILAC_CSC_pSTY_12.raw
ALEEGDGSVSGSsPR	158534059	FNBP4	23360	formin-binding protein 4	S13(Phospho)	S(8): 0.0; S(10): 0.0; S(12): 1.8; S(13): 98.2	2.832	0	1.18915e-06	0	2	764.319	1527.63	-1.19	S13	S432	DGSVSGSsPRSDISQ	81	4.06	H358_SILAC_CSC_pSTY_06.raw
ALEEGDGSVSGSsPR	158534059	FNBP4	23360	formin-binding protein 4	S13(Phospho); R15(Label:13C(6))	S(8): 0.0; S(10): 0.0; S(12): 1.9; S(13): 98.1	2.832	0	2.70187e-05	0	2	767.329	1533.65	-1.01	S13	S432	DGSVSGSsPRSDISQ	68	3.84	H358_SILAC_CSC_pSTY_06.raw
LRsPPEALVQGR	7705373	LIMA1	51474	LIM domain and actin-binding protein 1	S3(Phospho)	S(3): 100.0	2.821	0	0.0223741	1	3	468.244	1402.72	-2.33	S3	S132	HPRSRLRsPPEALVQ	40	4.58	H358_SILAC_CSC_pSTY_06.raw
LRsPPEALVQGR	7705373	LIMA1	51474	LIM domain and actin-binding protein 1	S3(Phospho)	S(3): 100.0	2.821	0	0.00128539	1	3	468.245	1402.72	0.09	S3	S132	HPRSRLRsPPEALVQ	53	4.47	H358_SILAC_CSC_pSTY_06.raw
KEVLAsPDRLWGSR	110556636	TNKS1BP1	85456	182 kDa tankyrase-1-binding protein	S6(Phospho)	S(6): 100.0; S(13): 0.0	2.819	0	0.237035	2	3	565.285	1693.84	-0.67	S6	S178	PRKEVLAsPDRLWGS	31	4.03	H358_SILAC_CSC_pSTY_08.raw
KEVLAsPDRLWGSR	110556636	TNKS1BP1	85456	182 kDa tankyrase-1-binding protein	K1(Label:13C(6)); S6(Phospho); R9(Label:13C(6)); R14(Label:13C(6))	S(6): 97.7; S(13): 2.3	2.819	0	0.161257	2	3	571.305	1711.9	-0.75	S6	S178	PRKEVLAsPDRLWGS	32	4.44	H358_SILAC_CSC_pSTY_08.raw
DAGGPRPEsPVPAGR	13540555	PTDSS2	81490	phosphatidylserine synthase 2	R6(Label:13C(6)); S9(Phospho); R15(Label:13C(6))	S(9): 100.0	2.817	0	2.15341	0	2	777.876	1554.75	-0.64	S9	S16	AGGPRPEsPVPAGRA	21	3.02	H358_SILAC_CSC_pSTY_07.raw
NLsPGAVESDVR	148536853	COPA	1314	coatomer subunit alpha	S3(Phospho)	S(3): 100.0; S(9): 0.0	2.814	0	1.73771e-06	0	2	662.301	1323.6	1.15	S3	S173	GLRKKNLsPGAVESD	80	3.46	H358_SILAC_CSC_pSTY_09.raw
NLsPGAVESDVR	148536853	COPA	1314	coatomer subunit alpha	S3(Phospho); R12(Label:13C(6))	S(3): 100.0; S(9): 0.0	2.814	0	3.94955e-08	0	2	665.311	1329.61	0.51	S3	S173	GLRKKNLsPGAVESD	97	3.21	H358_SILAC_CSC_pSTY_09.raw
LGPIsPPQPPSVSAWNKPLTSFGSAPSSEGAK	115298682	PRRC2C	23215	protein PRRC2C	S5(Phospho); K17(Label:13C(6)); K32(Label:13C(6))	S(5): 100.0; S(11): 0.0; S(13): 0.0; T(20): 0.0; S(21): 0.0; S(24): 0.0; S(27): 0.0; S(28): 0.0	2.808	0	0.258352	0	3	1095.23	3283.67	7.36	S5	S2013	SKKLGPIsPPQPPSV	32	5.56	H358_SILAC_CSC_pSTY_08.raw
LGPIsPPQPPSVSAWNKPLTSFGSAPSSEGAK	115298682	PRRC2C	23215	protein PRRC2C	S5(Phospho)	S(5): 100.0; S(11): 0.0; S(13): 0.0; T(20): 0.0; S(21): 0.0; S(24): 0.0; S(27): 0.0; S(28): 0.0	2.808	0	0.0004256	0	3	1091.21	3271.62	6.15	S5	S2013	SKKLGPIsPPQPPSV	60	5.39	H358_SILAC_CSC_pSTY_08.raw
LGPIsPPQPPSVSAWNKPLTSFGSAPSSEGAK	115298682	PRRC2C	23215	protein PRRC2C	S5(Phospho)	S(5): 100.0; S(11): 0.0; S(13): 0.0; T(20): 0.0; S(21): 0.0; S(24): 0.0; S(27): 0.0; S(28): 0.0	2.808	0	0.0253573	0	3	1091.22	3271.64	10.29	S5	S2013	SKKLGPIsPPQPPSV	42	5.09	H358_SILAC_CSC_pSTY_08.raw
NINPSTANsPK	194306653	YAP1	10413	yorkie homolog	S9(Phospho); K11(Label:13C(6))	S(5): 0.0; T(6): 2.9; S(9): 97.1	2.803	0.008	0.502474	0	2	614.784	1228.56	-5.03	S9	S340	INPSTANsPKCQELA	25	2.39	H358_SILAC_CSC_pSTY_09.raw
NINPSTANsPK	194306653	YAP1	10413	yorkie homolog	S9(Phospho)	S(5): 0.0; T(6): 0.0; S(9): 100.0	2.803	0	0.00313944	0	2	611.776	1222.54	-1.27	S9	S340	INPSTANsPKCQELA	47	3.53	H358_SILAC_CSC_pSTY_09.raw
RTPsDDEEDNLFAPPK	54124343;281182694	FAM21A	387680	WASH complex subunit FAM21A	S4(Phospho)	T(2): 1.5; S(4): 98.5	2.8	0	4.05364e-06	1	2	955.912	1910.82	-0.54	S4	S333||S333	KKERRTPsDDEEDNL||KKERRTPsDDEEDNL	78	4.32	H358_SILAC_CSC_pSTY_03.raw
MIRAEsGPDLR	58530840	DSP	1832	desmoplakin	S6(Phospho)	S(6): 100.0	2.799	0	0.052403	1	3	442.207	1324.61	-0.54	S6	S22	GRMIRAEsGPDLRYE	36	3.75	H358_SILAC_CSC_pSTY_03.raw
LHSsNPNLSTLDFGEEK	21735580;21735584	OSBPL3	26031	oxysterol-binding protein-related protein 3	S4(Phospho)	S(3): 0.0; S(4): 100.0; S(9): 0.0; T(10): 0.0	2.79	0	1.18284e-08	0	2	984.444	1967.88	3.4	S4	S273||S273	GPVRLHSsNPNLSTL||GPVRLHSsNPNLSTL	105	5.11	H358_SILAC_CSC_pSTY_12.raw
LHSsNPNLSTLDFGEEK	21735580;21735584	OSBPL3	26031	oxysterol-binding protein-related protein 3	S4(Phospho); K17(Label:13C(6))	S(3): 2.2; S(4): 97.8; S(9): 0.0; T(10): 0.0	2.79	0	1.09557e-05	0	2	987.453	1973.9	1.73	S4	S273||S273	GPVRLHSsNPNLSTL||GPVRLHSsNPNLSTL	75	3.86	H358_SILAC_CSC_pSTY_12.raw
VGsPSGDAASSTPPSTR	7019493	POLM	27434	DNA-directed DNA/RNA polymerase mu	S3(Phospho)	S(3): 100.0; S(5): 0.0; S(10): 0.0; S(11): 0.0; T(12): 0.0; S(15): 0.0; T(16): 0.0	2.787	0	5.97038e-05	0	2	827.358	1653.71	-1.74	S3	S12	RRRARVGsPSGDAAS	65	3.38	H358_SILAC_CSC_pSTY_08.raw
LRsPPEALVQGR	7705373	LIMA1	51474	LIM domain and actin-binding protein 1	S3(Phospho)	S(3): 100.0	2.785	0	0.000485022	1	2	701.864	1402.72	0.31	S3	S132	HPRSRLRsPPEALVQ	57	3.98	H358_SILAC_CSC_pSTY_05.raw
ATAPQTQHVsPMR	194239729	EEF1D	1936	elongation factor 1-delta	S10(Phospho); M12(Oxidation); R13(Label:13C(6))	T(2): 0.0; T(6): 0.0; S(10): 100.0	2.783	0.001	0.00369921	0	2	763.349	1525.69	-1.32	S10	S109	APQTQHVsPMRQVEP	48		H358_SILAC_CSC_pSTY_11.raw
ATAPQTQHVsPMR	194239729	EEF1D	1936	elongation factor 1-delta	S10(Phospho); M12(Oxidation)	T(2): 0.0; T(6): 0.0; S(10): 100.0	2.783	0	0.0202105	0	2	760.339	1519.67	-1.18	S10	S109	APQTQHVsPMRQVEP	40	3.09	H358_SILAC_CSC_pSTY_11.raw
sLPEEDVAEIQHAEEFLIKPESK	215599015	DKC1	1736	H/ACA ribonucleoprotein complex subunit 4	S1(Phospho)	S(1): 100.0; S(22): 0.0	2.779	0	0.0125188	0	3	906.771	2718.3	2.83	S1	S21	KKKKERKsLPEEDVA	46	5.39	H358_SILAC_CSC_pSTY_04.raw
FFQGsQEFLASASASAER	27477138	ZC3HAV1	56829	zinc finger CCCH-type antiviral protein 1	S5(Phospho)	S(5): 100.0; S(11): 0.0; S(13): 0.0; S(15): 0.0	2.777	0	0.943323	0	2	1006.94	2012.87	-2.25	S5	S257	RDRFFQGsQEFLASA	25	1.7	H358_SILAC_CSC_pSTY_02.raw
SIsADDDLQESSR	14670268	NELFE	7936	negative elongation factor E	S3(Phospho)	S(1): 1.4; S(3): 98.6; S(11): 0.0; S(12): 0.0	2.769	0	3.32824e-07	0	2	751.804	1502.6	-0.21	S3	S115	QPFQRSIsADDDLQE	86	3.42	H358_SILAC_CSC_pSTY_05.raw
ATAPQTQHVsPMR	194239729	EEF1D	1936	elongation factor 1-delta	S10(Phospho); M12(Oxidation); R13(Label:13C(6))	T(2): 0.0; T(6): 0.0; S(10): 100.0	2.762	0	0.00464899	0	2	763.349	1525.69	-1.08	S10	S109	APQTQHVsPMRQVEP	47		H358_SILAC_CSC_pSTY_11.raw
IAsDEEIQGTK	260656034	PALLD	23022	palladin	S3(Phospho)	S(3): 100.0; T(10): 0.0	2.74	0	1.42332	0	2	635.781	1270.56	-0.86	S3	S182	SRTARIAsDEEIQGT	20	2.05	H358_SILAC_CSC_pSTY_07.raw
KGsITEYTAAEEK	168480080	BNIP2	663	BCL2/adenovirus E1B 19 kDa protein-interacting protein 2	S3(Phospho)	S(3): 100.0; T(5): 0.0; Y(7): 0.0; T(8): 0.0	2.74	0	3.92411e-05	1	2	753.841	1506.67	1.55	S3	S235	TEVIRKGsITEYTAA	67	4.71	H358_SILAC_CSC_pSTY_08.raw
DKDDQEWESPsPPKPTVFISGVIAR	4758120	DAP	1611	death-associated protein 1	S11(Phospho)	S(9): 0.0; S(11): 100.0; T(16): 0.0; S(20): 0.0	2.719	0	0.011253	1	3	960.128	2878.37	0.67	S11	S51	DQEWESPsPPKPTVF	47	6.11	H358_SILAC_CSC_pSTY_04.raw
ATAPQTQHVsPMR	194239729	EEF1D	1936	elongation factor 1-delta	S10(Phospho); R13(Label:13C(6))	T(2): 0.0; T(6): 0.0; S(10): 100.0	2.716	0	1.82607e-06	0	2	755.351	1509.7	-1.55	S10	S109	APQTQHVsPMRQVEP	81	3.39	H358_SILAC_CSC_pSTY_11.raw
ATAPQTQHVsPMR	194239729	EEF1D	1936	elongation factor 1-delta	S10(Phospho)	T(2): 0.0; T(6): 0.0; S(10): 100.0	2.716	0	1.56083e-06	0	2	752.341	1503.67	-1.81	S10	S109	APQTQHVsPMRQVEP	81	3.73	H358_SILAC_CSC_pSTY_11.raw
ASSLSESsPPK	7705373	LIMA1	51474	LIM domain and actin-binding protein 1	S8(Phospho)	S(2): 0.0; S(3): 0.0; S(5): 0.0; S(7): 2.7; S(8): 97.3	2.715	0	0.0109149	0	2	585.257	1169.51	-1.49	S8	S374	ASSLSESsPPKAMKK	41	2.55	H358_SILAC_CSC_pSTY_07.raw
RAsMQPIQIAEGTGITTR	71361682	NUMA1	4926	nuclear mitotic apparatus protein 1	S3(Phospho)	S(3): 100.0; T(13): 0.0; T(16): 0.0; T(17): 0.0	2.708	0		1	3	670.667	2009.99	0.71	S3	S1969	QETLRRAsMQPIQIA		2.59	H358_SILAC_CSC_pSTY_09.raw
EALGLGPPAAQLtPPPAPVGLR	123173757	RAVER1	125950	ribonucleoprotein PTB-binding 1	T13(Phospho)	T(13): 100.0	2.693	0	0.0605586	0	3	734.727	2202.17	-0.97	T13	T480	GPPAAQLtPPPAPVG	36	4.95	H358_SILAC_CSC_pSTY_07.raw
AFAAVPTSHPPEDAPAQPPtPGPAASPEQLSFR	355390315	SCRIB	23513	protein scribble homolog	T20(Phospho)	T(7): 0.0; S(8): 0.0; T(20): 100.0; S(26): 0.0; S(31): 0.0	2.691	0	0.0200269	0	3	1140.21	3418.6	-2.13	T20	T1342	DAPAQPPtPGPAASP	45	5.21	H358_SILAC_CSC_pSTY_08.raw
FGQAATMEGIGAIGGtPPAFNR	224028248	NONO	4841	non-POU domain-containing octamer-binding protein	T16(Phospho)	T(6): 0.0; T(16): 100.0	2.689	0	1.75463e-06	0	2	1122.02	2243.03	-0.58	T16	T361	GIGAIGGtPPAFNRA	84	3.75	H358_SILAC_CSC_pSTY_03.raw
FGQAATMEGIGAIGGtPPAFNR	224028248	NONO	4841	non-POU domain-containing octamer-binding protein	T16(Phospho); R22(Label:13C(6))	T(6): 0.0; T(16): 100.0	2.689	0	1.43104e-10	0	2	1125.03	2249.05	-2.79	T16	T361	GIGAIGGtPPAFNRA	125	3.63	H358_SILAC_CSC_pSTY_03.raw
FGQAATMEGIGAIGGtPPAFNR	224028248	NONO	4841	non-POU domain-containing octamer-binding protein	T16(Phospho)	T(6): 2.6; T(16): 97.4	2.689	0	1.01507e-08	0	2	1122.02	2243.03	0.4	T16	T361	GIGAIGGtPPAFNRA	106	3.47	H358_SILAC_CSC_pSTY_03.raw
RPsTEDTHEVDSK	148612863	TRPM7	54822	transient receptor potential cation channel subfamily M member 7	S3(Phospho)	S(3): 98.1; T(4): 1.9; T(7): 0.0; S(12): 0.0	2.679	0	0.156458	0	3	527.556	1580.65	-3.84	S3	S1504	EKISRRPsTEDTHEV	30	4.87	H358_SILAC_CSC_pSTY_03.raw
KPVTVSPTTPTsPTEGEAS	166795297	DYNC1LI1	51143	cytoplasmic dynein 1 light intermediate chain 1	S12(Phospho)	T(4): 0.0; S(6): 0.0; T(8): 0.0; T(9): 0.0; T(11): 0.1; S(12): 97.5; T(14): 2.4; S(19): 0.1	2.679	0	0.00151797	0	2	983.455	1965.9	-1.19	S12	S516	VSPTTPTsPTEGEAS	54	3.99	H358_SILAC_CSC_pSTY_12.raw
LRsPPEALVQGR	7705373	LIMA1	51474	LIM domain and actin-binding protein 1	S3(Phospho)	S(3): 100.0	2.677	0	0.000846982	1	2	701.864	1402.72	-0.3	S3	S132	HPRSRLRsPPEALVQ	55	3.54	H358_SILAC_CSC_pSTY_06.raw
VGVAAPPFLGsPVPFGGFR	23510333	PYGO2	90780	pygopus homolog 2	S11(Phospho)	S(11): 100.0	2.671	0	0.0156311	0	2	976.495	1951.98	-0.64	S11	S97	AAPPFLGsPVPFGGF	43	2.41	H358_SILAC_CSC_pSTY_12.raw
ITsPLMEPSSIEK	23110942	PSMA5	5686	proteasome subunit alpha type-5	S3(Phospho); M6(Oxidation)	T(2): 0.0; S(3): 100.0; S(9): 0.0; S(10): 0.0	2.669	0	0.00480232	0	2	764.353	1527.7	-1.32	S3	S56	AVEKRITsPLMEPSS	47	2.94	H358_SILAC_CSC_pSTY_06.raw
ITsPLMEPSSIEK	23110942	PSMA5	5686	proteasome subunit alpha type-5	S3(Phospho); M6(Oxidation); K13(Label:13C(6))	T(2): 0.1; S(3): 99.9; S(9): 0.0; S(10): 0.0	2.669	0	0.0368907	0	2	767.363	1533.72	-1.46	S3	S56	AVEKRITsPLMEPSS	38	2.1	H358_SILAC_CSC_pSTY_06.raw
VTRsPPTQVAISSDSAR	155029552	C15orf52	388115	uncharacterized protein C15orf52	S4(Phospho)	T(2): 0.0; S(4): 100.0; T(7): 0.0; S(12): 0.0; S(13): 0.0; S(15): 0.0	2.666	0	1.598e-06	1	2	926.452	1851.9	0.03	S4	S201	PGGRVTRsPPTQVAI	84	3.39	H358_SILAC_CSC_pSTY_03.raw
DLELALsPIHNSSALPTTGR	288806590	MASTL	84930	serine/threonine-protein kinase greatwall	S7(Phospho)	S(7): 100.0; S(12): 0.0; S(13): 0.0; T(17): 0.0; T(18): 0.0	2.663	0	0.0768564	0	3	724.694	2172.07	-1.26	S7	S370	KDLELALsPIHNSSA	37	4.7	H358_SILAC_CSC_pSTY_08.raw
NMAPSQQsPVR	109689723	ABI2	10152	abl interactor 2	M2(Oxidation); S8(Phospho); R11(Label:13C(6))	S(5): 1.7; S(8): 98.3	2.662	0.003	0.0199384	0	2	658.793	1316.58	1.32	S8	S221	NMAPSQQsPVRTASV	39		H358_SILAC_CSC_pSTY_09.raw
VVGGsLR	4506289	PTPN1	5770	tyrosine-protein phosphatase non-receptor type 1	S5(Phospho); R7(Label:13C(6))	S(5): 100.0	2.662	0.005	0.0546017	0	2	387.204	773.402	0.38	S5	S378	RSRVVGGsLRGAQAA	33		H358_SILAC_CSC_pSTY_03.raw
NMAPSQQsPVR	109689723	ABI2	10152	abl interactor 2	M2(Oxidation); S8(Phospho)	S(5): 0.0; S(8): 100.0	2.662	0	0.000280991	0	2	655.781	1310.56	-0.45	S8	S221	NMAPSQQsPVRTASV	56	2.26	H358_SILAC_CSC_pSTY_09.raw
RHPTGTtPPVK	223941782	SIN3A	25942	paired amphipathic helix protein Sin3a	T7(Phospho)	T(4): 2.1; T(6): 2.1; T(7): 95.8	2.661	0	1.67034	1	3	424.215	1270.63	-0.13	T7	T435	RRHPTGTtPPVKKKP	21	5.08	H358_SILAC_CSC_pSTY_10.raw
WRPHsPDGPR	42476299	GIGYF2	26058	PERQ amino acid-rich with GYF domain-containing protein 2	S5(Phospho)	S(5): 100.0	2.653	0.001	2.00065	0	2	642.785	1284.56	-0.86	S5	S236	GERWRPHsPDGPRSA	19	2.17	H358_SILAC_CSC_pSTY_02.raw
ATAPQTQHVsPMR	194239729	EEF1D	1936	elongation factor 1-delta	S10(Phospho); M12(Oxidation)	T(2): 0.0; T(6): 0.0; S(10): 100.0	2.651	0.001	0.00538585	0	2	760.339	1519.67	-1.42	S10	S109	APQTQHVsPMRQVEP	46		H358_SILAC_CSC_pSTY_12.raw
IEKIGEGTyGVVYK	4502709	CDK1	983	cyclin-dependent kinase 1	Y9(Phospho)	T(8): 2.7; Y(9): 97.3; Y(13): 0.0	2.649	0	0.193483	1	2	818.406	1635.81	1.64	Y9	Y15	EKIGEGTyGVVYKGR	32	3.45	H358_SILAC_CSC_pSTY_05.raw
sVSPSPVPLLFQPDQNAPPIR	6754472	KIF23	9493	kinesin-like protein KIF23	S1(Phospho)	S(1): 97.5; S(3): 2.5; S(5): 0.0	2.634	0	0.00110218	0	2	1170.09	2339.18	0.67	S1	S682	REKVTQRsVSPSPVP	55	4.08	H358_SILAC_CSC_pSTY_05.raw
QASGtPQPALR	21955172	PHLDB2	90102	pleckstrin homology-like domain family B member 2	T5(Phospho)	S(3): 0.1; T(5): 99.9	2.63	0	0.00192351	0	2	603.288	1205.57	0.36	T5	T404	SLRQASGtPQPALRE	50	2.87	H358_SILAC_CSC_pSTY_09.raw
AEDGATPsPSNETPKK	153070260	MARCKS	4082	myristoylated alanine-rich C-kinase substrate	S8(Phospho); K15(Label:13C(6)); K16(Label:13C(6))	T(6): 0.0; S(8): 97.6; S(10): 2.4; T(13): 0.0	2.625	0	0.000792223	1	2	860.895	1720.78	-0.07	S8	S145	AEDGATPsPSNETPK	55	3.58	H358_SILAC_CSC_pSTY_03.raw
AEDGATPsPSNETPKK	153070260	MARCKS	4082	myristoylated alanine-rich C-kinase substrate	S8(Phospho)	T(6): 0.0; S(8): 97.9; S(10): 2.0; T(13): 0.0	2.625	0	6.85536e-05	1	2	854.875	1708.74	-0.45	S8	S145	AEDGATPsPSNETPK	65	3.17	H358_SILAC_CSC_pSTY_03.raw
RNALFPEVFsPTPDENSDQNSR	27735067	MISP	126353	uncharacterized protein C19orf21	S10(Phospho)	S(10): 98.3; T(12): 1.7; S(17): 0.0; S(21): 0.0	2.618	0	0.00100793	1	3	867.388	2600.15	2.88	S10	S575	ALFPEVFsPTPDENS	57	5.36	H358_SILAC_CSC_pSTY_08.raw
IsASSATR	170932516	PXN	5829	paxillin	S2(Phospho)	S(2): 100.0; S(4): 0.0; S(5): 0.0; T(7): 0.0	2.614	0	0.00119339	0	2	436.697	872.387	0.01	S2	S258	TQQQTRIsASSATRE	47	1.83	H358_SILAC_CSC_pSTY_09.raw
ATAPQTQHVsPMR	194239729	EEF1D	1936	elongation factor 1-delta	S10(Phospho); M12(Oxidation)	T(2): 0.0; T(6): 0.0; S(10): 100.0	2.614	0		0	3	507.229	1519.67	-0.24	S10	S109	APQTQHVsPMRQVEP		3.65	H358_SILAC_CSC_pSTY_08.raw
QITTsPITVR	395394049	LATS1	9113	serine/threonine-protein kinase LATS1	S5(Phospho)	T(3): 0.0; T(4): 0.0; S(5): 100.0; T(8): 0.0	2.614	0	0.00279161	0	2	598.307	1195.61	-0.77	S5	S613	EKKQITTsPITVRKN	49	2.77	H358_SILAC_CSC_pSTY_06.raw
sLEPAENVHGAGGGAFPASQTPSKPASADGHR	4885609	SRC	6714	proto-oncogene tyrosine-protein kinase Src	S1(Phospho)	S(1): 100.0; S(19): 0.0; T(21): 0.0; S(23): 0.0; S(27): 0.0	2.612	0		0	4	795.867	3180.44	-1.69	S1	S17	DASQRRRsLEPAENV		3.93	H358_SILAC_CSC_pSTY_03.raw
LMHNAsDSEVDQDDVVEWK	12229217	ADNP	23394	activity-dependent neuroprotector homeobox protein	S8(Phospho)	S(6): 99.9; S(8): 0.1	2.606	0	0.00255236	0	3	766.322	2296.95	3.99	S6	S953	TKLMHNAsDSEVDQD	51	5.31	H358_SILAC_CSC_pSTY_03.raw
ALAMPGRPEsPPVFR	209969812	KANK2	25959	KN motif and ankyrin repeat domain-containing protein 2	S10(Phospho)	S(10): 100.0	2.592	0.009		0	3	568.948	1704.83	-0.74	S10	S375	AMPGRPEsPPVFRSQ		2.73	H358_SILAC_CSC_pSTY_07.raw
VTRsPPTQVAISSDSAR	155029552	C15orf52	388115	uncharacterized protein C15orf52	T7(Phospho)	T(2): 0.0; S(4): 100.0; T(7): 0.0; S(12): 0.0; S(13): 0.0; S(15): 0.0	2.572	0	0.0592005	1	3	617.97	1851.9	0.09	S4	S201	PGGRVTRsPPTQVAI	38	5.53	H358_SILAC_CSC_pSTY_03.raw
HNGsLSPGLEARDPLEAR	110556636	TNKS1BP1	85456	182 kDa tankyrase-1-binding protein	S6(Phospho)	S(4): 97.2; S(6): 2.8	2.55	0	0.278893	1	3	666.985	1998.94	0.05	S4	S1383	PGLRHNGsLSPGLEA	31	4.23	H358_SILAC_CSC_pSTY_02.raw
HNGSLsPGLEARDPLEAR	110556636	TNKS1BP1	85456	182 kDa tankyrase-1-binding protein	S6(Phospho); R12(Label:13C(6)); R18(Label:13C(6))	S(4): 0.0; S(6): 100.0	2.55	0	0.308284	1	3	670.999	2010.98	0.7	S6	S1385	LRHNGSLsPGLEARD	31	3.69	H358_SILAC_CSC_pSTY_02.raw
sLPVSVPVWGFK	148806906	AKT1S1	84335	proline-rich AKT1 substrate 1	S1(Phospho)	S(1): 100.0; S(5): 0.0	2.548	0	0.0032843	0	2	698.349	1395.69	-12.13	S1	S183	PTQQYAKsLPVSVPV	49	2.44	H358_SILAC_CSC_pSTY_10.raw
KEVLAsPDRLWGSR	110556636	TNKS1BP1	85456	182 kDa tankyrase-1-binding protein	S6(Phospho)	S(6): 100.0; S(13): 0.0	2.548	0.004		2	3	565.288	1693.85	3.98	S6	S178	PRKEVLAsPDRLWGS		3.1	H358_SILAC_CSC_pSTY_09.raw
ISYtPPEsPVPSYASSTPLHVPVPR	4503611	ETV6	2120	transcription factor ETV6	Y3(Phospho); S8(Phospho)	S(2): 0.2; Y(3): 4.1; T(4): 95.8; S(8): 100.0; S(12): 0.0; Y(13): 0.0; S(15): 0.0; S(16): 0.0; T(17): 0.0	2.548	0	0.101603	0	3	946.78	2838.33	3.84	T4; S8	T18; S22	KQERISYtPPESPVP;ISYTPPEsPVPSYAS	37	5.68	H358_SILAC_CSC_pSTY_08.raw
ISYtPPEsPVPSYASSTPLHVPVPR	4503611	ETV6	2120	transcription factor ETV6	T4(Phospho); S8(Phospho)	S(2): 3.7; Y(3): 3.7; T(4): 92.6; S(8): 100.0; S(12): 0.0; Y(13): 0.0; S(15): 0.0; S(16): 0.0; T(17): 0.0	2.548	0	0.0264334	0	3	946.78	2838.33	3.77	T4; S8	T18; S22	KQERISYtPPESPVP;ISYTPPEsPVPSYAS	43	6.51	H358_SILAC_CSC_pSTY_08.raw
KEVLAsPDRLWGSR	110556636	TNKS1BP1	85456	182 kDa tankyrase-1-binding protein	K1(Label:13C(6)); S6(Phospho); R9(Label:13C(6)); R14(Label:13C(6))	S(6): 97.5; S(13): 2.5	2.548	0.005	0.195982	2	3	571.309	1711.91	4.92	S6	S178	PRKEVLAsPDRLWGS	31	3.21	H358_SILAC_CSC_pSTY_09.raw
ISYtPPEsPVPSYASSTPLHVPVPR	4503611	ETV6	2120	transcription factor ETV6	T4(Phospho); S8(Phospho)	S(2): 3.4; Y(3): 3.4; T(4): 93.3; S(8): 100.0; S(12): 0.0; Y(13): 0.0; S(15): 0.0; S(16): 0.0; T(17): 0.0	2.548	0	0.00945888	0	3	946.78	2838.32	3.13	T4; S8	T18; S22	KQERISYtPPESPVP;ISYTPPEsPVPSYAS	47	6	H358_SILAC_CSC_pSTY_08.raw
AKPPADPAAAAsPCR	13489073	EGLN1	54583	egl nine homolog 1	K2(Label:13C(6)); S12(Phospho); C14(Carbamidomethyl); R15(Label:13C(6))	S(12): 100.0	2.54	0	9.26339e-05	0	2	786.374	1571.74	-2.65	S12	S125	ADPAAAAsPCRAAAG	65	2.75	H358_SILAC_CSC_pSTY_08.raw
AKPPADPAAAAsPCR	13489073	EGLN1	54583	egl nine homolog 1	S12(Phospho); C14(Carbamidomethyl)	S(12): 100.0	2.54	0	4.98344e-05	0	2	780.356	1559.7	0.29	S12	S125	ADPAAAAsPCRAAAG	67		H358_SILAC_CSC_pSTY_08.raw
sVDFDSLTVR	11321634	CD2AP	23607	CD2-associated protein	S1(Phospho); R10(Label:13C(6))	S(1): 100.0; S(6): 0.0; T(8): 0.0	2.538	0	0.00247921	0	2	612.783	1224.56	-1.53	S1	S458	QLPLRPKsVDFDSLT	48	2.44	H358_SILAC_CSC_pSTY_06.raw
sVDFDSLTVR	11321634	CD2AP	23607	CD2-associated protein	S1(Phospho)	S(1): 100.0; S(6): 0.0; T(8): 0.0	2.538	0	0.000470353	0	2	609.774	1218.54	0.76	S1	S458	QLPLRPKsVDFDSLT	55	2.42	H358_SILAC_CSC_pSTY_06.raw
AVTPPMPLLTPAtPGGLPPAAAVAAAAATAK	402794208	PUF60	22827	poly(U)-binding-splicing factor PUF60	T13(Phospho)	T(3): 0.0; T(10): 4.1; T(13): 95.9; T(29): 0.0	2.536	0	1.03521	0	3	958.845	2874.52	0.55	T13	T254	MPLLTPAtPGGLPPA	24	2.82	H358_SILAC_CSC_pSTY_12.raw
AIPADsPTDQEPK	7661708	FLVCR1	28982	feline leukemia virus subgroup C receptor-related protein 1	S6(Phospho)	S(6): 100.0; T(8): 0.0	2.536	0	0.00452154	0	2	724.818	1448.63	-0.6	S6	S536	VKAIPADsPTDQEPK	46	2.72	H358_SILAC_CSC_pSTY_08.raw
LPSsPVYEDAASFK	20357556	CTTN	2017	src substrate cortactin	S4(Phospho)	S(3): 0.0; S(4): 100.0; Y(7): 0.0; S(12): 0.0	2.53	0	6.04833e-06	0	2	795.857	1590.71	-1.46	S4	S381	TEERLPSsPVYEDAA	76	2.7	H358_SILAC_CSC_pSTY_03.raw
LPSsPVYEDAASFK	20357556	CTTN	2017	src substrate cortactin	S4(Phospho)	S(3): 0.0; S(4): 100.0; Y(7): 0.0; S(12): 0.0	2.53	0	3.52732e-06	0	2	795.858	1590.71	0	S4	S381	TEERLPSsPVYEDAA	78	4.46	H358_SILAC_CSC_pSTY_03.raw
NGsPPPGAPSSR	13569901	TSC22D4	81628	TSC22 domain family protein 4	S3(Phospho)	S(3): 100.0; S(10): 0.0; S(11): 0.0	2.523	0.001	0.0657878	0	2	602.26	1203.51	-2.86	S3	S62	KGTPRNGsPPPGAPS	33	1.57	H358_SILAC_CSC_pSTY_05.raw
ELTNRHsLPFSLPSQMEPRPDVPR	52426745	CBL	867	E3 ubiquitin-protein ligase CBL	T3(Phospho)	T(3): 0.3; S(7): 99.7; S(11): 0.0; S(14): 0.0	2.521	0	15.4221	1	4	721.606	2883.4	1.13	S7	S619	RELTNRHsLPFSLPS	15	5.15	H358_SILAC_CSC_pSTY_03.raw
NHSVNEEEQEEQGEGsEDEWEQVGPR	119220605	USP10	9100	ubiquitin carboxyl-terminal hydrolase 10	S16(Phospho)	S(3): 0.0; S(16): 100.0	2.518	0	9.49915e-10	0	3	1036.41	3107.23	4.77	S16	S576	QEEQGEGsEDEWEQV	116	6.58	H358_SILAC_CSC_pSTY_08.raw
AMADELsEK	15451856	CAV1	857	caveolin-1	S7(Phospho)	S(7): 100.0	2.517	0	0.00817839	0	2	537.215	1073.42	0.03	S7	S37	KAMADELsEKQVYDA	38	2.71	H358_SILAC_CSC_pSTY_05.raw
IGEGTyGVVYK	4502709	CDK1	983	cyclin-dependent kinase 1	Y6(Phospho)	T(5): 2.4; Y(6): 97.6; Y(10): 0.1	2.512	0	0.043476	0	2	633.293	1265.58	-1.57	Y6	Y15	EKIGEGTyGVVYKGR	36	2.99	H358_SILAC_CSC_pSTY_02.raw
VVGKPAQLGTQRsQEADVQDWEFR	110556636	TNKS1BP1	85456	182 kDa tankyrase-1-binding protein	S13(Phospho)	T(10): 3.1; S(13): 96.9	2.511	0	0.319302	1	4	706.842	2824.35	1.79	S13	S836	AQLGTQRsQEADVQD	32	4.89	H358_SILAC_CSC_pSTY_09.raw
AsPPPQGPLPGPPGALHR	209977019	OTUD5	55593	OTU domain-containing protein 5	S2(Phospho)	S(2): 100.0	2.502	0	0.00700774	0	3	609.308	1825.91	-0.37	S2	S64	VGARPRAsPPPQGPL	47	4.48	H358_SILAC_CSC_pSTY_10.raw
LLsPLSSAR	123173757	RAVER1	125950	ribonucleoprotein PTB-binding 1	S3(Phospho)	S(3): 100.0; S(6): 0.0; S(7): 0.0	2.495	0	0.00190816	0	2	512.265	1023.52	-1.07	S3	S584	QLKSRLLsPLSSARL	49	2.23	H358_SILAC_CSC_pSTY_03.raw
LLsPLSSAR	123173757	RAVER1	125950	ribonucleoprotein PTB-binding 1	S3(Phospho); R9(Label:13C(6))	S(3): 100.0; S(6): 0.0; S(7): 0.0	2.495	0	0.00125682	0	2	515.277	1029.55	2.98	S3	S584	QLKSRLLsPLSSARL	51	2.42	H358_SILAC_CSC_pSTY_03.raw
LEIsPDSSPER	148664186	PKP2	5318	plakophilin-2	S4(Phospho); R11(Label:13C(6))	S(4): 100.0; S(7): 0.0; S(8): 0.0	2.495	0	0.000110485	0	2	658.298	1315.59	0.64	S4	S151	PLRRLEIsPDSSPER	62	2.15	H358_SILAC_CSC_pSTY_08.raw
NLsSTTDDEAPR	20070205	LAD1	3898	ladinin-1	S3(Phospho)	S(3): 100.0; S(4): 0.0; T(5): 0.0; T(6): 0.0	2.49	0	5.76645e-05	0	2	693.283	1385.56	-0.23	S3	S38	RRRHRNLsSTTDDEA	63	3.52	H358_SILAC_CSC_pSTY_04.raw
NLsSTTDDEAPR	20070205	LAD1	3898	ladinin-1	S3(Phospho); R12(Label:13C(6))	S(3): 100.0; S(4): 0.0; T(5): 0.0; T(6): 0.0	2.49	0	0.000287024	0	2	696.292	1391.58	-0.74	S3	S38	RRRHRNLsSTTDDEA	56	3.3	H358_SILAC_CSC_pSTY_04.raw
VLTAKAsTDL	264681526	LPP	4026	lipoma-preferred partner	K5(Label:13C(6)); T8(Phospho)	T(3): 0.0; S(7): 98.4; T(8): 1.6	2.482	0.002	0.0126439	1	2	552.786	1104.56	-0.36	S7	S462	RVLTAKAsTDL_	41		H358_SILAC_CSC_pSTY_04.raw
HSPAPPPDPGFPAPsPPPADSPSEGFSLK	41327769	ARHGEF18	23370	rho guanine nucleotide exchange factor 18	S15(Phospho)	S(2): 0.0; S(15): 100.0; S(21): 0.0; S(23): 0.0; S(27): 0.0	2.476	0	0.172387	0	3	987.459	2960.36	4.37	S15	S966	DPGFPAPsPPPADSP	35	5.91	H358_SILAC_CSC_pSTY_12.raw
IPSKEEEADMSsPTQR	20070205	LAD1	3898	ladinin-1	S12(Phospho)	S(3): 0.0; S(11): 0.0; S(12): 100.0; T(14): 0.0	2.462	0	0.00902498	1	3	628.94	1884.81	0.55	S12	S356	EEEADMSsPTQRTYS	45	4.58	H358_SILAC_CSC_pSTY_08.raw
IPSKEEEADMSsPTQR	20070205	LAD1	3898	ladinin-1	K4(Label:13C(6)); S12(Phospho); R16(Label:13C(6))	S(3): 0.0; S(11): 0.0; S(12): 100.0; T(14): 0.0	2.462	0	0.0101641	1	3	632.954	1896.85	1.05	S12	S356	EEEADMSsPTQRTYS	45	4.7	H358_SILAC_CSC_pSTY_08.raw
MIRAEsGPDLR	58530840	DSP	1832	desmoplakin	S6(Phospho)	S(6): 100.0	2.456	0	0.00878611	1	2	662.807	1324.61	-0.39	S6	S22	GRMIRAEsGPDLRYE	44	3.58	H358_SILAC_CSC_pSTY_03.raw
ILsPSMASK	5454102	TACC3	10460	transforming acidic coiled-coil-containing protein 3	S3(Phospho)	S(3): 100.0; S(5): 0.0; S(8): 0.0	2.454	0	0.00170009	0	2	507.239	1013.47	-3.51	S3	S71	PQTHRILsPSMASKL	49	2.36	H358_SILAC_CSC_pSTY_08.raw
ILsPSMASK	5454102	TACC3	10460	transforming acidic coiled-coil-containing protein 3	S3(Phospho); K9(Label:13C(6))	S(3): 100.0; S(5): 0.0; S(8): 0.0	2.454	0.001	0.419051	0	2	510.251	1019.5	1.43	S3	S71	PQTHRILsPSMASKL	25	1.75	H358_SILAC_CSC_pSTY_08.raw
LSEEAECPNPStPSK	126362971	STK10	6793	serine/threonine-protein kinase 10	C7(Carbamidomethyl); T12(Phospho)	S(2): 0.0; S(11): 3.6; T(12): 92.7; S(14): 3.6	2.446	0		0	2	863.354	1725.7	-1.21	T12	T952	AECPNPStPSKAAKF		2.88	H358_SILAC_CSC_pSTY_07.raw
DVDDGSGSPHsPHQLSSK	296939604	WNK1	65125	serine/threonine-protein kinase WNK1	S11(Phospho)	S(6): 0.0; S(8): 0.0; S(11): 100.0; S(16): 0.0; S(17): 0.0	2.445	0	6.97821e-10	0	2	965.403	1929.8	0.52	S11	S1784	DGSGSPHsPHQLSSK	115	5.5	H358_SILAC_CSC_pSTY_08.raw
DVDDGSGSPHsPHQLSSK	296939604	WNK1	65125	serine/threonine-protein kinase WNK1	S11(Phospho); K18(Label:13C(6))	S(6): 0.0; S(8): 0.0; S(11): 100.0; S(16): 0.0; S(17): 0.0	2.445	0	2.633e-11	0	2	968.411	1935.81	-1.87	S11	S1784	DGSGSPHsPHQLSSK	130	4.89	H358_SILAC_CSC_pSTY_08.raw
sPARTPPSEEDSAEAER	4506921	SGTA	6449	small glutamine-rich tetratricopeptide repeat-containing protein alpha	T5(Phospho)	S(1): 96.4; T(5): 3.6; S(8): 0.0; S(12): 0.0	2.444	0	1.89484	1	3	636.936	1908.79	-1.62	S1	S77	EMPQDLRsPARTPPS	21	3.54	H358_SILAC_CSC_pSTY_03.raw
GPVsPSVSFQPLAR	330688443	MAVS	57506	mitochondrial antiviral-signaling protein	S4(Phospho)	S(4): 100.0; S(6): 0.0; S(8): 0.0	2.44	0	2.5213e-05	0	2	761.375	1521.74	-2.92	S4	S81	TPSRGPVsPSVSFQP	70	3.02	H358_SILAC_CSC_pSTY_08.raw
ATAPQTQHVsPMR	194239729	EEF1D	1936	elongation factor 1-delta	S10(Phospho); R13(Label:13C(6))	T(2): 0.0; T(6): 0.0; S(10): 100.0	2.434	0	0.000239992	0	2	755.35	1509.69	-2.77	S10	S109	APQTQHVsPMRQVEP	60	2.61	H358_SILAC_CSC_pSTY_10.raw
LMHNAsDSEVDQDDVVEWK	12229217	ADNP	23394	activity-dependent neuroprotector homeobox protein	S6(Phospho)	S(6): 100.0; S(8): 0.0	2.434	0	0.000262979	0	2	1148.98	2296.94	0.86	S6	S953	TKLMHNAsDSEVDQD	60	4.29	H358_SILAC_CSC_pSTY_03.raw
VNLFPGLsPSALK	110556636	TNKS1BP1	85456	182 kDa tankyrase-1-binding protein	S8(Phospho)	S(8): 98.0; S(10): 2.0	2.43	0	0.00784847	0	2	711.873	1422.74	-0.18	S8	S1652	VNLFPGLsPSALKAK	45	2.36	H358_SILAC_CSC_pSTY_10.raw
VNLFPGLsPSALK	110556636	TNKS1BP1	85456	182 kDa tankyrase-1-binding protein	S8(Phospho)	S(8): 98.0; S(10): 2.0	2.43	0.001		0	2	711.873	1422.74	-0.78	S8	S1652	VNLFPGLsPSALKAK		2.15	H358_SILAC_CSC_pSTY_10.raw
FVHGPsPR	116008442	ZC3H13	23091	zinc finger CCCH domain-containing protein 13	S6(Phospho); R8(Label:13C(6))	S(6): 100.0	2.409	0.003	0.209221	0	2	491.734	982.46	-0.21	S6	S64	CRFVHGPsPRGKGYS	28		H358_SILAC_CSC_pSTY_12.raw
FVHGPsPR	116008442	ZC3H13	23091	zinc finger CCCH domain-containing protein 13	S6(Phospho)	S(6): 100.0	2.409	0.001	0.077228	0	2	488.724	976.441	0.72	S6	S64	CRFVHGPsPRGKGYS	31	2.91	H358_SILAC_CSC_pSTY_12.raw
FIHQQPQSSsPVYGSSAK	170932516	PXN	5829	paxillin	S10(Phospho)	S(8): 0.0; S(9): 2.0; S(10): 98.0; Y(13): 0.0; S(15): 0.0; S(16): 0.0	2.402	0	0.00151981	0	3	676.646	2027.92	0.29	S10	S85	HQQPQSSsPVYGSSA	54	5.74	H358_SILAC_CSC_pSTY_08.raw
LSLPMQETQLCSTDsPLPLEKEEQVR	30089940	GOLGA3	2802	Golgin subfamily A member 3	C11(Carbamidomethyl); S15(Phospho)	S(2): 0.0; T(8): 0.0; S(12): 0.0; T(13): 0.0; S(15): 100.0	2.401	0	0.0240799	1	3	1036.83	3108.47	2.89	S15	S140	TQLCSTDsPLPLEKE	44	4.7	H358_SILAC_CSC_pSTY_08.raw
AADsDDGAVSAPAASDGGVSK	156564398	TOE1	114034	target of EGR1 protein 1	S4(Phospho)	S(4): 100.0; S(10): 0.0; S(15): 0.0; S(20): 0.0	2.399	0	0.00048628	0	2	964.399	1927.79	-1.02	S4	S5	_MAADsDDGAVSA	57		H358_SILAC_CSC_pSTY_07.raw
sFEVEEVETPNSTPPR	116256489	2015-09-09	10801	septin-9	S1(Phospho); R16(Label:13C(6))	S(1): 100.0; T(9): 0.0; S(12): 0.0; T(13): 0.0	2.399	0	3.82231e-06	0	2	952.427	1903.85	3.13	S1	S12	RISALKRsFEVEEVE	79	4.2	H358_SILAC_CSC_pSTY_09.raw
FESPATGILsPR	150418007	RANBP2	5903	E3 SUMO-protein ligase RanBP2	S10(Phospho)	S(3): 0.0; T(6): 0.0; S(10): 100.0	2.399	0	6.71831e-06	0	2	677.824	1354.64	0.26	S10	S955	SPATGILsPRGDDYF	75	2.44	H358_SILAC_CSC_pSTY_11.raw
sFEVEEVETPNSTPPR	116256489	2015-09-09	10801	septin-9	S1(Phospho)	S(1): 100.0; T(9): 0.0; S(12): 0.0; T(13): 0.0	2.399	0	2.62581e-05	0	2	949.412	1897.82	-2.4	S1	S12	RISALKRsFEVEEVE	70	4.2	H358_SILAC_CSC_pSTY_09.raw
HAQDSDPRsPTLGIAR	13876384	CDCA3	83461	cell division cycle-associated protein 3	S9(Phospho)	S(5): 0.0; S(9): 96.8; T(11): 3.2	2.396	0.001		1	3	600.951	1800.84	0.12	S9	S68	AQDSDPRsPTLGIAR		3.07	H358_SILAC_CSC_pSTY_03.raw
AKGLNPDGTPALSTLGGFsPASKPSsPR	9945320	CCNL1	57018	cyclin-L1	S19(Phospho); S22(Phospho)	T(9): 0.0; S(13): 0.0; T(14): 0.0; S(19): 100.0; S(22): 0.0; S(25): 0.1; S(26): 99.9	2.386	0	0.0223152	1	3	957.452	2870.34	-2.23	S19; S26	S335; S342	LSTLGGFsPASKPSS;SPASKPSsPREVKAE	44	8.07	H358_SILAC_CSC_pSTY_08.raw
VLSNRGDsLSR	11342676	TRIP10	9322	cdc42-interacting protein 4	S8(Phospho)	S(3): 0.0; S(8): 97.7; S(10): 2.3	2.383	0.001	0.748815	1	3	428.542	1283.61	0.22	S8	S426	VLSNRGDsLSRHARP	24		H358_SILAC_CSC_pSTY_04.raw
ALLSLRsPK	41350320	MAGED2	10916	melanoma-associated antigen D2	S7(Phospho)	S(4): 0.0; S(7): 100.0	2.375	0	0.000589765	1	2	532.796	1064.59	-0.87	S7	S247	RALLSLRsPKARRGK	55	3.1	H358_SILAC_CSC_pSTY_03.raw
MAPALSGANLTsPR	118572613	SRRM2	23524	serine/arginine repetitive matrix protein 2	S12(Phospho)	S(6): 0.0; T(11): 0.0; S(12): 100.0	2.374	0	2.50944e-05	0	2	733.344	1465.68	-4.77	S12	S2382	LSGANLTsPRVPLSA	70	4.32	H358_SILAC_CSC_pSTY_08.raw
PCSEETPAIsPSKR	4503423	DUT	1854	deoxyuridine 5'-triphosphate nucleotidohydrolase, mitochondrial	C2(Carbamidomethyl); S10(Phospho)	S(3): 0.0; T(6): 0.0; S(10): 100.0; S(12): 0.0	2.372	0	0.00140697	1	3	546.905	1638.7	-11.84	S10	S11	SEETPAIsPSKRARP	52		H358_SILAC_CSC_pSTY_08.raw
ATAPQTQHVsPMR	194239729	EEF1D	1936	elongation factor 1-delta	S10(Phospho); M12(Oxidation)	T(2): 0.0; T(6): 0.0; S(10): 100.0	2.371	0.001	0.0023515	0	2	760.339	1519.67	-1.34	S10	S109	APQTQHVsPMRQVEP	49		H358_SILAC_CSC_pSTY_08.raw
AALLKAsPK	78000181	RPL14	9045	60S ribosomal protein L14	S7(Phospho)	S(7): 100.0	2.363	0	1.00215e-05	1	2	489.773	978.539	0.59	S7	S139	KAALLKAsPKKAPGT	71	3.42	H358_SILAC_CSC_pSTY_06.raw
DTGsPPASEGPTDGSR	271397437	ITFG2	55846	integrin-alpha FG-GAP repeat-containing protein 2	S4(Phospho); R16(Label:13C(6))	T(2): 0.0; S(4): 100.0; S(8): 0.0; T(12): 0.0; S(15): 0.0	2.358	0	0.000198215	0	2	808.828	1616.65	-2.17	S4	S220	TWKKDTGsPPASEGP	58	1.89	H358_SILAC_CSC_pSTY_03.raw
SNVVsPTKNEDNGAPENSVEKPHEKPEAR	40353736	LARP4	113251	la-related protein 4	S5(Phospho)	S(1): 0.0; S(5): 97.1; T(7): 2.9; S(18): 0.0	2.352	0	7.3102	1	4	810.624	3239.47	-7.5	S5	S576	ELRSNVVsPTKNEDN	19	4.25	H358_SILAC_CSC_pSTY_08.raw
TMIIsPERLDPFADGGKTPDPK	54112117	SF3B1	23451	splicing factor 3B subunit 1	S5(Phospho)	T(1): 0.0; S(5): 100.0; T(18): 0.0	2.348	0	1.65397	2	3	822.403	2465.19	6.33	S5	S129	HRRTMIIsPERLDPF	24	6.42	H358_SILAC_CSC_pSTY_08.raw
ALVEFESNPEETREPGsPPSVQR	13129104	CCDC86	79080	coiled-coil domain-containing protein 86	S17(Phospho)	S(7): 0.0; T(12): 0.0; S(17): 100.0; S(20): 0.0	2.347	0	0.0769684	1	2	1318.11	2635.21	3.88	S17	S47	EETREPGsPPSVQRA	38	2.33	H358_SILAC_CSC_pSTY_04.raw
ERPDLEAPAPGsPFR	46852172	KIF13B	23303	kinesin-like protein KIF13B	S12(Phospho)	S(12): 100.0	2.344	0	0.00338854	0	3	573.602	1718.79	0.26	S12	S1644	LEAPAPGsPFRVRRV	50	3.64	H358_SILAC_CSC_pSTY_03.raw
LIEGVHPGSLVEKLPDsPALAK	21070997	STIM1	6786	stromal interaction molecule 1	S17(Phospho)	S(9): 0.0; S(17): 100.0	2.334	0		1	4	588.315	2350.24	-2.11	S17	S575	LVEKLPDsPALAKKA		3.55	H358_SILAC_CSC_pSTY_04.raw
sVSSFPVPQDNVDTHPGSGK	298228964	ATG16L1	55054	autophagy-related protein 16-1	S1(Phospho)	S(1): 99.9; S(3): 0.1; S(4): 0.1; T(14): 0.0; S(18): 0.0	2.329	0	0.0039944	0	2	1067.97	2134.93	-4.71	S1	S124	SRAATRRsVSSFPVP	49	3.94	H358_SILAC_CSC_pSTY_04.raw
PCSEETPAISPsKR	4503423	DUT	1854	deoxyuridine 5'-triphosphate nucleotidohydrolase, mitochondrial	C2(Carbamidomethyl); S10(Phospho)	S(3): 0.0; T(6): 0.0; S(10): 0.0; S(12): 100.0	2.325	0	7.98518e-08	1	2	819.854	1638.7	-11.83	S12	S13	ETPAISPsKRARPAE	94		H358_SILAC_CSC_pSTY_08.raw
VPLAPITDPQQLQLsPLK	4557845	RRM2	6241	ribonucleoside-diphosphate reductase subunit M2	S15(Phospho); K18(Label:13C(6))	T(7): 0.0; S(15): 100.0	2.323	0	8.08005e-06	0	2	1022.56	2044.12	1.1	S15	S20	DPQQLQLsPLKGLSL	73	3.94	H358_SILAC_CSC_pSTY_05.raw
VPLAPITDPQQLQLsPLK	4557845	RRM2	6241	ribonucleoside-diphosphate reductase subunit M2	S15(Phospho)	T(7): 0.0; S(15): 100.0	2.323	0	6.73016e-05	0	2	1019.55	2038.1	0.08	S15	S20	DPQQLQLsPLKGLSL	65	4.6	H358_SILAC_CSC_pSTY_05.raw
VIQLMPsPIMHPLILNPR	4503611	ETV6	2120	transcription factor ETV6	S7(Phospho)	S(7): 100.0	2.317	0	0.114558	0	3	717.052	2149.14	-0.65	S7	S271	RVIQLMPsPIMHPLI	33	3.79	H358_SILAC_CSC_pSTY_06.raw
VIQLMPsPIMHPLILNPR	4503611	ETV6	2120	transcription factor ETV6	S7(Phospho); R18(Label:13C(6))	S(7): 100.0	2.317	0	0.0142779	0	3	719.06	2155.16	0.63	S7	S271	RVIQLMPsPIMHPLI	42	4.34	H358_SILAC_CSC_pSTY_06.raw
VIQLMPsPIMHPLILNPR	4503611	ETV6	2120	transcription factor ETV6	S7(Phospho)	S(7): 100.0	2.317	0	1.37055	0	3	717.052	2149.14	-0.82	S7	S271	RVIQLMPsPIMHPLI	23	3.21	H358_SILAC_CSC_pSTY_06.raw
VHVQFFDDsPTR	4504191	MSH6	2956	DNA mismatch repair protein Msh6	S9(Phospho)	S(9): 98.5; T(11): 1.5	2.315	0	0.000266775	0	2	764.335	1527.66	0.35	S9	S137	HVQFFDDsPTRGWVS	58	2.95	H358_SILAC_CSC_pSTY_08.raw
NMAPSQQsPVR	109689723	ABI2	10152	abl interactor 2	S8(Phospho)	S(5): 0.0; S(8): 100.0	2.315	0.002	0.0282429	0	2	647.784	1294.56	-0.05	S8	S221	NMAPSQQsPVRTASV	37		H358_SILAC_CSC_pSTY_08.raw
MAPALSGANLTsPRVPLSAYER	118572613	SRRM2	23524	serine/arginine repetitive matrix protein 2	M1(Oxidation); S12(Phospho)	S(6): 3.3; T(11): 3.3; S(12): 93.4; S(18): 0.0; Y(20): 0.0	2.31	0	2.59621	1	3	799.725	2397.16	-1.54	S12	S2382	LSGANLTsPRVPLSA	23	5.16	H358_SILAC_CSC_pSTY_04.raw
HGAPsPSHPISAPQAAAAAALR	33946327	NUP214	8021	nuclear pore complex protein Nup214	S5(Phospho)	S(5): 99.9; S(7): 0.1; S(11): 0.0	2.299	0	0.0228968	0	3	720.022	2158.05	-1.72	S5	S1081	TVKHGAPsPSHPISA	43	7.11	H358_SILAC_CSC_pSTY_08.raw
AGsFTGTSDPEAAPAR	326319990	CEP170B	283638	centrosomal protein of 170 kDa protein B	S3(Phospho)	S(3): 100.0; T(5): 0.0; T(7): 0.0; S(8): 0.0	2.294	0	8.20119e-06	0	2	807.843	1614.68	-0.24	S3	S1109	MPRKRAGsFTGTSDP	73	3.16	H358_SILAC_CSC_pSTY_09.raw
GPsWDPFRDWYPHSR	4504517	HSPB1	3315	heat shock protein beta-1	S3(Phospho); R8(Label:13C(6)); R15(Label:13C(6))	S(3): 100.0; Y(11): 0.0; S(14): 0.0	2.29	0	0.189417	1	3	665.634	1994.89	6.76	S3	S15	FSLLRGPsWDPFRDW	33	3.97	H358_SILAC_CSC_pSTY_08.raw
GPsWDPFRDWYPHSR	4504517	HSPB1	3315	heat shock protein beta-1	S3(Phospho)	S(3): 100.0; Y(11): 0.0; S(14): 0.0	2.29	0	0.00839616	1	3	661.62	1982.84	5.77	S3	S15	FSLLRGPsWDPFRDW	45	4.12	H358_SILAC_CSC_pSTY_08.raw
GPsWDPFRDWYPHSR	4504517	HSPB1	3315	heat shock protein beta-1	S3(Phospho)	S(3): 100.0; Y(11): 0.0; S(14): 0.0	2.29	0		1	3	661.621	1982.85	6.97	S3	S15	FSLLRGPsWDPFRDW		3.32	H358_SILAC_CSC_pSTY_08.raw
APsPPVEHPR	223633935	PROSER2	254427	proline and serine-rich protein 2	S3(Phospho); R10(Label:13C(6))	S(3): 100.0	2.287	0	0.000164503	0	2	586.782	1172.56	0.32	S3	S179	RRELRAPsPPVEHPR	60	2.62	H358_SILAC_CSC_pSTY_09.raw
APsPPVEHPR	223633935	PROSER2	254427	proline and serine-rich protein 2	S3(Phospho); R10(Label:13C(6))	S(3): 100.0	2.287	0.002	4.47202	0	2	586.779	1172.55	-3.64	S3	S179	RRELRAPsPPVEHPR	16	1.54	H358_SILAC_CSC_pSTY_09.raw
APsPPVEHPR	223633935	PROSER2	254427	proline and serine-rich protein 2	S3(Phospho)	S(3): 100.0	2.287	0	0.0449101	0	2	583.771	1166.53	-1.15	S3	S179	RRELRAPsPPVEHPR	35	2.39	H358_SILAC_CSC_pSTY_09.raw
APsPPVEHPR	223633935	PROSER2	254427	proline and serine-rich protein 2	S3(Phospho)	S(3): 100.0	2.287	0	0.0127704	0	2	583.771	1166.53	-0.63	S3	S179	RRELRAPsPPVEHPR	41	2.79	H358_SILAC_CSC_pSTY_09.raw
VIQLMPsPIMHPLILNPR	4503611	ETV6	2120	transcription factor ETV6	S7(Phospho); M10(Oxidation)	S(7): 100.0	2.285	0	7.05909	0	3	722.386	2165.14	2.52	S7	S271	RVIQLMPsPIMHPLI	16	2.84	H358_SILAC_CSC_pSTY_06.raw
IHsPIPDMSK	38044290	ZCCHC8	55596	zinc finger CCHC domain-containing protein 8	S3(Phospho)	S(3): 100.0; S(9): 0.0	2.285	0	0.00480996	0	2	602.775	1204.54	-0.09	S3	S658	STATKIHsPIPDMSK	45	3.56	H358_SILAC_CSC_pSTY_04.raw
RLsQPESAEK	259906020	ACIN1	22985	apoptotic chromatin condensation inducer in the nucleus	R1(Label:13C(6)); S3(Phospho); K10(Label:13C(6))	S(3): 100.0; S(7): 0.0	2.281	0	0.00168185	1	2	618.804	1236.6	-0.48	S3	S670	SVQARRLsQPESAEK	50	3.21	H358_SILAC_CSC_pSTY_04.raw
ISYTPPEsPVPSYASSTPLHVPVPR	4503611	ETV6	2120	transcription factor ETV6	T4(Phospho); S8(Phospho)	S(2): 33.3; Y(3): 33.3; T(4): 33.3; S(8): 100.0; S(12): 0.0; Y(13): 0.0; S(15): 0.0; S(16): 0.0; T(17): 0.0	2.279	0	0.00170362	0	2	1419.67	2838.32	3.11	S8	S22	ISYTPPEsPVPSYAS	55	2.92	H358_SILAC_CSC_pSTY_08.raw
ASRVPSsDEEVVEEPQSR	110556636	TNKS1BP1	85456	182 kDa tankyrase-1-binding protein	S7(Phospho)	S(2): 0.0; S(6): 3.2; S(7): 96.8; S(17): 0.0	2.275	0.002	6.62709	1	3	694.31	2080.92	-0.71	S7	S1621	RASRVPSsDEEVVEE	17	3.13	H358_SILAC_CSC_pSTY_05.raw
SPAVATSTAAPPPPSsPLPSK	188497756	UBAP2L	9898	ubiquitin-associated protein 2-like	S16(Phospho)	S(1): 0.0; T(6): 0.0; S(7): 0.0; T(8): 0.0; S(15): 0.1; S(16): 99.9; S(20): 0.0	2.275	0	0.727654	0	2	1020.51	2040	-0.94	S16	S454	AAPPPPSsPLPSKST	27	3.62	H358_SILAC_CSC_pSTY_03.raw
GAVAAEGAsDTEREEPTESQGLAAR	221139764	PHRF1	57661	PHD and RING finger domain-containing protein 1	S9(Phospho)	S(9): 99.9; T(11): 0.1; T(17): 0.0; S(19): 0.0	2.271	0	4.37572e-05	1	2	1291.57	2582.13	-2.45	S9	S914	AVAAEGAsDTEREEP	70	2.72	H358_SILAC_CSC_pSTY_08.raw
GAVAAEGAsDTEREEPTESQGLAAR	221139764	PHRF1	57661	PHD and RING finger domain-containing protein 1	S9(Phospho); R13(Label:13C(6)); R25(Label:13C(6))	S(9): 99.9; T(11): 0.1; T(17): 0.0; S(19): 0.0	2.271	0	9.65025e-05	1	2	1297.59	2594.17	-1.87	S9	S914	AVAAEGAsDTEREEP	67	2.27	H358_SILAC_CSC_pSTY_08.raw
NAtDLQNSSMSEEELTK	302370946	PEX19	5824	peroxisomal biogenesis factor 19	S9(Phospho); K17(Label:13C(6))	T(3): 99.9; S(8): 0.0; S(9): 0.1; S(11): 0.0; T(16): 0.0	2.269	0	8.57038e-05	0	2	991.921	1982.84	-0.33	T3	T141	SGLAKNAtDLQNSSM	65	3.31	H358_SILAC_CSC_pSTY_08.raw
NATDLQNSsMSEEELTK	302370946	PEX19	5824	peroxisomal biogenesis factor 19	S9(Phospho)	T(3): 0.0; S(8): 2.8; S(9): 97.1; S(11): 0.1; T(16): 0.0	2.269	0	0.0125013	0	2	988.91	1976.81	-1.45	S9	S147	ATDLQNSsMSEEELT	43	3.83	H358_SILAC_CSC_pSTY_08.raw
ATGGLCLLGAYADsDDDDNDVSEKLAQSK	158534059	FNBP4	23360	formin-binding protein 4	C6(Carbamidomethyl); S14(Phospho)	T(2): 0.0; Y(11): 0.1; S(14): 99.9; S(22): 0.0; S(28): 0.0	2.266	0	0.000528877	1	3	1036.78	3108.34	1.47	S14	S116	LLGAYADsDDDDNDV	60	7.12	H358_SILAC_CSC_pSTY_08.raw
KKsPIINESR	89276756	PRPF4B	8899	serine/threonine-protein kinase PRP4 homolog	S3(Phospho)	S(3): 100.0; S(9): 0.0	2.262	0	0.0266642	2	3	417.887	1251.65	-0.1	S3	S277	KSKDRKKsPIINESR	39	3.19	H358_SILAC_CSC_pSTY_08.raw
DVDDGSGSPHsPHQLSSK	296939604	WNK1	65125	serine/threonine-protein kinase WNK1	S11(Phospho)	S(6): 0.0; S(8): 0.0; S(11): 100.0; S(16): 0.0; S(17): 0.0	2.261	0	0.000653405	0	3	643.936	1929.79	-1.48	S11	S1784	DGSGSPHsPHQLSSK	55	5.53	H358_SILAC_CSC_pSTY_08.raw
ATAPQTQHVsPMR	194239729	EEF1D	1936	elongation factor 1-delta	S10(Phospho)	T(2): 0.0; T(6): 0.0; S(10): 100.0	2.259	0	0.243981	0	3	501.896	1503.67	-1.82	S10	S109	APQTQHVsPMRQVEP	30	4.08	H358_SILAC_CSC_pSTY_10.raw
VQEKPDsPGGSTQIQR	194272142	MYO9B	4650	unconventional myosin-IXb	S7(Phospho)	S(7): 100.0; S(11): 0.0; T(12): 0.0	2.25	0	1.04578e-07	0	2	903.919	1806.83	-4.03	S7	S1290	RVQEKPDsPGGSTQI	95	3.79	H358_SILAC_CSC_pSTY_08.raw
VQEKPDsPGGSTQIQR	194272142	MYO9B	4650	unconventional myosin-IXb	K4(Label:13C(6)); S7(Phospho); R16(Label:13C(6))	S(7): 100.0; S(11): 0.0; T(12): 0.0	2.25	0	8.29911e-07	0	2	909.939	1818.87	-4.8	S7	S1290	RVQEKPDsPGGSTQI	86	4.08	H358_SILAC_CSC_pSTY_08.raw
AVtPSSEAKDSR	171543895	ATXN2	6311	ataxin-2	T3(Phospho)	T(3): 100.0; S(5): 0.0; S(6): 0.0; S(11): 0.0	2.246	0	4.83775e-05	1	2	664.298	1327.59	-0.53	T3	T741	PASNRAVtPSSEAKD	66	3.15	H358_SILAC_CSC_pSTY_04.raw
HSLSGSsPGMK	118572613	SRRM2	23524	serine/arginine repetitive matrix protein 2	S7(Phospho)	S(2): 0.0; S(4): 0.1; S(6): 2.3; S(7): 97.6	2.243	0	0.000126121	0	2	584.247	1167.49	-0.27	S7	S1463	RHSLSGSsPGMKDIP	59	3.46	H358_SILAC_CSC_pSTY_12.raw
ATVtPsPVKGK	56118310	NUCKS1	64710	nuclear ubiquitous casein and cyclin-dependent kinase substrate 1	T4(Phospho); S6(Phospho)	T(2): 0.0; T(4): 100.0; S(6): 100.0	2.24	0.009	0.0638473	1	2	622.788	1244.57	-0.32	T4; S6	T179; S181	PRLKATVtPSPVKGK;LKATVTPsPVKGKGK	35		H358_SILAC_CSC_pSTY_08.raw
ATVtPsPVKGK	56118310	NUCKS1	64710	nuclear ubiquitous casein and cyclin-dependent kinase substrate 1	T4(Phospho); S6(Phospho)	T(2): 0.0; T(4): 100.0; S(6): 100.0	2.24	0.002	0.025884	1	2	622.788	1244.57	-0.51	T4; S6	T179; S181	PRLKATVtPSPVKGK;LKATVTPsPVKGKGK	39	2.6	H358_SILAC_CSC_pSTY_08.raw
ATVtPsPVKGK	56118310	NUCKS1	64710	nuclear ubiquitous casein and cyclin-dependent kinase substrate 1	T4(Phospho); S6(Phospho); K9(Label:13C(6)); K11(Label:13C(6))	T(2): 0.0; T(4): 100.0; S(6): 100.0	2.24	0.001	0.0470973	1	2	628.808	1256.61	0.38	T4; S6	T179; S181	PRLKATVtPSPVKGK;LKATVTPsPVKGKGK	36	2.52	H358_SILAC_CSC_pSTY_08.raw
RPMEEDGEEKsPSK	24234756;212549555	ILF3	3609	interleukin enhancer-binding factor 3	S11(Phospho)	S(11): 98.3; S(13): 1.7	2.234	0	0.00102182	1	3	566.906	1698.7	-0.94	S11	S382||S382	EEDGEEKsPSKKKKK||EEDGEEKsPSKKKKK	53	5.71	H358_SILAC_CSC_pSTY_04.raw
HAsVPATFMPIVVPEPPTSVGPPVAVPEPIGFPTR	21361458	ARHGEF17	9828	rho guanine nucleotide exchange factor 17	S3(Phospho)	S(3): 100.0; T(7): 0.0; T(18): 0.0; S(19): 0.0; T(34): 0.0	2.232	0	0.0152833	0	3	1224.3	3670.88	0.83	S3	S961	SRHVRHAsVPATFMP	43	6.05	H358_SILAC_CSC_pSTY_09.raw
EAsPAPLAQGEPGREDLPTR	221139764	PHRF1	57661	PHD and RING finger domain-containing protein 1	S3(Phospho)	S(3): 100.0; T(19): 0.0	2.227	0	3.76088	1	3	724.342	2171.01	-0.39	S3	S1201	KGAVREAsPAPLAQG	21	2.44	H358_SILAC_CSC_pSTY_10.raw
KRPEsVGGLEPPGPSVIAAPPSGGGNILQTLVLPPNKEEQEGGGAR	112421108	CIC	23152	protein capicua homolog	S5(Phospho)	S(5): 100.0; S(15): 0.0; S(22): 0.0; T(30): 0.0	2.209	0	6.43609	2	4	1160.1	4637.4	5.5	S5	S605	FRRKRPEsVGGLEPP	16	4.71	H358_SILAC_CSC_pSTY_08.raw
APGYPSsPVTTASGTTLR	114326455	CHD8	57680	chromodomain-helicase-DNA-binding protein 8	S7(Phospho)	Y(4): 0.0; S(6): 0.1; S(7): 99.9; T(10): 0.0; T(11): 0.0; S(13): 0.0; T(15): 0.0; T(16): 0.0	2.205	0	0.0003344	0	2	921.936	1842.86	0.42	S7	S2240	RAPGYPSsPVTTASG	60	3.51	H358_SILAC_CSC_pSTY_05.raw
HNGSLsPGLEARDPLEAR	110556636	TNKS1BP1	85456	182 kDa tankyrase-1-binding protein	S6(Phospho)	S(4): 0.0; S(6): 100.0	2.205	0	0.0172475	1	2	999.974	1998.94	0.79	S6	S1385	LRHNGSLsPGLEARD	43	3.95	H358_SILAC_CSC_pSTY_02.raw
IISTTASKTEtPIVSK	4759302	VAPB	9217	vesicle-associated membrane protein-associated protein B/C	T11(Phospho)	S(3): 0.0; T(4): 0.0; T(5): 0.0; S(7): 2.3; T(9): 2.3; T(11): 95.4; S(15): 0.0	2.204	0.001	0.0728719	1	2	878.459	1755.91	-1.63	T11	T150	TTASKTEtPIVSKSL	36	2.52	H358_SILAC_CSC_pSTY_09.raw
EAAVSASDILQESAIHSPGtVEK	12597631	C12orf43	64897	uncharacterized protein C12orf43	S17(Phospho)	S(5): 0.0; S(7): 0.0; S(13): 0.0; S(17): 3.2; T(20): 96.8	2.2	0	10.6545	0	3	807.055	2419.15	4.59	T20	T182	SAIHSPGtVEKEAKK	16	5.71	H358_SILAC_CSC_pSTY_04.raw
IPSKEEEADMsSPTQR	20070205	LAD1	3898	ladinin-1	M10(Oxidation); T14(Phospho)	S(3): 0.0; S(11): 98.1; S(12): 1.9; T(14): 0.0	2.194	0	0.00192129	1	2	950.902	1900.8	-1.36	S11	S355	KEEEADMsSPTQRTY	52	3.673.67	H358_SILAC_CSC_pSTY_07.raw
WDQTADQTPGAtPK	54112117	SF3B1	23451	splicing factor 3B subunit 1	T12(Phospho); K14(Label:13C(6))	T(4): 0.0; T(8): 0.0; T(12): 100.0	2.191	0	0.00877037	0	2	801.35	1601.69	-0.41	T12	T211	ADQTPGAtPKKLSSW	44	2.82	H358_SILAC_CSC_pSTY_10.raw
KNGSTAVAESVAsPQK	5032189	TP53BP1	7158	tumor suppressor p53-binding protein 1	S13(Phospho)	S(4): 0.0; T(5): 0.0; S(10): 0.0; S(13): 100.0	2.19	0	1.1049e-07	1	2	827.392	1653.78	-4.48	S13	S1028	AVAESVAsPQKTMSV	94	4.01	H358_SILAC_CSC_pSTY_08.raw
LGASNsPGQPNSVK	55741709	RBM25	58517	RNA-binding protein 25	S6(Phospho)	S(4): 0.0; S(6): 100.0; S(12): 0.0	2.189	0	0.00437369	0	2	718.333	1435.66	0.68	S6	S677	LKLGASNsPGQPNSV	47	3.25	H358_SILAC_CSC_pSTY_10.raw
LGASNsPGQPNSVK	55741709	RBM25	58517	RNA-binding protein 25	S6(Phospho); K14(Label:13C(6))	S(4): 0.0; S(6): 100.0; S(12): 0.0	2.189	0	8.28e-08	0	2	721.341	1441.68	-1.6	S6	S677	LKLGASNsPGQPNSV	94	4.17	H358_SILAC_CSC_pSTY_10.raw
EATNTTSEPSAPSQDLLDLSPsPR	191252812	TOM1L1	10040	TOM1-like protein 1	S22(Phospho)	T(3): 0.0; T(5): 0.0; T(6): 0.0; S(7): 0.0; S(10): 0.0; S(13): 0.0; S(20): 0.0; S(22): 100.0	2.185	0.001		0	3	865.058	2593.16	-2.36	S22	S323	DLLDLSPsPRMPRAT		2.4	H358_SILAC_CSC_pSTY_03.raw
AKTQTPPVSPAPQPTEERLPSsPVYEDAASFK	20357556	CTTN	2017	src substrate cortactin	S22(Phospho)	T(3): 0.0; T(5): 0.0; S(9): 0.0; T(15): 0.2; S(21): 4.2; S(22): 95.4; Y(25): 0.2; S(30): 0.0	2.18	0	0.306331	2	3	1169.24	3505.69	0.76	S22	S381	TEERLPSsPVYEDAA	33	4.55	H358_SILAC_CSC_pSTY_03.raw
EAAFsPGQQDWSR	110556636	TNKS1BP1	85456	182 kDa tankyrase-1-binding protein	S5(Phospho)	S(5): 100.0; S(12): 0.0	2.179	0	4.036e-06	0	2	779.82	1558.63	-0.26	S5	S1103	PQREAAFsPGQQDWS	76	3.15	H358_SILAC_CSC_pSTY_02.raw
VIQLMPsPIMHPLILNPR	4503611	ETV6	2120	transcription factor ETV6	S7(Phospho)	S(7): 100.0	2.176	0	0.128855	0	3	717.053	2149.14	0.2	S7	S271	RVIQLMPsPIMHPLI	33	3.8	H358_SILAC_CSC_pSTY_05.raw
ASsLNENVDHSALLK	140972063	PPP1R9B	84687	neurabin-2	S3(Phospho)	S(2): 0.0; S(3): 100.0; S(11): 0.0	2.175	0	0.00101887	0	3	559.932	1677.78	-1.22	S3	S100	LSLPRASsLNENVDH	55	5.1	H358_SILAC_CSC_pSTY_04.raw
RTPsDDEEDNLFAPPK	54124343;281182694	FAM21A	387680	WASH complex subunit FAM21A	S4(Phospho)	T(2): 1.8; S(4): 98.2	2.175	0	0.193505	1	3	637.61	1910.82	-0.58	S4	S333||S333	KKERRTPsDDEEDNL||KKERRTPsDDEEDNL	32	4.48	H358_SILAC_CSC_pSTY_03.raw
HASSSPEsPKPAPAPGSHR	118572613	SRRM2	23524	serine/arginine repetitive matrix protein 2	S8(Phospho)	S(3): 0.0; S(4): 0.0; S(5): 0.0; S(8): 100.0; S(17): 0.0	2.174	0	1.51443	0	3	659.637	1976.9	-0.6	S8	S440	HASSSPEsPKPAPAP	24	3.28	H358_SILAC_CSC_pSTY_08.raw
LELQGPRGsPNAR	55956788	NCL	4691	nucleolin	S9(Phospho)	S(9): 100.0	2.172	0.001	0.179299	1	2	737.861	1474.72	-0.78	S9	S563	ELQGPRGsPNARSQP	32	3.09	H358_SILAC_CSC_pSTY_06.raw
ANsALTPPKPESGLTLQESNTPGLR	145275189	C1orf116	79098	specifically androgen-regulated gene protein	S3(Phospho)	S(3): 99.6; T(6): 0.4; S(12): 0.0; T(15): 0.0; S(19): 0.0; T(21): 0.0	2.159	0.001	4.78725	0	3	886.78	2658.33	4.98	S3	S453	PKAPRANsALTPPKP	19	2.52	H358_SILAC_CSC_pSTY_12.raw
QVLQSTQsPR	211971074	AKAP2	11217	A-kinase anchor protein 2	S8(Phospho)	S(5): 0.0; T(6): 1.9; S(8): 98.0	2.152	0.001	0.0115366	0	2	612.293	1223.58	0.31	S8	S748	QVLQSTQsPRTKNAP	42		H358_SILAC_CSC_pSTY_12.raw
NDLQDTEIsPR	256818821	RAD18	56852	E3 ubiquitin-protein ligase RAD18	S9(Phospho)	T(6): 0.0; S(9): 100.0	2.148	0	0.00093339	0	2	684.295	1367.58	-0.46	S9	S471	DLQDTEIsPRQNRRT	52	3.33	H358_SILAC_CSC_pSTY_06.raw
EVAEGGLPRAEsPSPAPPPGLR	39930523	C11orf84	144097	uncharacterized protein C11orf84	S14(Phospho)	S(12): 96.4; S(14): 3.6	2.144	0	0.791008	1	3	755.374	2264.11	-0.44	S12	S308	GGLPRAEsPSPAPPP	27	4.56	H358_SILAC_CSC_pSTY_03.raw
IGEGTyGVVYK	4502709	CDK1	983	cyclin-dependent kinase 1	Y6(Phospho)	T(5): 2.5; Y(6): 97.5; Y(10): 0.1	2.139	0	0.000975583	0	2	633.294	1265.58	-0.99	Y6	Y15	EKIGEGTyGVVYKGR	52	2.8	H358_SILAC_CSC_pSTY_03.raw
IGEGTyGVVYK	4502709	CDK1	983	cyclin-dependent kinase 1	Y6(Phospho); K11(Label:13C(6))	T(5): 0.0; Y(6): 100.0; Y(10): 0.0	2.139	0	0.00465994	0	2	636.304	1271.6	0.08	Y6	Y15	EKIGEGTyGVVYKGR	46	2.63	H358_SILAC_CSC_pSTY_03.raw
SSsPAPADIAQTVQEDLR	5031703	G3BP1	10146	ras GTPase-activating protein-binding protein 1	S3(Phospho)	S(1): 2.4; S(2): 2.4; S(3): 95.2; T(12): 0.0	2.137	0	1.28e-07	0	2	982.949	1964.89	-2.43	S3	S232	EDAQKSSsPAPADIA	94	4.28	H358_SILAC_CSC_pSTY_01.raw
SSsPAPADIAQTVQEDLR	5031703	G3BP1	10146	ras GTPase-activating protein-binding protein 1	S3(Phospho)	S(1): 2.3; S(2): 2.3; S(3): 95.5; T(12): 0.0	2.137	0	3.3e-08	0	2	982.95	1964.89	-1.75	S3	S232	EDAQKSSsPAPADIA	100	4.51	H358_SILAC_CSC_pSTY_01.raw
FSEGVLQsPSQDQEK	110556636	TNKS1BP1	85456	182 kDa tankyrase-1-binding protein	S8(Phospho)	S(2): 0.0; S(8): 97.6; S(10): 2.4	2.137	0	0.00207376	0	2	879.882	1758.76	-1.41	S8	S435	FSEGVLQsPSQDQEK	51	3.5	H358_SILAC_CSC_pSTY_03.raw
FSEGVLQSPsQDQEK	110556636	TNKS1BP1	85456	182 kDa tankyrase-1-binding protein	S8(Phospho); K15(Label:13C(6))	S(2): 0.0; S(8): 2.3; S(10): 97.7	2.137	0	0.000568545	0	2	882.891	1764.78	-1.54	S10	S437	EGVLQSPsQDQEKLG	57	4.17	H358_SILAC_CSC_pSTY_03.raw
KVQVAALQAsPPLDQDDR	42518070	TJP2	9414	tight junction protein ZO-2	S10(Phospho)	S(10): 100.0	2.136	0	3.5488e-05	1	3	677.668	2030.99	-0.06	S10	S130	QVAALQAsPPLDQDD	70	6.41	H358_SILAC_CSC_pSTY_05.raw
KVQVAALQAsPPLDQDDR	42518070	TJP2	9414	tight junction protein ZO-2	K1(Label:13C(6)); S10(Phospho); R18(Label:13C(6))	S(10): 100.0	2.136	0	0.00898502	1	3	681.682	2043.03	0.49	S10	S130	QVAALQAsPPLDQDD	46	5.25	H358_SILAC_CSC_pSTY_05.raw
RREEGPPPPSPDGAsSDAEPEPPSGR	50658065	SMC4	10051	structural maintenance of chromosomes protein 4	S16(Phospho)	S(10): 0.0; S(15): 96.6; S(16): 3.4; S(24): 0.0	2.132	0	3.01829	2	3	917.738	2751.2	-0.3	S15	S27	PPSPDGAsSDAEPEP	22	3.33.3	H358_SILAC_CSC_pSTY_06.raw
FGQAATMEGIGAIGGtPPAFNR	224028248	NONO	4841	non-POU domain-containing octamer-binding protein	T16(Phospho)	T(6): 0.0; T(16): 100.0	2.132	0.001	17.9468	0	3	748.35	2243.04	1.68	T16	T361	GIGAIGGtPPAFNRA	14	2.88	H358_SILAC_CSC_pSTY_02.raw
ALAMPGRPEsPPVFR	209969812	KANK2	25959	KN motif and ankyrin repeat domain-containing protein 2	S10(Phospho)	S(10): 100.0	2.13	0	0.0969209	0	2	852.918	1704.83	-0.34	S10	S375	AMPGRPEsPPVFRSQ	35	3.11	H358_SILAC_CSC_pSTY_07.raw
ALAMPGRPEsPPVFR	209969812	KANK2	25959	KN motif and ankyrin repeat domain-containing protein 2	R7(Label:13C(6)); S10(Phospho); R15(Label:13C(6))	S(10): 100.0	2.13	0.003	2.64983	0	2	858.937	1716.87	-1.18	S10	S375	AMPGRPEsPPVFRSQ	21		H358_SILAC_CSC_pSTY_07.raw
AMsLNTLNVDAPR	91825557	KLC3	147700	kinesin light chain 3	S3(Phospho); R13(Label:13C(6))	S(3): 100.0; T(6): 0.0	2.126	0	7.75549e-07	0	2	744.356	1487.71	2.42	S3	S466	AGMKRAMsLNTLNVD	85	3.57	H358_SILAC_CSC_pSTY_10.raw
AMsLNTLNVDAPR	91825557	KLC3	147700	kinesin light chain 3	S3(Phospho)	S(3): 100.0; T(6): 0.0	2.126	0	6.33787e-09	0	2	741.346	1481.69	2.42	S3	S466	AGMKRAMsLNTLNVD	106	3.7	H358_SILAC_CSC_pSTY_10.raw
ISsPMHPSAGGQR	195546902	SUPT5H	6829	transcription elongation factor SPT5	S3(Phospho); R13(Label:13C(6))	S(2): 0.1; S(3): 99.9; S(8): 0.0	2.117	0	0.00299844	0	2	705.818	1410.63	-0.41	S3	S667	PMSPRISsPMHPSAG	48	1.97	H358_SILAC_CSC_pSTY_02.raw
ISsPMHPSAGGQR	195546902	SUPT5H	6829	transcription elongation factor SPT5	S3(Phospho)	S(2): 0.0; S(3): 100.0; S(8): 0.0	2.117	0	0.0740893	0	2	702.808	1404.61	-0.95	S3	S667	PMSPRISsPMHPSAG	34	2.06	H358_SILAC_CSC_pSTY_02.raw
LIEGVHPGSLVEKLPDsPALAK	21070997	STIM1	6786	stromal interaction molecule 1	K13(Label:13C(6)); S17(Phospho); K22(Label:13C(6))	S(9): 0.0; S(17): 100.0	2.106	0	0.000163439	1	3	788.095	2362.27	-4.92	S17	S575	LVEKLPDsPALAKKA	61	7.5	H358_SILAC_CSC_pSTY_04.raw
LIEGVHPGSLVEKLPDsPALAK	21070997	STIM1	6786	stromal interaction molecule 1	S17(Phospho)	S(9): 0.0; S(17): 100.0	2.106	0	0.000143104	1	3	784.083	2350.23	-3.79	S17	S575	LVEKLPDsPALAKKA	63	7.05	H358_SILAC_CSC_pSTY_04.raw
GPAGEAGAsPPVR	5803177	SNTB2	6645	beta-2-syntrophin	S9(Phospho); R13(Label:13C(6))	S(9): 100.0	2.101	0	0.000217859	0	2	626.292	1251.58	-4.47	S9	S110	PAGEAGAsPPVRRVR	59	4.12	H358_SILAC_CSC_pSTY_08.raw
GsGGLFSPSTAHVPDGALGQR	110556636	TNKS1BP1	85456	182 kDa tankyrase-1-binding protein	S2(Phospho)	S(2): 100.0; S(7): 0.0; S(9): 0.0; T(10): 0.0	2.096	0	1.62683e-07	0	2	1045.98	2090.95	-5.6	S2	S1024	GRPGERGsGGLFSPS	94	3.5	H358_SILAC_CSC_pSTY_08.raw
VLsPPKLNEVSSDANR	194097489	RANBP3	8498	ran-binding protein 3	S3(Phospho)	S(3): 100.0; S(11): 0.0; S(12): 0.0	2.094	0	1.49158e-05	1	2	903.445	1805.88	2.12	S3	S265	NMSERVLsPPKLNEV	73	2.92	H358_SILAC_CSC_pSTY_09.raw
GsGGLFSPSTAHVPDGALGQR	110556636	TNKS1BP1	85456	182 kDa tankyrase-1-binding protein	S2(Phospho); R21(Label:13C(6))	S(2): 100.0; S(7): 0.0; S(9): 0.0; T(10): 0.0	2.091	0	0.00207724	0	3	699.664	2096.98	-4.13	S2	S1024	GRPGERGsGGLFSPS	53	4.88	H358_SILAC_CSC_pSTY_08.raw
GsGGLFSPSTAHVPDGALGQR	110556636	TNKS1BP1	85456	182 kDa tankyrase-1-binding protein	S2(Phospho)	S(2): 100.0; S(7): 0.0; S(9): 0.0; T(10): 0.0	2.091	0	0.00158974	0	3	697.658	2090.96	-3.45	S2	S1024	GRPGERGsGGLFSPS	54	4.5	H358_SILAC_CSC_pSTY_08.raw
IPSFFPSPEEPPsPSAPSIAK	21493029	AKAP13	11214	A-kinase anchor protein 13	S13(Phospho)	S(3): 0.0; S(7): 0.0; S(13): 97.9; S(15): 2.0; S(18): 0.0	2.085	0	0.0117534	0	2	1131.54	2262.08	1.16	S13	S2709	PSPEEPPsPSAPSIA	46	2.81	H358_SILAC_CSC_pSTY_06.raw
LITSEEERsPAKR	5032189	TP53BP1	7158	tumor suppressor p53-binding protein 1	S9(Phospho)	T(3): 0.0; S(4): 0.0; S(9): 100.0	2.085	0	0.0312787	2	3	532.598	1595.78	-0.11	S9	S1678	ITSEEERsPAKRGRK	40	2.68	H358_SILAC_CSC_pSTY_03.raw
VNFPENGFLsPDKLSLLEK	4504511	DNAJA1	3301	dnaJ homolog subfamily A member 1	S10(Phospho); K13(Label:13C(6)); K19(Label:13C(6))	S(10): 100.0; S(15): 0.0	2.073	0	0.00471801	1	3	747.054	2239.15	1.2	S10	S335	FPENGFLsPDKLSLL	49	4.72	H358_SILAC_CSC_pSTY_04.raw
LAIREsIESEIRR	6005942	VCP	7415	transitional endoplasmic reticulum ATPase	S6(Phospho)	S(6): 100.0; S(9): 0.0	2.073	0.002	0.481942	2	3	551.289	1651.85	0.46	S6	S702	CKLAIREsIESEIRR	27	3.76	H358_SILAC_CSC_pSTY_05.raw
VNFPENGFLsPDKLSLLEK	4504511	DNAJA1	3301	dnaJ homolog subfamily A member 1	S10(Phospho)	S(10): 100.0; S(15): 0.0	2.073	0	0.0432226	1	3	743.04	2227.11	0.62	S10	S335	FPENGFLsPDKLSLL	40	5.36	H358_SILAC_CSC_pSTY_04.raw
HTTQMsDEEEDDDGCDLFADsEKEEEDIEDIEENTRPK	54124343	FAM21A	387680	WASH complex subunit FAM21A	S6(Phospho); C15(Carbamidomethyl); S21(Phospho)	T(2): 0.1; T(3): 0.8; S(6): 99.1; S(21): 100.0; T(35): 0.0	2.068	0		1	4	1165.94	4660.75	-0.27	S6; S21	S250; S265	NRHTTQMsDEEEDDD;GCDLFADsEKEEEDI		3.58	H358_SILAC_CSC_pSTY_08.raw
ATDSDLSsPR	229577273	BUD13	84811	BUD13 homolog	S8(Phospho)	T(2): 0.0; S(4): 0.0; S(7): 1.7; S(8): 98.3	2.062	0	0.000231964	0	2	564.732	1128.46	-0.19	S8	S224	ATDSDLSsPRHKQSP	55	3.29	H358_SILAC_CSC_pSTY_04.raw
RAPsPLPK	55770884	UBAC1	10422	ubiquitin-associated domain-containing protein 1	S4(Phospho)	S(4): 100.0	2.062	0.002	0.0865929	1	2	473.249	945.491	-1.02	S4	S98	LIKKRAPsPLPKMAD	33		H358_SILAC_CSC_pSTY_12.raw
RsEEKEAGEI	41393554	LUC7L	55692	putative RNA-binding protein Luc7-like 1	R1(Label:13C(6)); S2(Phospho); K5(Label:13C(6))	S(2): 100.0	2.061	0.006	0.0261038	2	2	620.286	1239.56	-0.5	S2	S363	GKMASRRsEEKEAGE	38		H358_SILAC_CSC_pSTY_02.raw
VNFPENGFLsPDKLSLLEK	4504511	DNAJA1	3301	dnaJ homolog subfamily A member 1	S10(Phospho)	S(10): 100.0; S(15): 0.0	2.052	0	0.00875429	1	2	1114.06	2227.11	0.13	S10	S335	FPENGFLsPDKLSLL	47	2.41	H358_SILAC_CSC_pSTY_04.raw
VNFPENGFLsPDKLSLLEK	4504511	DNAJA1	3301	dnaJ homolog subfamily A member 1	S10(Phospho); K13(Label:13C(6)); K19(Label:13C(6))	S(10): 100.0; S(15): 0.0	2.052	0	0.0103449	1	2	1120.08	2239.15	0.47	S10	S335	FPENGFLsPDKLSLL	45	2.19	H358_SILAC_CSC_pSTY_04.raw
VLsPPHIK	283945566	UBAP1	51271	ubiquitin-associated protein 1	S3(Phospho)	S(3): 100.0	2.047	0.001	0.0277719	0	2	485.76	970.513	0.39	S3	S146	ATKQKVLsPPHIKAD	36	2.29	H358_SILAC_CSC_pSTY_10.raw
AGEPNsPDAEEANSPDVTAGCDPAGVHPPR	39995082	NSUN2	54888	tRNA (cytosine(34)-C(5))-methyltransferase	S6(Phospho); C21(Carbamidomethyl)	S(6): 100.0; S(14): 0.0; T(18): 0.0	2.046	0	0.00149332	0	3	1032.1	3094.28	-0.45	S6	S743	QRAGEPNsPDAEEAN	55	7.3	H358_SILAC_CSC_pSTY_11.raw
ALAMPGRPEsPPVFR	209969812	KANK2	25959	KN motif and ankyrin repeat domain-containing protein 2	S10(Phospho)	S(10): 100.0	2.046	0.004		0	3	568.947	1704.83	-0.96	S10	S375	AMPGRPEsPPVFRSQ		2.03	H358_SILAC_CSC_pSTY_01.raw
GEAAAERPGEAAVASsPSK	153070260	MARCKS	4082	myristoylated alanine-rich C-kinase substrate	S16(Phospho)	S(15): 2.0; S(16): 97.9; S(18): 0.0	2.04	0	8.46336e-05	0	2	932.925	1864.84	-0.71	S16	S27	GEAAVASsPSKANGQ	66	4.46	H358_SILAC_CSC_pSTY_06.raw
VLSNRGDsLSR	11342676	TRIP10	9322	cdc42-interacting protein 4	S8(Phospho)	S(3): 0.0; S(8): 100.0; S(10): 0.0	2.032	0.008	0.106553	1	2	642.308	1283.61	-0.77	S8	S426	VLSNRGDsLSRHARP	33		H358_SILAC_CSC_pSTY_04.raw
PCSEETPAIsPSKR	4503423	DUT	1854	deoxyuridine 5'-triphosphate nucleotidohydrolase, mitochondrial	C2(Carbamidomethyl); S10(Phospho)	S(3): 0.0; T(6): 0.0; S(10): 100.0; S(12): 0.0	2.023	0	1.15716e-05	1	3	546.912	1638.72	1.35	S10	S11	SEETPAIsPSKRARP	73		H358_SILAC_CSC_pSTY_08.raw
LFDDEAsVDEPR	112382257	INADL	10207	inaD-like protein	S7(Phospho)	S(7): 100.0	2.016	0	0.00952296	0	2	736.8	1472.59	-0.75	S7	S645	RLFDDEAsVDEPRRT	41	2.52	H358_SILAC_CSC_pSTY_02.raw
TLQNTMVNLALENACDEAtyQLGLDMEELEEIEEDAGLGNGGLGR	5032009	PYGM	5837	glycogen phosphorylase, muscle form	C15(Carbamidomethyl); T19(Phospho); Y20(Phospho)	T(1): 4.9; T(5): 30.3; T(19): 82.4; Y(20): 82.4	2.016	0.009		0	5	1012.04	5056.18	-0.15	T19; Y20	T113; Y114	ENACDEAtYQLGLDM;NACDEATyQLGLDME		3.01	H358_SILAC_CSC_pSTY_03.raw
ISEGLPtPTKMtPR	108773787	RB1	5925	retinoblastoma-associated protein	T7(Phospho); K10(Label:13C(6)); T12(Phospho); R14(Label:13C(6))	S(2): 0.0; T(7): 100.0; T(9): 0.0; T(12): 100.0	2.008	0	0.00268984	1	2	850.399	1699.79	-1.61	T7; T12	T821; T826	KISEGLPtPTKMTPR;LPTPTKMtPRSRILV	51		H358_SILAC_CSC_pSTY_03.raw
RALsPLPTR	221219026	PHLDB1	23187	pleckstrin homology-like domain family B member 1	S4(Phospho)	S(4): 100.0; T(8): 0.0	2.006	0	0.0270624	1	2	545.792	1090.58	-0.98	S4	S470	SLSRRALsPLPTRTT	38	2.8	H358_SILAC_CSC_pSTY_03.raw
HGTDLWIDNMSSAVPNHsPEKK	31543983	ARFGAP2	84364	ADP-ribosylation factor GTPase-activating protein 2	S18(Phospho)	T(3): 0.0; S(11): 0.0; S(12): 0.1; S(18): 99.9	2.005	0	0.499241	1	4	636.541	2543.14	0.77	S18	S146	SSAVPNHsPEKKDSD	30	5.73	H358_SILAC_CSC_pSTY_08.raw
RLsLTMGGVQAR	387157906	BCAR3	8412	breast cancer anti-estrogen resistance protein 3	R1(Label:13C(6)); S3(Phospho); R12(Label:13C(6))	S(3): 100.0; T(5): 0.0	2.004	0.001	0.0150749	1	2	690.864	1380.72	-0.79	S3	S290	PDVAKRLsLTMGGVQ	42	3.47	H358_SILAC_CSC_pSTY_07.raw
KILDPNTGEPAPVLSsPPPADVSTFLAFPSPEK	4506411	RANGAP1	5905	ran GTPase-activating protein 1	K1(Label:13C(6)); S16(Phospho); K33(Label:13C(6))	T(7): 0.0; S(15): 0.2; S(16): 99.8; S(23): 0.0; T(24): 0.0; S(30): 0.0	2.004	0	0.0015374	1	3	1170.93	3510.78	-1.69	S16	S428	EPAPVLSsPPPADVS	54	6.16	H358_SILAC_CSC_pSTY_05.raw
AEAPPLEREDSGtFSLGK	4505581	PRKRA	8575	interferon-inducible double stranded RNA-dependent protein kinase activator A	T13(Phospho)	S(11): 2.6; T(13): 94.7; S(15): 2.6	2.003	0.001		1	3	661.973	1983.9	-0.58	T13	T20	LEREDSGtFSLGKMI		2.97	H358_SILAC_CSC_pSTY_03.raw
AEAPPLEREDsGTFSLGK	4505581	PRKRA	8575	interferon-inducible double stranded RNA-dependent protein kinase activator A	R8(Label:13C(6)); S11(Phospho); K18(Label:13C(6))	S(11): 98.0; T(13): 2.0; S(15): 0.0	2.003	0.001		1	3	665.987	1995.95	-0.38	S11	S18	PPLEREDsGTFSLGK		2.57	H358_SILAC_CSC_pSTY_03.raw
PCSEETPAIsPSKR	4503423	DUT	1854	deoxyuridine 5'-triphosphate nucleotidohydrolase, mitochondrial	C2(Carbamidomethyl); S10(Phospho)	S(3): 0.0; T(6): 0.0; S(10): 98.6; S(12): 1.4	2	0	2.57277e-07	1	2	819.864	1638.72	0.68	S10	S11	SEETPAIsPSKRARP	90		H358_SILAC_CSC_pSTY_08.raw
RAsGQAFELILSPR	5031851	STMN1	3925	stathmin	S3(Phospho)	S(3): 100.0; S(12): 0.0	1.991	0	0.0310028	1	3	542.278	1624.82	-1.68	S3	S16	KELEKRAsGQAFELI	40	3.77	H358_SILAC_CSC_pSTY_05.raw
sPPAPGLQPMR	4885245	FOSL2	2355	fos-related antigen 2	S1(Phospho)	S(1): 100.0	1.99	0	0.000473308	0	2	615.789	1230.57	-0.02	S1	S200	ISPEERRsPPAPGLQ	56	3.04	H358_SILAC_CSC_pSTY_04.raw
VVVsPTKK	55956788	NCL	4691	nucleolin	S4(Phospho)	S(4): 100.0; T(6): 0.0	1.99	0.003	0.0369368	1	2	469.259	937.511	-1.33	S4	S67	SAKKVVVsPTKKVAV	37		H358_SILAC_CSC_pSTY_12.raw
sPPAPGLQPMR	4885245	FOSL2	2355	fos-related antigen 2	S1(Phospho); R11(Label:13C(6))	S(1): 100.0	1.99	0	0.000153903	0	2	618.799	1236.59	-0.11	S1	S200	ISPEERRsPPAPGLQ	61	2.35	H358_SILAC_CSC_pSTY_04.raw
VVVsPTKK	55956788	NCL	4691	nucleolin	S4(Phospho); K7(Label:13C(6)); K8(Label:13C(6))	S(4): 100.0; T(6): 0.0	1.99	0.002	0.012036	1	2	475.28	949.552	0.39	S4	S67	SAKKVVVsPTKKVAV	40	2.02	H358_SILAC_CSC_pSTY_12.raw
VVVsPTKK	55956788	NCL	4691	nucleolin	S4(Phospho)	S(4): 100.0; T(6): 0.0	1.99	0.003	0.0379615	1	2	469.259	937.511	-0.87	S4	S67	SAKKVVVsPTKKVAV	37		H358_SILAC_CSC_pSTY_12.raw
KGsITEYTAAEEKEDGR	168480080	BNIP2	663	BCL2/adenovirus E1B 19 kDa protein-interacting protein 2	S3(Phospho)	S(3): 100.0; T(5): 0.0; Y(7): 0.0; T(8): 0.0	1.989	0	0.00524712	2	3	655.292	1963.86	-0.94	S3	S235	TEVIRKGsITEYTAA	48	6.39	H358_SILAC_CSC_pSTY_08.raw
VLSNRGDsLSR	11342676	TRIP10	9322	cdc42-interacting protein 4	S8(Phospho)	S(3): 0.1; S(8): 99.9; S(10): 0.0	1.983	0.001	0.0232577	1	2	642.308	1283.61	-0.77	S8	S426	VLSNRGDsLSRHARP	39		H358_SILAC_CSC_pSTY_03.raw
ELQGDGPPSsPTNDPTVK	52630322	CHD3	1107	chromodomain-helicase-DNA-binding protein 3	S10(Phospho)	S(9): 2.9; S(10): 94.2; T(12): 2.9; T(16): 0.0	1.98	0	0.0167275	0	2	959.924	1918.84	-0.96	S10	S713	QGDGPPSsPTNDPTV	43	3.21	H358_SILAC_CSC_pSTY_08.raw
GNSRPGtPSAEGGSTSSTLR	156104891	GTF2F1	2962	general transcription factor IIF subunit 1	T7(Phospho)	S(3): 0.1; T(7): 99.9; S(9): 0.0; S(14): 0.0; T(15): 0.0; S(16): 0.0; S(17): 0.0; T(18): 0.0	1.978	0	1.17676e-05	0	3	666.964	1998.88	-4.98	T7	T389	RGNSRPGtPSAEGGS	74	7.09	H358_SILAC_CSC_pSTY_08.raw
VGsPLTLTDAQTR	53829376	PKP4	8502	plakophilin-4	S3(Phospho)	S(3): 100.0; T(6): 0.0; T(8): 0.0; T(12): 0.0	1.975	0	7.64975e-05	0	2	719.85	1438.69	-0.37	S3	S314	QTTARVGsPLTLTDA	65	2.92	H358_SILAC_CSC_pSTY_05.raw
GKLEAIItPPPAK	4758496	H2AFY	9555	core histone macro-H2A.1	T8(Phospho)	T(8): 100.0	1.974	0	5.69005e-05	1	2	707.888	1414.77	-0.74	T8	T129	GKLEAIItPPPAKKA	66	3.56	H358_SILAC_CSC_pSTY_04.raw
NVSSFPDDATsPLQENR	4504897	KPNA2	3838	importin subunit alpha-2	S11(Phospho); R17(Label:13C(6))	S(3): 0.1; S(4): 0.0; T(10): 2.3; S(11): 97.6	1.973	0	0.0489791	0	2	981.928	1962.85	-2.18	S11	S62	SFPDDATsPLQENRN	38	2.21	H358_SILAC_CSC_pSTY_11.raw
NVSSFPDDATsPLQENR	4504897	KPNA2	3838	importin subunit alpha-2	S11(Phospho)	S(3): 0.0; S(4): 0.0; T(10): 2.2; S(11): 97.8	1.973	0	0.000121665	0	2	978.921	1956.83	0.61	S11	S62	SFPDDATsPLQENRN	64	3.19	H358_SILAC_CSC_pSTY_11.raw
LNVLEKSsPGHR	194239729	EEF1D	1936	elongation factor 1-delta	S7(Phospho)	S(7): 2.1; S(8): 97.9	1.972	0.001	0.00109601	1	2	708.853	1416.7	0.05	S8	S95	LNVLEKSsPGHRATA	54		H358_SILAC_CSC_pSTY_11.raw
ASEPLLsPPPFGESR	148762969	KMT2D	8085	histone-lysine N-methyltransferase MLL2	S7(Phospho)	S(2): 0.0; S(7): 100.0; S(14): 0.0	1.971	0	0.0016623	0	2	832.394	1663.78	5.03	S7	S2274	KASEPLLsPPPFGES	52	1.87	H358_SILAC_CSC_pSTY_05.raw
ASEPLLsPPPFGESR	148762969	KMT2D	8085	histone-lysine N-methyltransferase MLL2	S7(Phospho); R15(Label:13C(6))	S(2): 0.0; S(7): 97.9; S(14): 2.1	1.971	0	0.000359942	0	2	835.402	1669.8	2.31	S7	S2274	KASEPLLsPPPFGES	59	2.78	H358_SILAC_CSC_pSTY_05.raw
DREGPTDHLESACPLNLPLQNNHTAADMYLsPVRsPK	108773787	RB1	5925	retinoblastoma-associated protein	C13(Carbamidomethyl); S31(Phospho); S35(Phospho)	T(6): 0.0; S(11): 0.0; T(24): 0.6; Y(29): 7.4; S(31): 92.6; S(35): 99.4	1.969	0	4.76534	2	4	1076.74	4303.92	-1.7	S31; S35	S608; S612	TAADMYLsPVRSPKK;MYLSPVRsPKKKGST	21	6.27	H358_SILAC_CSC_pSTY_08.raw
NLEELEEKSTtPPPAEPVSLPQEPPKPR	45359846	G3BP2	9908	ras GTPase-activating protein-binding protein 2	T11(Phospho)	S(9): 0.0; T(10): 0.1; T(11): 99.9; S(19): 0.0	1.967	0	0.000405216	1	3	1063.86	3189.57	-0.82	T11	T227	ELEEKSTtPPPAEPV	61	5.31	H358_SILAC_CSC_pSTY_03.raw
IAsHDFDPTGLVQR	310832410	ARHGEF12	23365	rho guanine nucleotide exchange factor 12	S3(Phospho)	S(3): 100.0; T(9): 0.0	1.965	0	0.0420639	0	3	545.925	1635.76	4.47	S3	S41	QKVERIAsHDFDPTG	38	3.64	H358_SILAC_CSC_pSTY_09.raw
LESLSETPGPsSPR	410172299	LOC101060316	101060316	rho guanine nucleotide exchange factor 5-like	S12(Phospho)	S(3): 0.0; S(5): 0.0; T(7): 0.0; S(11): 98.1; S(12): 1.9	1.964	0	0.192538	0	2	768.849	1536.69	-2.03	S11	S1313	LSETPGPsSPRQPRK	30	3.13	H358_SILAC_CSC_pSTY_01.raw
VDINtPDVDVHGPDWHLK	61743954	AHNAK	79026	neuroblast differentiation-associated protein AHNAK	T5(Phospho)	T(5): 100.0	1.964	0	0.000432666	0	3	713	2136.99	4.93	T5	T4766	GPKVDINtPDVDVHG	59	6.42	H358_SILAC_CSC_pSTY_12.raw
REVsPAPAVAGQSK	71143119	SIPA1L3	23094	signal-induced proliferation-associated 1-like protein 3	S4(Phospho)	S(4): 100.0; S(13): 0.0	1.961	0	7.873e-05	1	2	738.864	1476.72	-0.55	S4	S1364	ADRRREVsPAPAVAG	65	4.19	H358_SILAC_CSC_pSTY_08.raw
NGAAGPHsPDPLLDEQAFGDLTDLPVVPK	13786127	CDC42EP4	23580	cdc42 effector protein 4	S8(Phospho)	S(8): 100.0; T(22): 0.0	1.961	0	1.4316e-05	0	3	1017.49	3050.46	2.4	S8	S174	NGAAGPHsPDPLLDE	76	6.98	H358_SILAC_CSC_pSTY_08.raw
REVsPAPAVAGQSK	71143119	SIPA1L3	23094	signal-induced proliferation-associated 1-like protein 3	R1(Label:13C(6)); S4(Phospho); K14(Label:13C(6))	S(4): 100.0; S(13): 0.0	1.961	0	2.16908e-06	1	2	744.883	1488.76	-1.19	S4	S1364	ADRRREVsPAPAVAG	81	4.84	H358_SILAC_CSC_pSTY_08.raw
KCsLPAEEDSVLEK	197276600	MAP4	4134	microtubule-associated protein 4	C2(Carbamidomethyl); S3(Phospho)	S(3): 100.0; S(10): 0.0	1.96	0	0.00103133	1	3	562.254	1684.75	-1.7	S3	S636	TGTGKKCsLPAEEDS	54	3.93	H358_SILAC_CSC_pSTY_08.raw
HASSSPEsPKPAPAPGSHR	118572613	SRRM2	23524	serine/arginine repetitive matrix protein 2	S8(Phospho)	S(3): 5.2; S(4): 0.3; S(5): 0.3; S(8): 94.1; S(17): 0.0	1.959	0	3.23254	0	4	494.979	1976.89	-1.62	S8	S440	HASSSPEsPKPAPAP	20	3.12	H358_SILAC_CSC_pSTY_08.raw
HASSSPEsPKPAPAPGSHR	118572613	SRRM2	23524	serine/arginine repetitive matrix protein 2	S4(Phospho); K10(Label:13C(6)); R19(Label:13C(6))	S(3): 0.0; S(4): 0.1; S(5): 0.1; S(8): 99.8; S(17): 0.0	1.959	0	2.59829	0	4	497.989	1988.93	-1.6	S8	S440	HASSSPEsPKPAPAP	22	2.84	H358_SILAC_CSC_pSTY_08.raw
AGGLDWPEATEVsPSR	6005830	PKP3	11187	plakophilin-3	S13(Phospho); R16(Label:13C(6))	T(10): 0.0; S(13): 98.1; S(15): 1.9	1.958	0	1.77307e-06	0	2	879.403	1757.8	8	S13	S238	WPEATEVsPSRTIRA	82	4.19	H358_SILAC_CSC_pSTY_04.raw
LELQGPRGsPNAR	55956788	NCL	4691	nucleolin	S9(Phospho)	S(9): 100.0	1.95	0.001	0.0559433	1	2	737.861	1474.72	-0.54	S9	S563	ELQGPRGsPNARSQP	37		H358_SILAC_CSC_pSTY_05.raw
HGsPLPAGPCLFGPPLAGAPAGYSPGGVPSAYPELHAALDR	14249622	AJUBA	84962	LIM domain-containing protein ajuba	S3(Phospho); C10(Carbamidomethyl)	S(3): 100.0; Y(23): 0.0; S(24): 0.0; S(30): 0.0; Y(32): 0.0	1.947	0	0.251818	0	4	1026.25	4101.99	4.19	S3	S175	GYDQRHGsPLPAGPC	33	9.37	H358_SILAC_CSC_pSTY_08.raw
HGsPLPAGPCLFGPPLAGAPAGYSPGGVPSAYPELHAALDR	14249622	AJUBA	84962	LIM domain-containing protein ajuba	S3(Phospho); C10(Carbamidomethyl)	S(3): 100.0; Y(23): 0.0; S(24): 0.0; S(30): 0.0; Y(32): 0.0	1.947	0	0.199572	0	4	1026.25	4102	6.57	S3	S175	GYDQRHGsPLPAGPC	34	9	H358_SILAC_CSC_pSTY_08.raw
LAAPSVSHVsPR	402534571	ATRIP	84126	ATR-interacting protein	S10(Phospho)	S(5): 0.0; S(7): 0.0; S(10): 100.0	1.943	0	7.6364e-08	0	2	650.824	1300.64	-0.14	S10	S97	APSVSHVsPRKNPSV	95	3.78	H358_SILAC_CSC_pSTY_06.raw
KKsPIINESR	89276756	PRPF4B	8899	serine/threonine-protein kinase PRP4 homolog	S3(Phospho)	S(3): 100.0; S(9): 0.0	1.942	0	0.000206556	2	2	626.326	1251.64	-0.92	S3	S277	KSKDRKKsPIINESR	60	2.72	H358_SILAC_CSC_pSTY_08.raw
HGsPLPAGPCLFGPPLAGAPAGYSPGGVPSAYPELHAALDR	14249622	AJUBA	84962	LIM domain-containing protein ajuba	S3(Phospho); C10(Carbamidomethyl)	S(3): 100.0; Y(23): 0.0; S(24): 0.0; S(30): 0.0; Y(32): 0.0	1.941	0	0.110796	0	3	1368	4101.98	2.13	S3	S175	GYDQRHGsPLPAGPC	37	6.17	H358_SILAC_CSC_pSTY_08.raw
HGTDLWIDNMSSAVPNHsPEKK	31543983	ARFGAP2	84364	ADP-ribosylation factor GTPase-activating protein 2	M10(Oxidation); S18(Phospho); K21(Label:13C(6)); K22(Label:13C(6))	T(3): 0.0; S(11): 0.0; S(12): 0.0; S(18): 100.0	1.94	0	0.00591245	1	4	643.551	2571.18	2.84	S18	S146	SSAVPNHsPEKKDSD	49	6.01	H358_SILAC_CSC_pSTY_08.raw
HGTDLWIDNMSSAVPNHsPEKK	31543983	ARFGAP2	84364	ADP-ribosylation factor GTPase-activating protein 2	M10(Oxidation); S18(Phospho)	T(3): 0.0; S(11): 0.0; S(12): 0.0; S(18): 100.0	1.94	0	0.217778	1	4	640.54	2559.14	1.13	S18	S146	SSAVPNHsPEKKDSD	33	6.16	H358_SILAC_CSC_pSTY_08.raw
HGTDLWIDNMSSAVPNHsPEKK	31543983	ARFGAP2	84364	ADP-ribosylation factor GTPase-activating protein 2	S18(Phospho)	T(3): 0.0; S(11): 0.0; S(12): 0.0; S(18): 100.0	1.94	0	0.000260497	1	3	848.384	2543.14	0.1	S18	S146	SSAVPNHsPEKKDSD	63	8.99	H358_SILAC_CSC_pSTY_08.raw
ASEsPARGPSGSPR	5453634	DYNC1LI2	1783	cytoplasmic dynein 1 light intermediate chain 2	S4(Phospho)	S(2): 0.0; S(4): 97.1; S(10): 2.9; S(12): 0.0	1.934	0.009	1.87108	1	2	718.319	1435.63	-1.53	S4	S383	TPTRASEsPARGPSG	20		H358_SILAC_CSC_pSTY_05.raw
ISMQDVDLSLGsPK	61743954	AHNAK	79026	neuroblast differentiation-associated protein AHNAK	M3(Oxidation); S12(Phospho)	S(2): 0.0; S(9): 0.0; S(12): 100.0	1.928	0	2.47179e-06	0	2	793.363	1585.72	0.74	S12	S511	DVDLSLGsPKLKGDI	80	4.03	H358_SILAC_CSC_pSTY_08.raw
ISMQDVDLSLGsPK	61743954	AHNAK	79026	neuroblast differentiation-associated protein AHNAK	M3(Oxidation); S12(Phospho); K14(Label:13C(6))	S(2): 0.0; S(9): 0.0; S(12): 100.0	1.928	0	6.48524e-06	0	2	796.374	1591.74	1.66	S12	S511	DVDLSLGsPKLKGDI	76	3.79	H358_SILAC_CSC_pSTY_08.raw
NDsWGSFDLR	32698730	NUFIP2	57532	nuclear fragile X mental retardation-interacting protein 2	S3(Phospho)	S(3): 100.0; S(6): 0.0	1.922	0	3.15816e-06	0	2	638.757	1276.51	5.62	S3	S652	RGLERNDsWGSFDLR	74	2.92	H358_SILAC_CSC_pSTY_12.raw
NDsWGSFDLR	32698730	NUFIP2	57532	nuclear fragile X mental retardation-interacting protein 2	S3(Phospho); R10(Label:13C(6))	S(3): 100.0; S(6): 0.0	1.922	0	0.00353979	0	2	641.767	1282.53	5.61	S3	S652	RGLERNDsWGSFDLR	45	2.64	H358_SILAC_CSC_pSTY_12.raw
VGNEsPVQELK	296841073	WDR44	54521	WD repeat-containing protein 44	S5(Phospho); K11(Label:13C(6))	S(5): 100.0	1.919	0	0.0113719	0	2	643.306	1285.61	-6.04	S5	S50	AYKVGNEsPVQELKQ	42	2.56	H358_SILAC_CSC_pSTY_08.raw
VGNEsPVQELK	296841073	WDR44	54521	WD repeat-containing protein 44	S5(Phospho)	S(5): 100.0	1.919	0	2.74461e-06	0	2	640.294	1279.58	-10.18	S5	S50	AYKVGNEsPVQELKQ	78	3.79	H358_SILAC_CSC_pSTY_08.raw
FTPPSTALSPGKMsEALPLGAPDAGAALAGK	169790837	RUNX1	861	runt-related transcription factor 1	S14(Phospho)	T(2): 0.0; S(5): 0.0; T(6): 0.0; S(9): 0.0; S(14): 100.0	1.917	0		1	3	1001.84	3003.5	1.79	S14	S26	ALSPGKMsEALPLGA		3.03	H358_SILAC_CSC_pSTY_06.raw
MGPSGGEGMEPERRDsQDGSSYR	410444379	LASP1	3927	LIM and SH3 domain protein 1	M1(Oxidation); S16(Phospho)	S(4): 0.4; S(16): 99.5; S(20): 0.0; S(21): 0.0; Y(22): 0.0	1.916	0.001		2	3	861.007	2581.01	-1.17	S16	S90	MEPERRDsQDGSSYR		3.95	H358_SILAC_CSC_pSTY_09.raw
AKTQtPPVsPAPQPTEERLPSSPVYEDAASFK	20357556	CTTN	2017	src substrate cortactin	T3(Phospho); T5(Phospho)	T(3): 6.3; T(5): 94.1; S(9): 99.6; T(15): 0.0; S(21): 0.0; S(22): 0.0; Y(25): 0.0; S(30): 0.0	1.915	0.001		2	4	897.175	3585.68	6.41	T5; S9	T364; S368	QARAKTQtPPVSPAP;KTQTPPVsPAPQPTE		4.28	H358_SILAC_CSC_pSTY_03.raw
KEGPVAsPPFMDLEQAVLPAVIPK	296939604	WNK1	65125	serine/threonine-protein kinase WNK1	S7(Phospho)	S(7): 100.0	1.913	0	0.475627	1	3	871.786	2613.34	1.84	S7	S1730	KKEGPVAsPPFMDLE	29	4.19	H358_SILAC_CSC_pSTY_05.raw
EVYELLDsPGKVLLQSK	5453539	PAICS	10606	multifunctional protein ADE2	S8(Phospho)	Y(3): 0.0; S(8): 100.0; S(16): 0.0	1.913	0	0.00014249	1	3	666.68	1998.03	3.2	S8	S27	EVYELLDsPGKVLLQ	63	5.1	H358_SILAC_CSC_pSTY_08.raw
LLPNGDYLNVSPSDAVTTGtPPDFFSAALHPGGEPLR	38683860	IRS2	8660	insulin receptor substrate 2	T20(Phospho)	Y(7): 0.0; S(11): 0.0; S(13): 0.2; T(17): 4.6; T(18): 4.6; T(20): 90.6; S(26): 0.0	1.912	0	0.244295	0	3	1301.63	3902.88	4.94	T20	T779	SDAVTTGtPPDFFSA	34	4.13	H358_SILAC_CSC_pSTY_08.raw
RLAsTSDIEEKENR	219842214	PPP1R12A	4659	protein phosphatase 1 regulatory subunit 12A	S4(Phospho)	S(4): 99.9; T(5): 0.0; S(6): 0.0	1.909	0	0.00298713	2	3	576.597	1727.78	-11.38	S4	S420	TIPRRLAsTSDIEEK	50	5.06	H358_SILAC_CSC_pSTY_08.raw
RLAsTSDIEEKENR	219842214	PPP1R12A	4659	protein phosphatase 1 regulatory subunit 12A	S4(Phospho)	S(4): 100.0; T(5): 0.0; S(6): 0.0	1.909	0	0.00119984	2	3	576.603	1727.79	-0.78	S4	S420	TIPRRLAsTSDIEEK	54	5.88	H358_SILAC_CSC_pSTY_08.raw
RNGAAGPHsPDPLLDEQAFGDLTDLPVVPK	13786127	CDC42EP4	23580	cdc42 effector protein 4	S9(Phospho)	S(9): 100.0; T(23): 0.0	1.907	0	0.00907593	1	4	802.4	3206.58	7.67	S9	S174	NGAAGPHsPDPLLDE	47	3.6	H358_SILAC_CSC_pSTY_08.raw
AALLKAsPK	78000181	RPL14	9045	60S ribosomal protein L14	K5(Label:13C(6)); S7(Phospho); K9(Label:13C(6))	S(7): 100.0	1.898	0	1.92959e-05	1	2	495.793	990.578	-0.5	S7	S139	KAALLKAsPKKAPGT	67	3.39	H358_SILAC_CSC_pSTY_05.raw
AALLKAsPK	78000181	RPL14	9045	60S ribosomal protein L14	S7(Phospho)	S(7): 100.0	1.898	0	0.00115017	1	2	489.773	978.539	0.46	S7	S139	KAALLKAsPKKAPGT	51	3.32	H358_SILAC_CSC_pSTY_05.raw
DITDPLSLNTCTDEGHVVLAsPLKTGR	47271406	MEPCE	56257	7SK snRNA methylphosphate capping enzyme	C11(Carbamidomethyl); S21(Phospho); K24(Label:13C(6)); R27(Label:13C(6))	T(3): 0.0; S(7): 0.0; T(10): 0.0; T(12): 0.0; S(21): 100.0; T(25): 0.0	1.896	0	0.350863	1	3	1001.16	3001.47	-0.94	S21	S254	EGHVVLAsPLKTGRK	31	6.92	H358_SILAC_CSC_pSTY_08.raw
DITDPLSLNTCTDEGHVVLASPLKtGR	47271406	MEPCE	56257	7SK snRNA methylphosphate capping enzyme	C11(Carbamidomethyl); S21(Phospho)	T(3): 0.0; S(7): 0.0; T(10): 0.0; T(12): 0.0; S(21): 3.0; T(25): 97.0	1.896	0	0.0385685	1	3	997.148	2989.43	-1.44	T25	T258	VLASPLKtGRKRHRH	42	6.91	H358_SILAC_CSC_pSTY_08.raw
ELSNsPLRENSFGSPLEFR	118572613	SRRM2	23524	serine/arginine repetitive matrix protein 2	S5(Phospho)	S(3): 0.1; S(5): 99.9; S(11): 0.0; S(14): 0.0	1.895	0	0.00258391	1	3	753.685	2259.04	-1.28	S5	S1320	EHKELSNsPLRENSF	52	4.89	H358_SILAC_CSC_pSTY_07.raw
ELSNsPLRENSFGSPLEFR	118572613	SRRM2	23524	serine/arginine repetitive matrix protein 2	S5(Phospho); R8(Label:13C(6)); R19(Label:13C(6))	S(3): 0.1; S(5): 99.9; S(11): 0.0; S(14): 0.0	1.895	0	0.00174721	1	3	757.698	2271.08	-2.15	S5	S1320	EHKELSNsPLRENSF	54	4.72	H358_SILAC_CSC_pSTY_07.raw
IGFPSTsPAK	14702162	CLIP2	7461	CAP-Gly domain-containing linker protein 2	S7(Phospho); K10(Label:13C(6))	S(5): 0.0; T(6): 1.5; S(7): 98.5	1.894	0	0.00998726	0	2	545.767	1090.53	0	S7	S294	RIGFPSTsPAKAKKT	42	2.24	H358_SILAC_CSC_pSTY_08.raw
LHSYSsPSTK	319996623	RBM15	64783	putative RNA-binding protein 15	S6(Phospho)	S(3): 0.0; Y(4): 0.0; S(5): 1.9; S(6): 96.2; S(8): 1.9; T(9): 0.0	1.894	0.002	0.655642	0	2	593.76	1186.51	-0.86	S6	S128	SRLHSYSsPSTKNSS	23	2.09	H358_SILAC_CSC_pSTY_12.raw
IGFPSTsPAK	14702162	CLIP2	7461	CAP-Gly domain-containing linker protein 2	S7(Phospho)	S(5): 0.1; T(6): 0.1; S(7): 99.9	1.894	0.005	0.050023	0	2	542.761	1084.52	6.97	S7	S294	RIGFPSTsPAKAKKT	35	1.85	H358_SILAC_CSC_pSTY_08.raw
LIEGVHPGSLVEKLPDsPALAK	21070997	STIM1	6786	stromal interaction molecule 1	S17(Phospho)	S(9): 0.0; S(17): 100.0	1.891	0	0.00403977	1	2	1175.62	2350.24	-0.59	S17	S575	LVEKLPDsPALAKKA	48	3.82	H358_SILAC_CSC_pSTY_04.raw
VSMPDVELNLKsPK	61743954	AHNAK	79026	neuroblast differentiation-associated protein AHNAK	S12(Phospho)	S(2): 0.0; S(12): 100.0	1.885	0	3.81708e-06	1	2	818.905	1636.8	0.75	S12	S3426	DVELNLKsPKVKGDL	79	3.52	H358_SILAC_CSC_pSTY_08.raw
VSMPDVELNLKsPK	61743954	AHNAK	79026	neuroblast differentiation-associated protein AHNAK	K11(Label:13C(6)); S12(Phospho); K14(Label:13C(6))	S(2): 0.0; S(12): 100.0	1.885	0	0.00497444	1	2	824.926	1648.84	1.13	S12	S3426	DVELNLKsPKVKGDL	48	3.68	H358_SILAC_CSC_pSTY_08.raw
VSMPDVELNLKsPK	61743954	AHNAK	79026	neuroblast differentiation-associated protein AHNAK	K11(Label:13C(6)); S12(Phospho); K14(Label:13C(6))	S(2): 0.0; S(12): 100.0	1.885	0	0.00744507	1	2	824.926	1648.85	2.09	S12	S3426	DVELNLKsPKVKGDL	46	3.55	H358_SILAC_CSC_pSTY_08.raw
VSMPDVELNLKsPK	61743954	AHNAK	79026	neuroblast differentiation-associated protein AHNAK	S12(Phospho)	S(2): 0.0; S(12): 100.0	1.885	0	2.1232e-06	1	2	818.905	1636.8	0.9	S12	S3426	DVELNLKsPKVKGDL	82	3.49	H358_SILAC_CSC_pSTY_08.raw
NYSVGSRPLKPLsPLRAQDMQEGAD	64762406	PFKFB2	5208	6-phosphofructo-2-kinase/fructose-2, 6-bisphosphatase 2	S13(Phospho)	Y(2): 0.0; S(3): 0.0; S(6): 0.0; S(13): 100.0	1.883	0	5.43086	1	3	937.117	2809.34	1.4	S13	S493	SRPLKPLsPLRAQDM	20	8.26	H358_SILAC_CSC_pSTY_08.raw
HGTDLWIDNMSSAVPNHsPEKK	31543983	ARFGAP2	84364	ADP-ribosylation factor GTPase-activating protein 2	M10(Oxidation); S18(Phospho)	T(3): 0.0; S(11): 0.0; S(12): 0.0; S(18): 100.0	1.88	0	1.89859e-05	1	3	853.717	2559.14	1.35	S18	S146	SSAVPNHsPEKKDSD	74	8.58	H358_SILAC_CSC_pSTY_08.raw
GPPASsPAPAPK	4508047	ZYX	7791	zyxin	S6(Phospho)	S(5): 0.0; S(6): 100.0	1.88	0	0.0181345	0	2	578.773	1156.54	-0.67	S6	S259	PRGPPASsPAPAPKF	40	2.87	H358_SILAC_CSC_pSTY_06.raw
LKTEKEPDATPPsPR	51988900	ERCC5	2073	DNA repair protein complementing XP-G cells	T10(Phospho)	T(3): 0.0; T(10): 0.0; S(13): 100.0	1.877	0	7.82671e-06	2	2	873.426	1745.85	-0.95	S13	S341	EPDATPPsPRTLLAM	76	4.96	H358_SILAC_CSC_pSTY_08.raw
LKTEKEPDATPPsPR	51988900	ERCC5	2073	DNA repair protein complementing XP-G cells	S13(Phospho)	T(3): 0.0; T(10): 0.0; S(13): 100.0	1.877	0	0.417492	2	3	582.62	1745.85	-0.92	S13	S341	EPDATPPsPRTLLAM	29	4.77	H358_SILAC_CSC_pSTY_08.raw
LKTEKEPDATPPsPR	51988900	ERCC5	2073	DNA repair protein complementing XP-G cells	K2(Label:13C(6)); K5(Label:13C(6)); S13(Phospho); R15(Label:13C(6))	T(3): 0.0; T(10): 0.0; S(13): 100.0	1.877	0	1.44431e-06	2	2	882.454	1763.9	-3.69	S13	S341	EPDATPPsPRTLLAM	83	4.2	H358_SILAC_CSC_pSTY_08.raw
LKTEKEPDATPPsPR	51988900	ERCC5	2073	DNA repair protein complementing XP-G cells	S13(Phospho)	T(3): 0.0; T(10): 0.0; S(13): 100.0	1.877	0	1.67685	2	3	582.62	1745.85	-0.29	S13	S341	EPDATPPsPRTLLAM	23	4.76	H358_SILAC_CSC_pSTY_08.raw
ESDKEEPVTPTSGGGPMSPQDDEAEEEsDNELSSGTGDVSKDCPEK	78217386	RABGAP1L	9910	rab GTPase-activating protein 1-like	S28(Phospho); C43(Carbamidomethyl)	S(2): 0.0; T(9): 0.0; T(11): 0.0; S(12): 0.0; S(18): 0.0; S(28): 99.8; S(33): 0.1; S(34): 0.0; T(36): 0.1; S(40): 0.1	1.877	0		2	4	1234	4932.98	0.04	S28	S490	DDEAEEEsDNELSSG		5.49	H358_SILAC_CSC_pSTY_08.raw
LKATVTPsPVKGK	56118310	NUCKS1	64710	nuclear ubiquitous casein and cyclin-dependent kinase substrate 1	S8(Phospho)	T(4): 0.0; T(6): 0.0; S(8): 100.0	1.875	0	0.0841057	2	3	469.265	1405.78	-0.34	S8	S181	LKATVTPsPVKGKGK	33	5.71	H358_SILAC_CSC_pSTY_06.raw
LELQGPRGsPNAR	55956788	NCL	4691	nucleolin	S9(Phospho)	S(9): 100.0	1.872	0	6.38226	1	3	492.243	1474.71	-1.48	S9	S563	ELQGPRGsPNARSQP	16	3.25	H358_SILAC_CSC_pSTY_06.raw
KRLsQSDEDVIR	264681556	WDR26	80232	WD repeat-containing protein 26	S4(Phospho)	S(4): 100.0; S(6): 0.0	1.867	0	0.000258803	2	3	509.251	1525.74	0.55	S4	S121	LKKKKRLsQSDEDVI	60	5.02	H358_SILAC_CSC_pSTY_08.raw
FHSGWEPPVDVLQEAPWEVEGLASAPIEEVSPVSRQsIR	21264616	EPS8L2	64787	epidermal growth factor receptor kinase substrate 8-like protein 2	S37(Phospho)	S(3): 0.0; S(24): 0.0; S(31): 0.3; S(34): 4.9; S(37): 94.8	1.867	0	0.0767818	1	4	1102.79	4408.13	-0.49	S37	S455	VSPVSRQsIRNSQKH	38	7.63	H358_SILAC_CSC_pSTY_03.raw
AtPPPsPLLSELLK	256223315	BRD8	10902	bromodomain-containing protein 8	T2(Phospho); S6(Phospho)	T(2): 100.0; S(6): 100.0; S(10): 0.0	1.866	0	0.00147263	0	2	811.901	1622.8	6.88	T2; S6	T264; S268	KMLGQKAtPPPSPLL;QKATPPPsPLLSELL	53		H358_SILAC_CSC_pSTY_08.raw
AtPPPsPLLSELLK	256223315	BRD8	10902	bromodomain-containing protein 8	T2(Phospho); S6(Phospho); K14(Label:13C(6))	T(2): 100.0; S(6): 100.0; S(10): 0.0	1.866	0.002	0.00914608	0	2	814.906	1628.81	0.64	T2; S6	T264; S268	KMLGQKAtPPPSPLL;QKATPPPsPLLSELL	45		H358_SILAC_CSC_pSTY_08.raw
AtPPPsPLLSELLK	256223315	BRD8	10902	bromodomain-containing protein 8	T2(Phospho); S6(Phospho)	T(2): 100.0; S(6): 100.0; S(10): 0.0	1.866	0	0.00556878	0	2	811.895	1622.78	-0.42	T2; S6	T264; S268	KMLGQKAtPPPSPLL;QKATPPPsPLLSELL	47		H358_SILAC_CSC_pSTY_08.raw
VSMPDVELNLKsPK	61743954	AHNAK	79026	neuroblast differentiation-associated protein AHNAK	M3(Oxidation); S12(Phospho)	S(2): 0.0; S(12): 100.0	1.864	0	1.52605e-05	1	3	551.602	1652.79	-2.69	S12	S3426	DVELNLKsPKVKGDL	73	5.74	H358_SILAC_CSC_pSTY_08.raw
DITDPLSLNTCTDEGHVVLASPLKtGR	47271406	MEPCE	56257	7SK snRNA methylphosphate capping enzyme	C11(Carbamidomethyl); T25(Phospho)	T(3): 0.0; S(7): 0.0; T(10): 0.0; T(12): 0.0; S(21): 0.0; T(25): 100.0	1.861	0		1	4	748.113	2989.43	-0.58	T25	T258	VLASPLKtGRKRHRH		5.17	H358_SILAC_CSC_pSTY_08.raw
DITDPLSLNTCtDEGHVVLASPLKTGR	47271406	MEPCE	56257	7SK snRNA methylphosphate capping enzyme	C11(Carbamidomethyl); T12(Phospho); K24(Label:13C(6)); R27(Label:13C(6))	T(3): 0.0; S(7): 0.0; T(10): 0.0; T(12): 94.3; S(21): 5.7; T(25): 0.0	1.861	0	1.37086	1	4	751.123	3001.47	-1.55	T12	T245	PLSLNTCtDEGHVVL	26	5.56	H358_SILAC_CSC_pSTY_08.raw
VKPEtPPR	118572613	SRRM2	23524	serine/arginine repetitive matrix protein 2	T5(Phospho)	T(5): 100.0	1.853	0.003	0.0153788	0	2	502.252	1003.5	0.09	T5	T983	DTKVKPEtPPRQSHS	41		H358_SILAC_CSC_pSTY_07.raw
AAAAAATAPPsPGPAQPGPR	39930517	SAMD1	90378	atherin	S11(Phospho); R20(Label:13C(6))	T(7): 0.0; S(11): 100.0	1.853	0	0.0364573	0	2	921.454	1841.9	-0.15	S11	S161	AAATAPPsPGPAQPG	40	4.26	H358_SILAC_CSC_pSTY_11.raw
AAAAAATAPPsPGPAQPGPR	39930517	SAMD1	90378	atherin	S11(Phospho)	T(7): 0.0; S(11): 100.0	1.853	0	6.052e-05	0	2	918.443	1835.88	-1.09	S11	S161	AAATAPPsPGPAQPG	68	4.57	H358_SILAC_CSC_pSTY_11.raw
LIEGVHPGSLVEKLPDsPALAKK	21070997	STIM1	6786	stromal interaction molecule 1	S17(Phospho)	S(9): 0.0; S(17): 100.0	1.848	0	0.00216785	2	3	826.783	2478.33	-1.33	S17	S575	LVEKLPDsPALAKKA	50	8.7	H358_SILAC_CSC_pSTY_05.raw
ISMQDVDLSLGsPK	61743954	AHNAK	79026	neuroblast differentiation-associated protein AHNAK	S12(Phospho); K14(Label:13C(6))	S(2): 0.0; S(9): 0.0; S(12): 100.0	1.846	0	7.87838e-08	0	2	788.374	1575.74	-1.39	S12	S511	DVDLSLGsPKLKGDI	95	4.2	H358_SILAC_CSC_pSTY_08.raw
ISMQDVDLSLGsPK	61743954	AHNAK	79026	neuroblast differentiation-associated protein AHNAK	S12(Phospho)	S(2): 0.0; S(9): 0.0; S(12): 100.0	1.846	0	1.06645e-06	0	2	785.364	1569.72	-1.02	S12	S511	DVDLSLGsPKLKGDI	84	4.06	H358_SILAC_CSC_pSTY_08.raw
ISMQDVDLSLGsPK	61743954	AHNAK	79026	neuroblast differentiation-associated protein AHNAK	S12(Phospho)	S(2): 0.0; S(9): 0.0; S(12): 100.0	1.846	0	4.28578e-07	0	2	785.364	1569.72	-0.94	S12	S511	DVDLSLGsPKLKGDI	87	4.43	H358_SILAC_CSC_pSTY_08.raw
MGAPESGLAEYLFDKHTLGDsDNES	56682959	FTH1	2495	ferritin heavy chain	S21(Phospho)	S(6): 0.0; Y(11): 0.0; T(17): 0.2; S(21): 95.5; S(25): 4.3	1.842	0	9.95387	1	3	921.722	2763.15	0.31	S21	S179	DKHTLGDsDNES_	16	4.58	H358_SILAC_CSC_pSTY_08.raw
MGAPESGLAEYLFDKHTLGDsDNES	56682959	FTH1	2495	ferritin heavy chain	S21(Phospho)	S(6): 0.0; Y(11): 0.0; T(17): 0.2; S(21): 95.6; S(25): 4.2	1.842	0		1	3	921.723	2763.15	1.63	S21	S179	DKHTLGDsDNES_		5.85	H358_SILAC_CSC_pSTY_08.raw
RDYDDMsPR	14165435	HNRNPK	3190	heterogeneous nuclear ribonucleoprotein K	S7(Phospho)	Y(3): 0.0; S(7): 100.0	1.83	0.002	0.00082206	1	2	617.73	1234.45	-1.9	S7	S284	RRDYDDMsPRRGPPP	49		H358_SILAC_CSC_pSTY_04.raw
VSMPDVELNLKsPK	61743954	AHNAK	79026	neuroblast differentiation-associated protein AHNAK	M3(Oxidation); S12(Phospho)	S(2): 0.0; S(12): 100.0	1.829	0	4.79e-07	1	2	826.902	1652.8	0.57	S12	S3426	DVELNLKsPKVKGDL	88	4.11	H358_SILAC_CSC_pSTY_08.raw
VSMPDVELNLKsPK	61743954	AHNAK	79026	neuroblast differentiation-associated protein AHNAK	M3(Oxidation); K11(Label:13C(6)); S12(Phospho); K14(Label:13C(6))	S(2): 0.0; S(12): 100.0	1.829	0	0.000639646	1	2	832.925	1664.84	4.1	S12	S3426	DVELNLKsPKVKGDL	57	3.67	H358_SILAC_CSC_pSTY_08.raw
LCDFGSASHVADNDItPYLVSR	89276756	PRPF4B	8899	serine/threonine-protein kinase PRP4 homolog	C2(Carbamidomethyl); Y18(Phospho); R22(Label:13C(6))	S(6): 0.0; S(8): 0.0; T(16): 97.7; Y(18): 2.3; S(21): 0.0	1.828	0	0.00022802	0	2	1262.07	2523.13	-0.26	T16	T847	HVADNDItPYLVSRF	63	4.97	H358_SILAC_CSC_pSTY_09.raw
LCDFGSASHVADNDITPyLVSR	89276756	PRPF4B	8899	serine/threonine-protein kinase PRP4 homolog	C2(Carbamidomethyl); Y18(Phospho)	S(6): 0.0; S(8): 0.0; T(16): 0.0; Y(18): 100.0; S(21): 0.0	1.828	0	0.0022806	0	3	839.71	2517.12	1.74	Y18	Y849	ADNDITPyLVSRFYR	53	7.19	H358_SILAC_CSC_pSTY_09.raw
LCDFGSASHVADNDItPYLVSR	89276756	PRPF4B	8899	serine/threonine-protein kinase PRP4 homolog	C2(Carbamidomethyl); Y18(Phospho)	S(6): 0.0; S(8): 0.0; T(16): 98.2; Y(18): 1.8; S(21): 0.0	1.828	0	4.27071e-06	0	2	1259.06	2517.12	1.53	T16	T847	HVADNDItPYLVSRF	80	5.28	H358_SILAC_CSC_pSTY_09.raw
HPSsPSALR	65301112	SORBS3	10174	vinexin	S4(Phospho)	S(3): 0.1; S(4): 99.9; S(6): 0.1	1.824	0	0.187769	0	2	516.236	1031.46	-2.07	S4	S203	RSARHPSsPSALRSP	28	2.37	H358_SILAC_CSC_pSTY_10.raw
HGsDPAFAPGPR	157311635	FAM83H	286077	protein FAM83H	S3(Phospho); R12(Label:13C(6))	S(3): 100.0	1.824	0	0.0537127	0	2	647.787	1294.57	-0.12	S3	S523	SREVRHGsDPAFAPG	34	2.72	H358_SILAC_CSC_pSTY_11.raw
HPSsPSALR	65301112	SORBS3	10174	vinexin	S4(Phospho); R9(Label:13C(6))	S(3): 1.4; S(4): 98.6; S(6): 0.0	1.824	0	6.94885e-05	0	2	519.247	1037.49	-0.39	S4	S203	RSARHPSsPSALRSP	62	2.28	H358_SILAC_CSC_pSTY_10.raw
NAPAAVDEGSIsPR	51988900	ERCC5	2073	DNA repair protein complementing XP-G cells	S12(Phospho); R14(Label:13C(6))	S(10): 1.3; S(12): 98.7	1.823	0	9.60764e-06	0	2	735.336	1469.66	-5.6	S12	S384	AVDEGSIsPRTLSAI	73	3.69	H358_SILAC_CSC_pSTY_08.raw
NAPAAVDEGSIsPR	51988900	ERCC5	2073	DNA repair protein complementing XP-G cells	S12(Phospho)	S(10): 0.0; S(12): 100.0	1.823	0	7.62894e-06	0	2	732.327	1463.65	-4.29	S12	S384	AVDEGSIsPRTLSAI	74	4.58	H358_SILAC_CSC_pSTY_08.raw
LEGGRQDsEDEEER	37655165	PCGF6	84108	polycomb group RING finger protein 6	S8(Phospho)	S(8): 100.0	1.817	0	0.000852499	1	2	864.837	1728.67	-1.9	S8	S115	LEGGRQDsEDEEERL	51	3.61	H358_SILAC_CSC_pSTY_04.raw
HSsNPPLESHVGWVMDSR	39725634	LARP1	23367	la-related protein 1	S3(Phospho)	S(2): 0.0; S(3): 100.0; S(9): 0.0; S(17): 0.0	1.816	0	1e-09	0	2	1057.96	2114.92	2.06	S3	S747	KRKTRHSsNPPLESH	115	4.55	H358_SILAC_CSC_pSTY_08.raw
RKPsVPDSASPADDSFVDPGER	299829184	NCK1	4690	cytoplasmic protein NCK1	S4(Phospho)	S(4): 100.0; S(8): 0.0; S(10): 0.0; S(15): 0.0	1.816	0	0.0919844	1	3	803.695	2409.07	-1	S4	S21	GKVKRKPsVPDSASP	37	3.87	H358_SILAC_CSC_pSTY_10.raw
LELQGPRGsPNAR	55956788	NCL	4691	nucleolin	S9(Phospho)	S(9): 100.0	1.815	0.001		1	3	492.244	1474.72	0.08	S9	S563	ELQGPRGsPNARSQP		2.87	H358_SILAC_CSC_pSTY_04.raw
WDKDDFEsEEEDVK	33620716	RBBP6	5930	E3 ubiquitin-protein ligase RBBP6	S8(Phospho)	S(8): 100.0	1.815	0	0.000100987	1	3	617.569	1850.69	-3.61	S8	S1294	WDKDDFEsEEEDVKS	61	5.58	H358_SILAC_CSC_pSTY_08.raw
ATVTPsPVKGK	56118310	NUCKS1	64710	nuclear ubiquitous casein and cyclin-dependent kinase substrate 1	S6(Phospho)	T(2): 0.0; T(4): 0.0; S(6): 100.0	1.814	0	0.0116024	1	2	582.804	1164.6	-1.37	S6	S181	LKATVTPsPVKGKGK	43	2.97	H358_SILAC_CSC_pSTY_10.raw
ATVTPsPVKGK	56118310	NUCKS1	64710	nuclear ubiquitous casein and cyclin-dependent kinase substrate 1	S6(Phospho); K9(Label:13C(6)); K11(Label:13C(6))	T(2): 0.0; T(4): 0.0; S(6): 100.0	1.814	0	0.000140861	1	2	588.824	1176.64	-1.33	S6	S181	LKATVTPsPVKGKGK	60	2.89	H358_SILAC_CSC_pSTY_10.raw
DKsPVREPIDNLTPEER	4757926	RBM39	9584	RNA-binding protein 39	K2(Label:13C(6)); S3(Phospho); R6(Label:13C(6)); R17(Label:13C(6))	S(3): 100.0; T(13): 0.0	1.813	0	0.00134239	2	3	698.356	2093.05	5.37	S3	S136	SPFRKDKsPVREPID	55	6.88	H358_SILAC_CSC_pSTY_10.raw
DKsPVREPIDNLTPEER	4757926	RBM39	9584	RNA-binding protein 39	S3(Phospho)	S(3): 100.0; T(13): 0.0	1.813	0	0.0141836	2	3	692.331	2074.98	-1.04	S3	S136	SPFRKDKsPVREPID	45	6.67	H358_SILAC_CSC_pSTY_10.raw
WLDDLLAsPPPSGGGAR	110556636	TNKS1BP1	85456	182 kDa tankyrase-1-binding protein	S8(Phospho)	S(8): 100.0; S(12): 0.0	1.81	0	3.95114e-06	0	2	894.918	1788.83	-1.24	S8	S691	WLDDLLAsPPPSGGG	79	3.79	H358_SILAC_CSC_pSTY_04.raw
RPAPAVsPGSWKPGPPGsPRPWK	41281612	CHAMP1	283489	chromosome alignment-maintaining phosphoprotein 1	S7(Phospho); S18(Phospho)	S(7): 100.0; S(10): 0.0; S(18): 100.0	1.81	0	0.181414	0	3	857.081	2569.23	0.55	S7; S18	S308; S319	RRPAPAVsPGSWKPG;WKPGPPGsPRPWKSN	34	5.82	H358_SILAC_CSC_pSTY_08.raw
WLDDLLAsPPPSGGGAR	110556636	TNKS1BP1	85456	182 kDa tankyrase-1-binding protein	S8(Phospho); R17(Label:13C(6))	S(8): 100.0; S(12): 0.0	1.81	0	6.44932e-07	0	2	897.93	1794.85	0.81	S8	S691	WLDDLLAsPPPSGGG	87	3.59	H358_SILAC_CSC_pSTY_04.raw
WLDDLLAsPPPSGGGAR	110556636	TNKS1BP1	85456	182 kDa tankyrase-1-binding protein	S8(Phospho)	S(8): 100.0; S(12): 0.0	1.81	0	1.67064e-06	0	2	894.92	1788.83	0.39	S8	S691	WLDDLLAsPPPSGGG	83	3.89	H358_SILAC_CSC_pSTY_04.raw
WLDDLLAsPPPSGGGAR	110556636	TNKS1BP1	85456	182 kDa tankyrase-1-binding protein	S8(Phospho)	S(8): 100.0; S(12): 0.0	1.81	0	1.66135e-06	0	2	894.919	1788.83	-0.63	S8	S691	WLDDLLAsPPPSGGG	83	3.71	H358_SILAC_CSC_pSTY_04.raw
LELQGPRGsPNAR	55956788	NCL	4691	nucleolin	R7(Label:13C(6)); S9(Phospho); R13(Label:13C(6))	S(9): 100.0	1.809	0		1	3	496.257	1486.76	-0.4	S9	S563	ELQGPRGsPNARSQP		3.67	H358_SILAC_CSC_pSTY_05.raw
LSPsPSSR	5031877;388240801	LMNB1	4001	lamin-B1	S4(Phospho)	S(2): 0.0; S(4): 100.0; S(6): 0.0; S(7): 0.0	1.809	0.001	0.0245524	0	2	455.705	910.403	0.25	S4	S393||S407	ERLKLSPsPSSRVTV||ERLKLSPsPSSRVTV	35	1.7	H358_SILAC_CSC_pSTY_09.raw
LELQGPRGsPNAR	55956788	NCL	4691	nucleolin	S9(Phospho)	S(9): 100.0	1.809	0.002	9.81179	1	3	492.244	1474.72	0.45	S9	S563	ELQGPRGsPNARSQP	14	3.44	H358_SILAC_CSC_pSTY_05.raw
LSPsPSSR	5031877;388240801	LMNB1	4001	lamin-B1	S4(Phospho); R8(Label:13C(6))	S(2): 0.0; S(4): 100.0; S(6): 0.0; S(7): 0.0	1.809	0	0.00654247	0	2	458.715	916.423	0.26	S4	S393||S407	ERLKLSPsPSSRVTV||ERLKLSPsPSSRVTV	42	1.85	H358_SILAC_CSC_pSTY_09.raw
ETPHsPGVEDAPIAK	7705373	LIMA1	51474	LIM domain and actin-binding protein 1	S5(Phospho)	T(2): 0.0; S(5): 100.0	1.802	0	0.000968018	0	3	543.251	1627.74	1.2	S5	S490	NARETPHsPGVEDAP	54	3.94	H358_SILAC_CSC_pSTY_08.raw
ETPHsPGVEDAPIAK	7705373	LIMA1	51474	LIM domain and actin-binding protein 1	S5(Phospho)	T(2): 0.0; S(5): 100.0	1.802	0	0.00153717	0	3	543.251	1627.74	0.41	S5	S490	NARETPHsPGVEDAP	52	4.77	H358_SILAC_CSC_pSTY_08.raw
ETPHsPGVEDAPIAK	7705373	LIMA1	51474	LIM domain and actin-binding protein 1	S5(Phospho); K15(Label:13C(6))	T(2): 4.1; S(5): 95.9	1.802	0	0.000634221	0	3	545.255	1633.75	-4.29	S5	S490	NARETPHsPGVEDAP	56	4	H358_SILAC_CSC_pSTY_08.raw
REsCGSSVLTDFEGKDVATK	296010977	ZNF185	7739	zinc finger protein 185	S3(Phospho); C4(Carbamidomethyl)	S(3): 100.0; S(6): 0.0; S(7): 0.0; T(10): 0.0; T(19): 0.0	1.801	0	0.00107147	2	3	756.004	2266	-4.23	S3	S244	EQLVRREsCGSSVLT	56	6.91	H358_SILAC_CSC_pSTY_03.raw
GPAGEAGAsPPVRR	5803177	SNTB2	6645	beta-2-syntrophin	S9(Phospho)	S(9): 100.0	1.797	0.001	0.0705398	1	3	467.893	1401.66	0.98	S9	S110	PAGEAGAsPPVRRVR	35	4.11	H358_SILAC_CSC_pSTY_08.raw
AFVDRtPPPAAVAQR	225690491	TJAP1	93643	tight junction-associated protein 1	T6(Phospho)	T(6): 100.0	1.795	0	0.00381072	1	2	838.419	1675.83	-0.56	T6	T412	QRAFVDRtPPPAAVA	49	3.47	H358_SILAC_CSC_pSTY_05.raw
AFVDRtPPPAAVAQR	225690491	TJAP1	93643	tight junction-associated protein 1	R5(Label:13C(6)); T6(Phospho); R15(Label:13C(6))	T(6): 100.0	1.795	0	0.0010497	1	2	844.439	1687.87	-1.05	T6	T412	QRAFVDRtPPPAAVA	54	3.46	H358_SILAC_CSC_pSTY_05.raw
ASEWVQQVsGLMDGKGGGK	109148542	AARS	16	alanine--tRNA ligase, cytoplasmic	S9(Phospho)	S(2): 4.9; S(9): 95.1	1.793	0.002	4.95431	1	2	1007.46	2013.91	0.06	S9	S924	SEWVQQVsGLMDGKG	19		H358_SILAC_CSC_pSTY_07.raw
LRLCDDGPQLPTsPR	65301112	SORBS3	10174	vinexin	C4(Carbamidomethyl); S13(Phospho)	T(12): 2.3; S(13): 97.7	1.792	0		1	2	902.924	1804.84	-0.07	S13	S188	DGPQLPTsPRLTAAA		2.83	H358_SILAC_CSC_pSTY_10.raw
RQsPLPPQK	170763500	SET	6418	protein SET	S3(Phospho)	S(3): 100.0	1.788	0.001	0.00709618	1	2	565.789	1130.57	-0.87	S3	S7	_MAPKRQsPLPPQKK	44		H358_SILAC_CSC_pSTY_08.raw
HTGPNsPDTANDGFVR	5031753	HNRNPH1	3187	heterogeneous nuclear ribonucleoprotein H	S6(Phospho)	T(2): 0.0; S(6): 100.0; T(9): 0.0	1.788	0	3.54729e-05	0	3	588.914	1764.73	-2.87	S6	S104	LKHTGPNsPDTANDG	67	4.38	H358_SILAC_CSC_pSTY_10.raw
GSGPQRPHsFSEALR	156766068	CDC42BPG	55561	serine/threonine-protein kinase MRCK gamma	S9(Phospho)	S(2): 0.0; S(9): 100.0; S(11): 0.0	1.788	0	0.298054	0	3	569.265	1705.78	0.1	S9	S1482	SGPQRPHsFSEALRR	30	4.4	H358_SILAC_CSC_pSTY_05.raw
HGGsPQPLATTPLSQEPVNPPSEASPTR	118572613	SRRM2	23524	serine/arginine repetitive matrix protein 2	S4(Phospho); T27(Phospho)	S(4): 100.0; T(10): 0.0; T(11): 0.0; S(14): 0.0; S(22): 33.3; S(25): 33.3; T(27): 33.3	1.787	0	6.19915	0	3	1004.79	3012.35	0.53	S4	S377	LAERHGGsPQPLATT	20	4.62	H358_SILAC_CSC_pSTY_03.raw
ETPHsPGVEDAPIAK	7705373	LIMA1	51474	LIM domain and actin-binding protein 1	S5(Phospho); K15(Label:13C(6))	T(2): 0.0; S(5): 100.0	1.785	0	0.000465611	0	2	817.381	1633.76	-0.77	S5	S490	NARETPHsPGVEDAP	58	3.02	H358_SILAC_CSC_pSTY_08.raw
ETPHsPGVEDAPIAK	7705373	LIMA1	51474	LIM domain and actin-binding protein 1	S5(Phospho); K15(Label:13C(6))	T(2): 0.0; S(5): 100.0	1.785	0	0.00108335	0	2	817.383	1633.76	0.73	S5	S490	NARETPHsPGVEDAP	54	4.16	H358_SILAC_CSC_pSTY_08.raw
ETPHsPGVEDAPIAK	7705373	LIMA1	51474	LIM domain and actin-binding protein 1	S5(Phospho)	T(2): 0.0; S(5): 100.0	1.785	0	8.00766e-06	0	2	814.372	1627.74	-0.33	S5	S490	NARETPHsPGVEDAP	75	3.21	H358_SILAC_CSC_pSTY_08.raw
ETPHsPGVEDAPIAK	7705373	LIMA1	51474	LIM domain and actin-binding protein 1	S5(Phospho)	T(2): 0.0; S(5): 100.0	1.785	0	0.000154037	0	2	814.372	1627.74	0.8	S5	S490	NARETPHsPGVEDAP	62	3.94	H358_SILAC_CSC_pSTY_08.raw
LDGLVEtPTGYIESLPR	4758756	NAP1L1	4673	nucleosome assembly protein 1-like 1	T7(Phospho)	T(7): 100.0; T(9): 0.0; Y(11): 0.0; S(14): 0.0	1.783	0	1.66e-07	0	2	970.475	1939.94	0.94	T7	T62	RLDGLVEtPTGYIES	94	3.54	H358_SILAC_CSC_pSTY_09.raw
LLLERPsPIRDR	319996623	RBM15	64783	putative RNA-binding protein 15	S7(Phospho)	S(7): 100.0	1.781	0	0.294019	1	3	515.615	1544.83	-0.21	S7	S700	RLLLERPsPIRDRRG	29	2.66	H358_SILAC_CSC_pSTY_02.raw
IVQISGNsMPR	62244004	SLTM	79811	SAFB-like transcription modulator	S8(Phospho)	S(5): 0.1; S(8): 99.9	1.78	0.002	0.0274596	0	2	641.304	1281.6	-0.34	S8	S996	IVQISGNsMPRGSGS	38		H358_SILAC_CSC_pSTY_07.raw
KMGAPESGLAEYLFDKHTLGDSDNEs	56682959	FTH1	2495	ferritin heavy chain	K1(Label:13C(6)); K16(Label:13C(6)); S22(Phospho)	S(7): 0.0; Y(12): 0.0; T(18): 0.0; S(22): 0.1; S(26): 99.9	1.776	0	0.00797057	2	3	968.436	2903.29	2.87	S26	S183	LGDSDNEs_	48	8.35	H358_SILAC_CSC_pSTY_08.raw
KMGAPESGLAEYLFDKHTLGDSDNEs	56682959	FTH1	2495	ferritin heavy chain	S26(Phospho)	S(7): 0.0; Y(12): 0.0; T(18): 0.0; S(22): 0.1; S(26): 99.9	1.776	0	0.0128164	2	3	964.423	2891.25	3.06	S26	S183	LGDSDNEs_	46	8.65	H358_SILAC_CSC_pSTY_08.raw
KMGAPESGLAEYLFDKHTLGDSDNEs	56682959	FTH1	2495	ferritin heavy chain	S22(Phospho)	S(7): 0.0; Y(12): 0.0; T(18): 0.0; S(22): 0.1; S(26): 99.9	1.776	0	0.0360844	2	3	964.423	2891.26	3.95	S26	S183	LGDSDNEs_	42	8.3	H358_SILAC_CSC_pSTY_08.raw
VAsPSQGQVGSSsPKR	53829376	PKP4	8502	plakophilin-4	S3(Phospho); S13(Phospho)	S(3): 100.0; S(5): 0.0; S(11): 0.0; S(12): 0.0; S(13): 100.0	1.775	0	0.000227438	1	2	866.375	1731.74	-2.65	S3; S13	S327; S337	DAQTRVAsPSQGQVG;QGQVGSSsPKRSGMT	60	3.3	H358_SILAC_CSC_pSTY_08.raw
HLDRsPESDRPR	319996623	RBM15	64783	putative RNA-binding protein 15	S5(Phospho)	S(5): 100.0; S(8): 0.0	1.774	0.008		1	4	386.93	1544.7	-0.27	S5	S656	GGRHLDRsPESDRPR		2.39	H358_SILAC_CSC_pSTY_06.raw
APPQTHLPSGASSGTGSASATHGGGsPPGTR	18375630	BAG6	7917	large proline-rich protein BAG6	S26(Phospho)	T(5): 0.0; S(9): 0.0; S(12): 0.0; S(13): 0.0; T(15): 0.0; S(17): 0.0; S(19): 0.0; T(21): 0.0; S(26): 100.0; T(30): 0.0	1.772	0	1.2495	0	3	955.768	2865.29	-1.08	S26	S113	SATHGGGsPPGTRGP	27	5.32	H358_SILAC_CSC_pSTY_03.raw
MSSEGPPRMsPK	171543895	ATXN2	6311	ataxin-2	S10(Phospho)	S(2): 0.0; S(3): 0.0; S(10): 100.0	1.771	0.001	0.00285005	1	2	692.294	1383.58	0.73	S10	S624	SEGPPRMsPKAQRHP	47		H358_SILAC_CSC_pSTY_12.raw
sLQLMDNR	117553586	DOCK5	80005	dedicator of cytokinesis protein 5	S1(Phospho)	S(1): 100.0	1.77	0	3.74387e-05	0	2	528.731	1056.45	-0.61	S1	S1766	RKAQRPKsLQLMDNR	64	2.35	H358_SILAC_CSC_pSTY_03.raw
sLQLMDNR	117553586	DOCK5	80005	dedicator of cytokinesis protein 5	S1(Phospho)	S(1): 100.0	1.77	0	0.000192788	0	2	528.731	1056.45	0.32	S1	S1766	RKAQRPKsLQLMDNR	57	2.21	H358_SILAC_CSC_pSTY_03.raw
IMAtPEQVGK	4503841	XRCC6	2547	X-ray repair cross-complementing protein 6	T4(Phospho)	T(4): 100.0	1.769	0	0.000187431	0	2	577.269	1153.53	-0.81	T4	T455	FTEKIMAtPEQVGKM	59	2.33	H358_SILAC_CSC_pSTY_03.raw
IMAtPEQVGK	4503841	XRCC6	2547	X-ray repair cross-complementing protein 6	T4(Phospho); K10(Label:13C(6))	T(4): 100.0	1.769	0	0.00109148	0	2	580.279	1159.55	-0.79	T4	T455	FTEKIMAtPEQVGKM	52	2.2	H358_SILAC_CSC_pSTY_03.raw
EGQPSPADEKGNDsDGEGESDDPEKK	17865802	VPS4B	9525	vacuolar protein sorting-associated protein 4B	S14(Phospho)	S(5): 0.0; S(14): 99.8; S(20): 0.2	1.768	0.002		2	3	933.037	2797.1	0.24	S14	S102	ADEKGNDsDGEGESD		2.79	H358_SILAC_CSC_pSTY_03.raw
APVPSTCSSTFPEELsPPSHQAK	71361682	NUMA1	4926	nuclear mitotic apparatus protein 1	C7(Carbamidomethyl); S16(Phospho)	S(5): 0.0; T(6): 0.0; S(8): 0.0; S(9): 0.0; T(10): 0.0; S(16): 100.0; S(19): 0.0	1.765	0	0.0955964	0	3	845.381	2534.13	0.84	S16	S169	STFPEELsPPSHQAK	37	6.26	H358_SILAC_CSC_pSTY_04.raw
RPAsVSSSAAVEHEQR	116734704	IRF2BP2	359948	interferon regulatory factor 2-binding protein 2	S4(Phospho)	S(4): 100.0; S(6): 0.0; S(7): 0.0; S(8): 0.0	1.764	0	6.39132e-05	0	2	895.912	1790.82	-0.97	S4	S240	GAHKRPAsVSSSAAV	67	3.35	H358_SILAC_CSC_pSTY_08.raw
IHLPLNYPPGsPDLGR	27754771	PCDH1	5097	protocadherin-1	S11(Phospho)	Y(7): 0.0; S(11): 100.0	1.761	0	0.00416519	0	3	609.307	1825.91	3.29	S11	S962	PLNYPPGsPDLGRHY	49	3.89	H358_SILAC_CSC_pSTY_05.raw
LPLVPEsPRR	66348045	ZC3HC1	51530	nuclear-interacting partner of ALK	S7(Phospho); R9(Label:13C(6)); R10(Label:13C(6))	S(7): 100.0	1.758	0	0.00386045	1	2	628.352	1255.7	-0.26	S7	S321	RLPLVPEsPRRMMTR	46	3.09	H358_SILAC_CSC_pSTY_08.raw
LPLVPEsPRR	66348045	ZC3HC1	51530	nuclear-interacting partner of ALK	S7(Phospho)	S(7): 100.0	1.758	0.001	0.00164154	1	2	622.333	1243.66	2.76	S7	S321	RLPLVPEsPRRMMTR	51	3.13	H358_SILAC_CSC_pSTY_08.raw
SSsPAPADIAQTVQEDLR	5031703	G3BP1	10146	ras GTPase-activating protein-binding protein 1	S3(Phospho)	S(1): 2.3; S(2): 2.3; S(3): 95.4; T(12): 0.0	1.758	0	8.49064e-10	0	2	982.951	1964.89	-0.75	S3	S232	EDAQKSSsPAPADIA	116	4.74	H358_SILAC_CSC_pSTY_02.raw
VLsPLIIK	148839382	RNF169	254225	E3 ubiquitin-protein ligase RNF169	S3(Phospho)	S(3): 100.0	1.754	0	0.0390339	0	2	481.788	962.568	-0.18	S3	S403	LPDGRVLsPLIIKST	35	2.28	H358_SILAC_CSC_pSTY_07.raw
VLsPLIIK	148839382	RNF169	254225	E3 ubiquitin-protein ligase RNF169	S3(Phospho); K8(Label:13C(6))	S(3): 100.0	1.754	0	0.000798517	0	2	484.799	968.59	1.53	S3	S403	LPDGRVLsPLIIKST	50	2.11	H358_SILAC_CSC_pSTY_07.raw
LKATVTPsPVKGK	56118310	NUCKS1	64710	nuclear ubiquitous casein and cyclin-dependent kinase substrate 1	S8(Phospho)	T(4): 0.0; T(6): 0.0; S(8): 100.0	1.748	0	0.0138904	2	3	469.265	1405.78	-0.66	S8	S181	LKATVTPsPVKGKGK	41	4.67	H358_SILAC_CSC_pSTY_05.raw
KMGAPESGLAEYLFDKHTLGDSDNEs	56682959	FTH1	2495	ferritin heavy chain	M2(Oxidation); S26(Phospho)	S(7): 0.0; Y(12): 0.0; T(18): 0.0; S(22): 2.5; S(26): 97.5	1.746	0	0.015136	2	3	969.749	2907.23	-2.03	S26	S183	LGDSDNEs_	45	8.29	H358_SILAC_CSC_pSTY_08.raw
KMGAPESGLAEYLFDKHTLGDSDNEs	56682959	FTH1	2495	ferritin heavy chain	M2(Oxidation); S26(Phospho)	S(7): 0.0; Y(12): 0.0; T(18): 0.0; S(22): 3.1; S(26): 96.9	1.746	0	0.0469059	2	3	969.754	2907.25	3.32	S26	S183	LGDSDNEs_	40	6.93	H358_SILAC_CSC_pSTY_08.raw
KMGAPESGLAEYLFDKHTLGDSDNEs	56682959	FTH1	2495	ferritin heavy chain	K1(Label:13C(6)); M2(Oxidation); K16(Label:13C(6)); S22(Phospho)	S(7): 0.0; Y(12): 0.0; T(18): 0.0; S(22): 2.7; S(26): 97.3	1.746	0	0.0345876	2	3	973.767	2919.29	2.25	S26	S183	LGDSDNEs_	42	6.71	H358_SILAC_CSC_pSTY_08.raw
LQELAsPPAGRPTPAPR	31324577	MICALL1	85377	MICAL-like protein 1	S6(Phospho)	S(6): 95.0; T(13): 5.0	1.744	0	3.27499	0	3	613.316	1837.93	0.99	S6	S295	GKLQELAsPPAGRPT	20	3.29	H358_SILAC_CSC_pSTY_05.raw
MVIQLRPGRsPEPDGPAPAFLR	326319990	CEP170B	283638	centrosomal protein of 170 kDa protein B	S10(Phospho)	S(10): 100.0	1.744	0	0.584523	1	3	828.756	2484.25	-2.11	S10	S783	IQLRPGRsPEPDGPA	28	5.01	H358_SILAC_CSC_pSTY_08.raw
AENGERsDLEEDNER	118150660	ZC3H15	55854	zinc finger CCCH domain-containing protein 15	S7(Phospho)	S(7): 100.0	1.743	0.002	2.8134	1	3	614.909	1842.71	-1.07	S7	S381	RAENGERsDLEEDNE	17	2.72	H358_SILAC_CSC_pSTY_02.raw
APsQHIFFVQHIEAVR	19115964	PLCD3	113026	1-phosphatidylinositol 4,5-bisphosphate phosphodiesterase delta-3	S3(Phospho); R16(Label:13C(6))	S(3): 100.0	1.736	0	0.0375477	0	3	655.667	1964.99	1.21	S3	S105	RRIPRAPsQHIFFVQ	40	4.03	H358_SILAC_CSC_pSTY_04.raw
ELSNsPLR	118572613	SRRM2	23524	serine/arginine repetitive matrix protein 2	S5(Phospho)	S(3): 0.0; S(5): 100.0	1.735	0	0.00144213	0	2	498.231	995.455	-0.36	S5	S1320	EHKELSNsPLRENSF	48	2.68	H358_SILAC_CSC_pSTY_10.raw
HKMsPPPSGFGER	123173757	RAVER1	125950	ribonucleoprotein PTB-binding 1	S4(Phospho)	S(4): 100.0; S(8): 0.0	1.734	0	0.0206654	1	3	502.89	1506.66	0.51	S4	S634	GPSRHKMsPPPSGFG	40	4.23	H358_SILAC_CSC_pSTY_03.raw
RLAsTSDIEEKENR	219842214	PPP1R12A	4659	protein phosphatase 1 regulatory subunit 12A	S4(Phospho)	S(4): 100.0; T(5): 0.0; S(6): 0.0	1.733	0	1.22288e-08	2	2	864.391	1727.77	-12.57	S4	S420	TIPRRLAsTSDIEEK	104	4.54	H358_SILAC_CSC_pSTY_08.raw
ALsPGLEESGLGLLAR	169658378	TNRC18	84629	trinucleotide repeat-containing gene 18 protein	S3(Phospho)	S(3): 100.0; S(9): 0.0	1.733	0	0.000230426	0	2	831.926	1662.85	-0.56	S3	S1857	GARERALsPGLEESG	61	2.05	H358_SILAC_CSC_pSTY_07.raw
ALsPGLEESGLGLLAR	169658378	TNRC18	84629	trinucleotide repeat-containing gene 18 protein	S3(Phospho); R16(Label:13C(6))	S(3): 100.0; S(9): 0.0	1.733	0	0.0249469	0	2	834.936	1668.87	-0.77	S3	S1857	GARERALsPGLEESG	41	1.35	H358_SILAC_CSC_pSTY_07.raw
sAPAsPTHPGLMSPR	82546824	FOXK1	221937	forkhead box protein K1	S1(Phospho); S5(Phospho)	S(1): 100.0; S(5): 100.0; T(7): 0.0; S(13): 0.0	1.733	0		0	2	833.345	1665.68	-1.21	S1; S5	S416; S420	FGPLSSRsAPASPTH;SSRSAPAsPTHPGLM		3.32	H358_SILAC_CSC_pSTY_02.raw
RLAsTSDIEEKENR	219842214	PPP1R12A	4659	protein phosphatase 1 regulatory subunit 12A	S4(Phospho)	S(4): 100.0; T(5): 0.0; S(6): 0.0	1.733	0	8.4e-08	2	2	864.401	1727.79	-0.7	S4	S420	TIPRRLAsTSDIEEK	95	5.29	H358_SILAC_CSC_pSTY_08.raw
NVAEALGHsPKDPGGGGGPVR	24308115	IRF2BP1	26145	interferon regulatory factor 2-binding protein 1	S9(Phospho)	S(9): 100.0	1.732	0	0.00393125	1	3	684.66	2051.97	-0.47	S9	S436	VAEALGHsPKDPGGG	50	5.91	H358_SILAC_CSC_pSTY_03.raw
KSNLDEEVNVIPPHtPVR	108773787	RB1	5925	retinoblastoma-associated protein	T15(Phospho)	S(2): 0.0; T(15): 100.0	1.731	0	0.858553	1	3	708.688	2124.05	-0.14	T15	T373	VNVIPPHtPVRTVMN	27	5.29	H358_SILAC_CSC_pSTY_03.raw
KSNLDEEVNVIPPHtPVR	108773787	RB1	5925	retinoblastoma-associated protein	K1(Label:13C(6)); T15(Phospho); R18(Label:13C(6))	S(2): 0.0; T(15): 100.0	1.731	0	0.00470406	1	3	712.7	2136.09	-0.98	T15	T373	VNVIPPHtPVRTVMN	49	6	H358_SILAC_CSC_pSTY_03.raw
KSNLDEEVNVIPPHtPVR	108773787	RB1	5925	retinoblastoma-associated protein	T15(Phospho)	S(2): 0.0; T(15): 100.0	1.731	0	0.0170579	1	3	708.688	2124.05	0.9	T15	T373	VNVIPPHtPVRTVMN	43	4.85	H358_SILAC_CSC_pSTY_03.raw
VLDTSSLTQSAPAsPTNK	251823858	RPTOR	57521	regulatory-associated protein of mTOR	S14(Phospho); K18(Label:13C(6))	T(4): 0.0; S(5): 0.0; S(6): 0.0; T(8): 0.0; S(10): 0.0; S(14): 97.7; T(16): 2.3	1.72	0	3.77008e-06	0	2	951.961	1902.91	-0.27	S14	S705	LTQSAPAsPTNKGVH	80	3.46	H358_SILAC_CSC_pSTY_07.raw
YQDEVFGGFVTEPQEEsEEEVEEPEER	5031703	G3BP1	10146	ras GTPase-activating protein-binding protein 1	S17(Phospho)	Y(1): 0.0; T(11): 0.1; S(17): 99.9	1.718	0	0.000105061	0	2	1648.67	3296.33	-0.3	S17	S149	VTEPQEEsEEEVEEP	66	1.97	H358_SILAC_CSC_pSTY_05.raw
VVVsPTK	55956788	NCL	4691	nucleolin	S4(Phospho); K7(Label:13C(6))	S(4): 100.0; T(6): 0.0	1.717	0.001	0.00421692	0	2	408.222	815.437	-0.61	S4	S67	SAKKVVVsPTKKVAV	44		H358_SILAC_CSC_pSTY_12.raw
VGDVtPQVK	304376301	TCOF1	6949	treacle protein	T5(Phospho)	T(5): 100.0	1.717	0	0.00602096	0	2	511.746	1022.49	-6.37	T5	T249	PGKVGDVtPQVKGGA	43	2.77	H358_SILAC_CSC_pSTY_08.raw
VVVsPTK	55956788	NCL	4691	nucleolin	S4(Phospho)	S(4): 100.0; T(6): 0.0	1.717	0.001	0.00271962	0	2	405.212	809.417	-0.41	S4	S67	SAKKVVVsPTKKVAV	47		H358_SILAC_CSC_pSTY_12.raw
sFDHLISDTK	4557793	NF1	4763	neurofibromin	S1(Phospho)	S(1): 100.0; S(7): 0.0; T(9): 0.0	1.715	0	0.000886974	0	2	621.772	1242.54	-2.59	S1	S2522	KLLGTRKsFDHLISD	52	3.22	H358_SILAC_CSC_pSTY_03.raw
KHsLEVTQEEVQR	148727255	MAST4	375449	microtubule-associated serine/threonine-protein kinase 4	S3(Phospho)	S(3): 100.0; T(7): 0.0	1.715	0	0.000490538	1	3	554.932	1662.78	-2.53	S3	S1278	HLCSRKHsLEVTQEE	58	5.94	H358_SILAC_CSC_pSTY_08.raw
DYDDMsPR	14165435	HNRNPK	3190	heterogeneous nuclear ribonucleoprotein K	M5(Oxidation); S6(Phospho)	Y(2): 0.0; S(6): 100.0	1.713	0.002	0.0110224	0	2	547.678	1094.35	-0.02	S6	S284	RRDYDDMsPRRGPPP	33	1.97	H358_SILAC_CSC_pSTY_04.raw
TLQRLsSGFDDIDLPSAVK	6005830	PKP3	11187	plakophilin-3	R4(Label:13C(6)); S6(Phospho); K19(Label:13C(6))	T(1): 0.0; S(6): 100.0; S(7): 0.0; S(16): 0.0	1.712	0	9.44182e-05	1	3	718.702	2154.09	2.14	S6	S313	HRTLQRLsSGFDDID	66	5.64	H358_SILAC_CSC_pSTY_08.raw
TLQRLsSGFDDIDLPSAVK	6005830	PKP3	11187	plakophilin-3	S6(Phospho)	T(1): 0.0; S(6): 98.4; S(7): 1.6; S(16): 0.0	1.712	0	0.000305161	1	3	714.691	2142.06	4.53	S6	S313	HRTLQRLsSGFDDID	61	6.35	H358_SILAC_CSC_pSTY_08.raw
AKTQTPPVsPAPQPTEERLPSSPVYEDAASFK	20357556	CTTN	2017	src substrate cortactin	T5(Phospho); S9(Phospho)	T(3): 50.0; T(5): 50.0; S(9): 100.0; T(15): 0.0; S(21): 0.0; S(22): 0.0; Y(25): 0.0; S(30): 0.0	1.711	0	1.20817	2	3	1195.9	3585.68	6.22	S9	S368	KTQTPPVsPAPQPTE	27		H358_SILAC_CSC_pSTY_03.raw
ASPEPQRENAsPAPGTTAEEAMSR	18375630	BAG6	7917	large proline-rich protein BAG6	S11(Phospho)	S(2): 0.0; S(11): 100.0; T(16): 0.0; T(17): 0.0; S(23): 0.0	1.71	0	0.174094	1	2	1282.55	2564.1	-2.85	S11	S967	EPQRENAsPAPGTTA	34	2.09	H358_SILAC_CSC_pSTY_08.raw
FVsEGDGGR	313760537	PDCD4	27250	programmed cell death protein 4	S3(Phospho)	S(3): 100.0	1.709	0.001	0.0769984	0	2	502.197	1003.39	-0.8	S3	S443	RGRKRFVsEGDGGRL	28	2.08	H358_SILAC_CSC_pSTY_11.raw
FVsEGDGGR	313760537	PDCD4	27250	programmed cell death protein 4	S3(Phospho); R9(Label:13C(6))	S(3): 100.0	1.709	0	0.00976076	0	2	505.207	1009.41	-0.61	S3	S443	RGRKRFVsEGDGGRL	38	2.05	H358_SILAC_CSC_pSTY_11.raw
VPLAPITDPQQLQLsPLK	4557845	RRM2	6241	ribonucleoside-diphosphate reductase subunit M2	S15(Phospho)	T(7): 0.0; S(15): 100.0	1.708	0	0.0349769	0	3	680.04	2038.11	3.28	S15	S20	DPQQLQLsPLKGLSL	37	3.45	H358_SILAC_CSC_pSTY_05.raw
MPIEDsSPEKGREEAASK	298919181	NCOR1	9611	nuclear receptor corepressor 1	M1(Oxidation); S7(Phospho); K10(Label:13C(6)); R12(Label:13C(6)); K18(Label:13C(6))	S(6): 97.3; S(7): 2.7; S(17): 0.0	1.704	0	0.0185426	2	3	692.322	2074.95	0.74	S6	S1211	SRMPIEDsSPEKGRE	43		H358_SILAC_CSC_pSTY_08.raw
SFsKEVEER	302699239	EIF4G1	1981	eukaryotic translation initiation factor 4 gamma 1	S3(Phospho); K4(Label:13C(6)); R9(Label:13C(6))	S(1): 0.0; S(3): 100.0	1.703	0	1.35714e-06	1	2	601.778	1202.55	-0.49	S3	S992	PATKRSFsKEVEERS	81	2.4	H358_SILAC_CSC_pSTY_06.raw
LPLVPEsPRR	66348045	ZC3HC1	51530	nuclear-interacting partner of ALK	S7(Phospho)	S(7): 100.0	1.702	0	0.00242283	1	2	622.333	1243.66	1.49	S7	S321	RLPLVPEsPRRMMTR	49	3.22	H358_SILAC_CSC_pSTY_09.raw
ALVEFESNPEETREPGsPPSVQR	13129104	CCDC86	79080	coiled-coil domain-containing protein 86	S17(Phospho)	S(7): 0.0; T(12): 0.0; S(17): 100.0; S(20): 0.0	1.702	0	0.0135116	1	3	879.076	2635.21	3.62	S17	S47	EETREPGsPPSVQRA	46	5.1	H358_SILAC_CSC_pSTY_04.raw
VADPDHDHTGFLTEyVATR	66932916	MAPK1	5594	mitogen-activated protein kinase 1	Y15(Phospho)	T(9): 0.0; T(13): 0.0; Y(15): 100.0; T(18): 0.0	1.701	0	9.18926e-06	0	3	741.995	2223.97	-0.38	Y15	Y187	HTGFLTEyVATRWYR	76	7.08	H358_SILAC_CSC_pSTY_04.raw
VLLLEANRHsPGPER	14702162	CLIP2	7461	CAP-Gly domain-containing linker protein 2	R8(Label:13C(6)); S10(Phospho); R15(Label:13C(6))	S(10): 100.0	1.698	0	1.65976	1	3	593.981	1779.93	-0.81	S10	S888	LLEANRHsPGPERDL	22	3.47	H358_SILAC_CSC_pSTY_03.raw
YSDVEVPASVTGYSFASDGDSGTCSPLRHsFQK	29826323	ADD1	118	alpha-adducin	C24(Carbamidomethyl); S30(Phospho)	Y(1): 0.0; S(2): 0.0; S(9): 0.0; T(11): 3.5; Y(13): 0.1; S(14): 0.1; S(17): 0.0; S(21): 3.5; T(23): 3.5; S(25): 3.5; S(30): 85.8	1.696	0	31.5152	1	3	1211.2	3631.57	1.12	S30	S436	TCSPLRHsFQKQQRE	13	3.76	H358_SILAC_CSC_pSTY_08.raw
ADAPDAGAQsDSELPSYHQNDVSLDR	313747584	GBF1	8729	Golgi-specific brefeldin A-resistance guanine nucleotide exchange factor 1	S10(Phospho)	S(10): 96.5; S(12): 3.5; S(16): 0.0; Y(17): 0.0; S(23): 0.0	1.689	0	0.00126805	0	3	946.733	2838.18	-0.14	S10	S1298	APDAGAQsDSELPSY	55	5.78	H358_SILAC_CSC_pSTY_12.raw
RPMEEDGEEKsPSK	24234756;212549555	ILF3	3609	interleukin enhancer-binding factor 3	S11(Phospho)	S(11): 100.0; S(13): 0.0	1.689	0	0.000236629	1	3	566.906	1698.7	-1.27	S11	S382||S382	EEDGEEKsPSKKKKK||EEDGEEKsPSKKKKK	59	5.87	H358_SILAC_CSC_pSTY_03.raw
AIPVsPSAVEEDEDEDGHTVVATAR	116875765	TJP1	7082	tight junction protein ZO-1	S5(Phospho)	S(5): 100.0; S(7): 0.0; T(19): 0.0; T(23): 0.0	1.688	0	3.00634e-06	0	3	892.071	2674.2	4.26	S5	S1537	VPKAIPVsPSAVEED	82	5.14	H358_SILAC_CSC_pSTY_12.raw
HSsNPPLESHVGWVMDSR	39725634	LARP1	23367	la-related protein 1	S3(Phospho)	S(2): 0.0; S(3): 100.0; S(9): 0.0; S(17): 0.0	1.686	0	0.00013896	0	3	705.643	2114.91	1.42	S3	S747	KRKTRHSsNPPLESH	64	6.45	H358_SILAC_CSC_pSTY_08.raw
HSsNPPLESHVGWVMDSR	39725634	LARP1	23367	la-related protein 1	S3(Phospho); R18(Label:13C(6))	S(2): 2.0; S(3): 98.0; S(9): 0.0; S(17): 0.0	1.686	0	0.00991604	0	3	707.65	2120.94	2.12	S3	S747	KRKTRHSsNPPLESH	45	4.39	H358_SILAC_CSC_pSTY_08.raw
NSVQtPVENSTNSQHQVK	256223453	DDX20	11218	probable ATP-dependent RNA helicase DDX20	T5(Phospho)	S(2): 0.0; T(5): 100.0; S(10): 0.0; T(11): 0.0; S(13): 0.0	1.685	0	0.0115018	0	3	692.982	2076.93	-0.94	T5	T552	QMKNSVQtPVENSTN	45	5.28	H358_SILAC_CSC_pSTY_08.raw
VSMPDVELNLKsPK	61743954	AHNAK	79026	neuroblast differentiation-associated protein AHNAK	S12(Phospho)	S(2): 0.0; S(12): 100.0	1.684	0	5.61701e-05	1	3	546.273	1636.8	1.49	S12	S3426	DVELNLKsPKVKGDL	68	6	H358_SILAC_CSC_pSTY_08.raw
VSMPDVELNLKsPK	61743954	AHNAK	79026	neuroblast differentiation-associated protein AHNAK	K11(Label:13C(6)); S12(Phospho); K14(Label:13C(6))	S(2): 0.0; S(12): 100.0	1.684	0	0.0037373	1	3	550.286	1648.84	0.38	S12	S3426	DVELNLKsPKVKGDL	49	5.45	H358_SILAC_CSC_pSTY_08.raw
VSMPDVELNLKsPK	61743954	AHNAK	79026	neuroblast differentiation-associated protein AHNAK	S12(Phospho)	S(2): 0.0; S(12): 100.0	1.684	0	2.91305e-05	1	3	546.272	1636.8	0.48	S12	S3426	DVELNLKsPKVKGDL	70	5.65	H358_SILAC_CSC_pSTY_08.raw
VSMPDVELNLKsPK	61743954	AHNAK	79026	neuroblast differentiation-associated protein AHNAK	K11(Label:13C(6)); S12(Phospho); K14(Label:13C(6))	S(2): 0.0; S(12): 100.0	1.684	0	0.0741208	1	3	550.287	1648.85	2.05	S12	S3426	DVELNLKsPKVKGDL	36	5.44	H358_SILAC_CSC_pSTY_08.raw
LFPADTsPSTATK	38044290	ZCCHC8	55596	zinc finger CCHC domain-containing protein 8	S7(Phospho)	T(6): 0.0; S(7): 99.9; S(9): 0.0; T(10): 0.0; T(12): 0.0	1.683	0	0.000112057	0	2	708.327	1415.65	0.24	S7	S649	KLFPADTsPSTATKI	63	3.4	H358_SILAC_CSC_pSTY_09.raw
NTETSKsPEKDVPMVEK	117553580	AP3D1	8943	AP-3 complex subunit delta-1	S7(Phospho); M14(Oxidation)	T(2): 0.0; T(4): 0.0; S(5): 3.5; S(7): 96.5	1.683	0		2	3	672.306	2014.9	-0.04	S7	S829	RNTETSKsPEKDVPM		5.15	H358_SILAC_CSC_pSTY_08.raw
KLsLPTDLKPDLDVK	189217897	STXBP5	134957	syntaxin-binding protein 5	S3(Phospho)	S(3): 100.0; T(6): 0.0	1.682	0	5.12037e-05	1	3	587.985	1761.94	-0.33	S3	S723	AKMSRKLsLPTDLKP	67	5.86	H358_SILAC_CSC_pSTY_08.raw
IAsDEEIQGTKDAVIQDLER	260656034	PALLD	23022	palladin	S3(Phospho)	S(3): 100.0; T(10): 0.0	1.682	0	2.64391e-05	1	3	770.699	2310.08	-1.73	S3	S182	SRTARIAsDEEIQGT	72	4.89	H358_SILAC_CSC_pSTY_02.raw
SATRPsPsPERSSTGPEPPAPTPLLAER	118572613	SRRM2	23524	serine/arginine repetitive matrix protein 2	S6(Phospho); S8(Phospho)	S(1): 0.0; T(3): 0.0; S(6): 100.0; S(8): 100.0; S(12): 0.0; S(13): 0.0; T(14): 0.0; T(22): 0.0	1.68	0.001		1	3	1015.81	3045.41	0.82	S6; S8	S351; S353	EKSATRPsPSPERSS;SATRPSPsPERSSTG		3.31	H358_SILAC_CSC_pSTY_04.raw
LSsGFDDIDLPSAVK	6005830	PKP3	11187	plakophilin-3	S3(Phospho); K15(Label:13C(6))	S(2): 0.0; S(3): 100.0; S(12): 0.0	1.679	0	8.6881e-05	0	2	825.392	1649.78	-0.42	S3	S314	RTLQRLSsGFDDIDL	65	3.72	H358_SILAC_CSC_pSTY_10.raw
LFRPPsPAPAAPGAR	58761510	YRDC	79693	yrdC domain-containing protein, mitochondrial precursor	R3(Label:13C(6)); S6(Phospho); R15(Label:13C(6))	S(6): 100.0	1.679	0	0.000531341	0	2	798.925	1596.84	-0.98	S6	S37	GRLFRPPsPAPAAPG	57	3.86	H358_SILAC_CSC_pSTY_05.raw
LFRPPsPAPAAPGAR	58761510	YRDC	79693	yrdC domain-containing protein, mitochondrial precursor	S6(Phospho)	S(6): 100.0	1.679	0	0.0902041	0	2	792.905	1584.8	-0.85	S6	S37	GRLFRPPsPAPAAPG	35	2.63	H358_SILAC_CSC_pSTY_05.raw
LSsGFDDIDLPSAVK	6005830	PKP3	11187	plakophilin-3	S3(Phospho)	S(2): 3.7; S(3): 96.3; S(12): 0.0	1.679	0	0.623872	0	2	822.381	1643.75	-0.95	S3	S314	RTLQRLSsGFDDIDL	26	2.33	H358_SILAC_CSC_pSTY_10.raw
LSsGFDDIDLPSAVK	6005830	PKP3	11187	plakophilin-3	S3(Phospho)	S(2): 0.0; S(3): 100.0; S(12): 0.0	1.679	0	0.000234468	0	2	822.381	1643.75	-1.62	S3	S314	RTLQRLSsGFDDIDL	61	4.01	H358_SILAC_CSC_pSTY_10.raw
LFRPPsPAPAAPGAR	58761510	YRDC	79693	yrdC domain-containing protein, mitochondrial precursor	S6(Phospho)	S(6): 100.0	1.679	0	0.263455	0	2	792.906	1584.8	-0.61	S6	S37	GRLFRPPsPAPAAPG	30	3.17	H358_SILAC_CSC_pSTY_05.raw
LKATVTPsPVK	56118310	NUCKS1	64710	nuclear ubiquitous casein and cyclin-dependent kinase substrate 1	S8(Phospho)	T(4): 0.0; T(6): 0.0; S(8): 100.0	1.678	0	0.000410307	1	2	610.835	1220.66	-1.19	S8	S181	LKATVTPsPVKGKGK	57	3.24	H358_SILAC_CSC_pSTY_06.raw
AQtPPGPSLSGSK	118572613	SRRM2	23524	serine/arginine repetitive matrix protein 2	T3(Phospho)	T(3): 100.0; S(8): 0.0; S(10): 0.0; S(12): 0.0	1.677	0	0.11063	0	2	653.805	1306.6	-1.03	T3	T1003	YPKVKAQtPPGPSLS	32	2.41	H358_SILAC_CSC_pSTY_12.raw
EGPVAsPPFMDLEQAVLPAVIPK	296939604	WNK1	65125	serine/threonine-protein kinase WNK1	S6(Phospho)	S(6): 100.0	1.673	0	0.00322092	0	3	829.086	2485.24	-1.21	S6	S1730	KKEGPVAsPPFMDLE	51	4.54	H358_SILAC_CSC_pSTY_04.raw
IVNHWAsPELR	449083351	SEC16A	9919	protein transport protein Sec16A	S7(Phospho); R11(Label:13C(6))	S(7): 100.0	1.671	0	0.00608524	0	2	704.347	1407.69	-1.21	S7	S314	RIVNHWAsPELRQNP	46	2.97	H358_SILAC_CSC_pSTY_07.raw
GPAGEAGAsPPVRR	5803177	SNTB2	6645	beta-2-syntrophin	S9(Phospho); R13(Label:13C(6)); R14(Label:13C(6))	S(9): 100.0	1.67	0	0.00207404	1	2	707.354	1413.7	-1.57	S9	S110	PAGEAGAsPPVRRVR	50		H358_SILAC_CSC_pSTY_08.raw
AMsLNTLNVDAPR	91825557	KLC3	147700	kinesin light chain 3	M2(Oxidation); S3(Phospho)	S(3): 100.0; T(6): 0.0	1.67	0	2.883e-06	0	2	749.344	1497.68	2.53	S3	S466	AGMKRAMsLNTLNVD	79	3.45	H358_SILAC_CSC_pSTY_10.raw
GPAGEAGAsPPVRR	5803177	SNTB2	6645	beta-2-syntrophin	S9(Phospho)	S(9): 100.0	1.67	0	0.0080448	1	2	701.335	1401.66	-1.08	S9	S110	PAGEAGAsPPVRRVR	44	3.43	H358_SILAC_CSC_pSTY_08.raw
AVPIGtPPK	189217919	PATL1	219988	protein PAT1 homolog 1	T6(Phospho)	T(6): 100.0	1.668	0.003	0.13078	0	2	480.252	959.497	1.2	T6	T194	VRAVPIGtPPKQMAV	31	2.31	H358_SILAC_CSC_pSTY_03.raw
AVPIGtPPK	189217919	PATL1	219988	protein PAT1 homolog 1	T6(Phospho); K9(Label:13C(6))	T(6): 100.0	1.668	0.004		0	2	483.261	965.516	-0.82	T6	T194	VRAVPIGtPPKQMAV		2.3	H358_SILAC_CSC_pSTY_03.raw
RLsLPADIRLPEGYLEK	5453860	CDK16	5127	cyclin-dependent kinase 16	S3(Phospho)	S(3): 100.0; Y(14): 0.0	1.667	0	2.65189	2	3	684.029	2050.07	-0.55	S3	S119	EDINKRLsLPADIRL	20	4.46	H358_SILAC_CSC_pSTY_03.raw
KPAtPAEDDEDDDIDLFGsDNEEEDKEAAQLREER	194239729	EEF1D	1936	elongation factor 1-delta	T4(Phospho); S19(Phospho)	T(4): 100.0; S(19): 100.0	1.665	0	38.444	2	4	1038.67	4151.67	-2.12	T4; S19	T123; S138	PPAKKPAtPAEDDED;DDIDLFGsDNEEEDK	11	8.44	H358_SILAC_CSC_pSTY_08.raw
AGAGMITQHSSNAsPINR	62244004	SLTM	79811	SAFB-like transcription modulator	S14(Phospho); R18(Label:13C(6))	T(7): 0.0; S(10): 0.0; S(11): 0.0; S(14): 100.0	1.664	0	0.0664059	0	3	633.294	1897.87	0.07	S14	S984	TQHSSNAsPINRIVQ	37	5.92	H358_SILAC_CSC_pSTY_04.raw
AYtHQVVTR	4502743	CDK7	1022	cyclin-dependent kinase 7	T3(Phospho)	Y(2): 0.0; T(3): 100.0; T(8): 0.0	1.662	0	0.00617885	0	2	577.771	1154.53	-0.82	T3	T170	GSPNRAYtHQVVTRW	45	2.68	H358_SILAC_CSC_pSTY_12.raw
AYtHQVVTR	4502743	CDK7	1022	cyclin-dependent kinase 7	T3(Phospho); R9(Label:13C(6))	Y(2): 0.0; T(3): 100.0; T(8): 0.0	1.662	0.001	0.0684322	0	2	580.781	1160.55	-1.33	T3	T170	GSPNRAYtHQVVTRW	34	2.49	H358_SILAC_CSC_pSTY_12.raw
RVsGPDPKPGSNCSPAQSVLSEVPSVPTNGMAK	23510340	UBA1	7317	ubiquitin-like modifier-activating enzyme 1	S3(Phospho); C13(Carbamidomethyl); M31(Oxidation)	S(3): 99.6; S(11): 0.0; S(14): 0.0; S(18): 0.4; S(21): 0.0; S(25): 0.0; T(28): 0.0	1.662	0.004	22.8603	1	3	1149.53	3446.59	-6.07	S3	S13	LSKKRRVsGPDPKPG	15		H358_SILAC_CSC_pSTY_08.raw
ASsLNENVDHSALLK	140972063	PPP1R9B	84687	neurabin-2	S3(Phospho)	S(2): 1.9; S(3): 98.1; S(11): 0.0	1.661	0	4.95887e-08	0	2	839.395	1677.78	-0.77	S3	S100	LSLPRASsLNENVDH	98	3.75	H358_SILAC_CSC_pSTY_04.raw
FLPLNIRNsPFTR	33620716	RBBP6	5930	E3 ubiquitin-protein ligase RBBP6	R7(Label:13C(6)); S9(Phospho); R13(Label:13C(6))	S(9): 97.2; T(12): 2.8	1.658	0.005	15.8397	1	3	556.3	1666.89	-0.41	S9	S839	LPLNIRNsPFTRGRR	12	1.72	H358_SILAC_CSC_pSTY_05.raw
SQsLPTTLLSPVR	28557788	SSFA2	6744	sperm-specific antigen 2	S3(Phospho)	S(1): 1.7; S(3): 98.3; T(6): 0.0; T(7): 0.0; S(10): 0.0	1.656	0	1.11771e-05	0	2	739.884	1478.76	-0.31	S3	S739	YPLRRSQsLPTTLLS	74	3.12	H358_SILAC_CSC_pSTY_03.raw
HSsNPPLESHVGWVMDSR	39725634	LARP1	23367	la-related protein 1	S3(Phospho); M15(Oxidation)	S(2): 0.1; S(3): 99.9; S(9): 0.0; S(17): 0.0	1.656	0	0.193336	0	3	710.974	2130.91	0.08	S3	S747	KRKTRHSsNPPLESH	32	5.42	H358_SILAC_CSC_pSTY_08.raw
HSsNPPLESHVGWVMDSR	39725634	LARP1	23367	la-related protein 1	S3(Phospho); M15(Oxidation); R18(Label:13C(6))	S(2): 0.0; S(3): 100.0; S(9): 0.0; S(17): 0.0	1.656	0	0.00776502	0	3	712.98	2136.92	-1.03	S3	S747	KRKTRHSsNPPLESH	46	6.18	H358_SILAC_CSC_pSTY_08.raw
LLLERPsPIRDR	319996623	RBM15	64783	putative RNA-binding protein 15	S7(Phospho)	S(7): 100.0	1.654	0.002	1.57734	1	3	515.615	1544.83	0.14	S7	S700	RLLLERPsPIRDRRG	22	2.68	H358_SILAC_CSC_pSTY_03.raw
ETPHsPGVEDAPIAK	7705373	LIMA1	51474	LIM domain and actin-binding protein 1	S5(Phospho)	T(2): 0.0; S(5): 100.0	1.654	0	0.01862	0	3	543.249	1627.73	-2.51	S5	S490	NARETPHsPGVEDAP	41	3.28	H358_SILAC_CSC_pSTY_08.raw
ITPHTsPAPR	281427224	PAN3	255967	PAB-dependent poly(A)-specific ribonuclease subunit 3	S6(Phospho)	T(2): 0.0; T(5): 0.0; S(6): 100.0	1.652	0		0	3	386.188	1156.55	-0.34	S6	S354	PKITPHTsPAPRRRS		2.47	H358_SILAC_CSC_pSTY_01.raw
QEKPAEKPAETPVATsPTATDSTSGDSSR	347800665	RAD23B	5887	UV excision repair protein RAD23 homolog B	S16(Phospho)	T(11): 0.0; T(15): 0.0; S(16): 100.0; T(18): 0.0; T(20): 0.0; S(22): 0.0; T(23): 0.0; S(24): 0.0; S(27): 0.0; S(28): 0.0	1.652	0	0.00802797	0	3	1009.13	3025.36	0.08	S16	S88	AETPVATsPTATDST	48	6.25	H358_SILAC_CSC_pSTY_07.raw
MDRtPPPPTLSPAAITVGR	148612879	PHC3	80012	polyhomeotic-like protein 3	T4(Phospho)	T(4): 100.0; T(9): 0.0; S(11): 0.0; T(16): 0.0	1.651	0	0.132787	1	3	686.345	2057.02	-1.93	T4	T621	ECVRMDRtPPPPTLS	34	4.68	H358_SILAC_CSC_pSTY_07.raw
TLQRLsSGFDDIDLPSAVK	6005830	PKP3	11187	plakophilin-3	S6(Phospho)	T(1): 0.0; S(6): 98.0; S(7): 2.0; S(16): 0.0	1.651	0	0.000258794	1	2	1071.53	2142.05	3.17	S6	S313	HRTLQRLsSGFDDID	62	4.68	H358_SILAC_CSC_pSTY_08.raw
HGGsPQPLATTPLSQEPVNPPSEASPTR	118572613	SRRM2	23524	serine/arginine repetitive matrix protein 2	S4(Phospho); T27(Phospho)	S(4): 100.0; T(10): 0.0; T(11): 0.0; S(14): 0.0; S(22): 33.3; S(25): 33.3; T(27): 33.3	1.649	0	5.25376	0	3	1004.79	3012.35	-0.07	S4	S377	LAERHGGsPQPLATT	20	5.46	H358_SILAC_CSC_pSTY_04.raw
RVQtPLLR	116256489	2015-09-09	10801	septin-9	R1(Label:13C(6)); T4(Phospho); R8(Label:13C(6))	T(4): 100.0	1.644	0.004	0.0187969	1	2	537.815	1074.62	-0.47	T4	T31	TPPRRVQtPLLRATV	38		H358_SILAC_CSC_pSTY_04.raw
DYDDMsPR	14165435	HNRNPK	3190	heterogeneous nuclear ribonucleoprotein K	S6(Phospho)	Y(2): 0.0; S(6): 100.0	1.644	0	0.000437692	0	2	539.681	1078.35	-0.21	S6	S284	RRDYDDMsPRRGPPP	46	2.09	H358_SILAC_CSC_pSTY_04.raw
DYDDMsPR	14165435	HNRNPK	3190	heterogeneous nuclear ribonucleoprotein K	S6(Phospho)	Y(2): 0.0; S(6): 100.0	1.644	0	9.98088e-06	0	2	539.681	1078.35	-0.21	S6	S284	RRDYDDMsPRRGPPP	63		H358_SILAC_CSC_pSTY_04.raw
AAIPPPVyEEQDRPRSPTGPSNSFLANMGGTVAHK	14249678	RBM17	84991	splicing factor 45	Y8(Phospho); R13(Label:13C(6)); R15(Label:13C(6)); K35(Label:13C(6))	Y(8): 98.9; S(16): 0.3; T(18): 0.3; S(21): 0.3; S(23): 0.3; T(31): 0.0	1.643	0.002	30.8191	1	4	948.208	3789.81	-12.07	Y8	Y214	AAIPPPVYEEQDRPR	13		H358_SILAC_CSC_pSTY_03.raw
KLTsDEEGEPSGKR	20270337	LEO1	123169	RNA polymerase-associated protein LEO1	S4(Phospho)	T(3): 0.1; S(4): 99.9; S(11): 0.0	1.642	0	0.0911333	2	3	538.245	1612.72	-0.32	S4	S630	LKAKKLTsDEEGEPS	34	5.71	H358_SILAC_CSC_pSTY_05.raw
AGEPNsPDAEEANSPDVTAGCDPAGVHPPR	39995082	NSUN2	54888	tRNA (cytosine(34)-C(5))-methyltransferase	S6(Phospho); C21(Carbamidomethyl)	S(6): 100.0; S(14): 0.0; T(18): 0.0	1.641	0	0.0179264	0	3	1032.11	3094.3	6.41	S6	S743	QRAGEPNsPDAEEAN	44	4.27	H358_SILAC_CSC_pSTY_10.raw
RPAsVSSSAAVEHEQR	116734704	IRF2BP2	359948	interferon regulatory factor 2-binding protein 2	S7(Phospho)	S(4): 96.5; S(6): 1.7; S(7): 1.7; S(8): 0.0	1.639	0	0.00105765	0	3	597.611	1790.82	-0.02	S4	S240	GAHKRPAsVSSSAAV	55	6.11	H358_SILAC_CSC_pSTY_08.raw
sPGSNSKVPEIEVTVEGPNNNNPQTSAVR	169881252	GTF2I	2969	general transcription factor II-I	S6(Phospho)	S(1): 99.8; S(4): 0.1; S(6): 0.1; T(14): 0.0; T(25): 0.0; S(26): 0.0	1.637	0	5.94608e-08	1	3	1034.49	3101.46	1.04	S1	S633	QSPKRPRsPGSNSKV	100	7.7	H358_SILAC_CSC_pSTY_04.raw
HTGPNsPDTANDGFVR	5031753	HNRNPH1	3187	heterogeneous nuclear ribonucleoprotein H	S6(Phospho); R16(Label:13C(6))	T(2): 0.0; S(6): 100.0; T(9): 0.0	1.636	0	1.7e-08	0	2	885.88	1770.75	-0.53	S6	S104	LKHTGPNsPDTANDG	101	4.81	H358_SILAC_CSC_pSTY_10.raw
ATVTPsPVK	56118310	NUCKS1	64710	nuclear ubiquitous casein and cyclin-dependent kinase substrate 1	S6(Phospho); K9(Label:13C(6))	T(2): 0.0; T(4): 0.0; S(6): 100.0	1.635	0.005	0.0926952	0	2	493.257	985.506	-0.01	S6	S181	LKATVTPsPVKGKGK	31		H358_SILAC_CSC_pSTY_10.raw
DLFSLDSEDPSPAsPPLR	13375654	PAGR1	79447	PAXIP1-associated glutamate-rich protein 1	S14(Phospho); R18(Label:13C(6))	S(4): 0.0; S(7): 0.0; S(11): 0.0; S(14): 100.0	1.635	0	1.29336e-06	0	2	1014.97	2028.93	0.91	S14	S237	SEDPSPAsPPLRSSG	85	3.32	H358_SILAC_CSC_pSTY_12.raw
ATVTPsPVK	56118310	NUCKS1	64710	nuclear ubiquitous casein and cyclin-dependent kinase substrate 1	S6(Phospho)	T(2): 0.0; T(4): 0.0; S(6): 100.0	1.635	0	0.0114628	0	2	490.247	979.487	0.79	S6	S181	LKATVTPsPVKGKGK	40	2.8	H358_SILAC_CSC_pSTY_10.raw
DLFSLDSEDPSPAsPPLR	13375654	PAGR1	79447	PAXIP1-associated glutamate-rich protein 1	S14(Phospho)	S(4): 0.0; S(7): 0.0; S(11): 0.0; S(14): 100.0	1.635	0	5.74713e-05	0	2	1011.96	2022.91	1.63	S14	S237	SEDPSPAsPPLRSSG	68	2.71	H358_SILAC_CSC_pSTY_12.raw
DLFSLDSEDPSPAsPPLR	13375654	PAGR1	79447	PAXIP1-associated glutamate-rich protein 1	S14(Phospho)	S(4): 0.0; S(7): 0.0; S(11): 0.0; S(14): 100.0	1.635	0	1.1918e-06	0	2	1011.96	2022.91	0.36	S14	S237	SEDPSPAsPPLRSSG	85	3.21	H358_SILAC_CSC_pSTY_12.raw
AVVVsPKEENK	150417989	CCNK	8812	cyclin-K	S5(Phospho)	S(5): 100.0	1.634	0	0.000387943	1	2	640.318	1279.63	-0.75	S5	S340	VKRAVVVsPKEENKA	57	3.24	H358_SILAC_CSC_pSTY_09.raw
sIQDLTVTGTEPGQVSSR	21735566	MAP3K7	6885	mitogen-activated protein kinase kinase kinase 7	S1(Phospho); R18(Label:13C(6))	S(1): 100.0; T(6): 0.0; T(8): 0.0; T(10): 0.0; S(16): 0.0; S(17): 0.0	1.634	0	0.00533141	0	2	980.969	1960.93	-0.26	S1	S412	NGQPRRRsIQDLTVT	48	2.9	H358_SILAC_CSC_pSTY_03.raw
sIQDLTVTGTEPGQVSSR	21735566	MAP3K7	6885	mitogen-activated protein kinase kinase kinase 7	S1(Phospho)	S(1): 100.0; T(6): 0.0; T(8): 0.0; T(10): 0.0; S(16): 0.0; S(17): 0.0	1.634	0	9.86798e-07	0	2	977.958	1954.91	-1.58	S1	S412	NGQPRRRsIQDLTVT	86	4.39	H358_SILAC_CSC_pSTY_03.raw
LTVAsPK	38683816	ANKRD17	26057	ankyrin repeat domain-containing protein 17	S5(Phospho); K7(Label:13C(6))	T(2): 0.0; S(5): 100.0	1.632	0	0.00365759	0	2	401.214	801.421	-0.52	S5	S1458	NGKLTVAsPKRGQKR	45	2	H358_SILAC_CSC_pSTY_02.raw
LNHVAAGLVsPSLK	300244569	SRSF11	9295	serine/arginine-rich splicing factor 11	S10(Phospho)	S(10): 97.4; S(12): 2.6	1.631	0	0.0113929	0	2	743.394	1485.78	-1.84	S10	S207	HVAAGLVsPSLKSDT	43	3	H358_SILAC_CSC_pSTY_01.raw
ACRtPESFLGPSASSLVNLDSLVK	157388929	EPN3	55040	epsin-3	C2(Carbamidomethyl); T4(Phospho)	T(4): 99.9; S(7): 0.1; S(12): 0.0; S(14): 0.0; S(15): 0.0; S(21): 0.0	1.63	0	5.78349e-07	1	3	876.766	2628.28	4.07	T4	T495	KEARACRtPESFLGP	89	5.1	H358_SILAC_CSC_pSTY_08.raw
ACRtPESFLGPSASSLVNLDSLVK	157388929	EPN3	55040	epsin-3	C2(Carbamidomethyl); R3(Label:13C(6)); T4(Phospho); K24(Label:13C(6))	T(4): 99.9; S(7): 0.1; S(12): 0.0; S(14): 0.0; S(15): 0.0; S(21): 0.0	1.63	0	8.54205e-05	1	3	880.777	2640.32	0.94	T4	T495	KEARACRtPESFLGP	67	4.1	H358_SILAC_CSC_pSTY_08.raw
GILSLPHQAsPVSR	7706637	PIAS1	8554	E3 SUMO-protein ligase PIAS1	S10(Phospho)	S(4): 0.0; S(10): 100.0; S(13): 0.0	1.63	0	8.87581e-05	0	2	771.396	1541.78	0.47	S10	S503	LSLPHQAsPVSRTPS	65	3.41	H358_SILAC_CSC_pSTY_03.raw
LGVSVSPsR	255652953	ZC3H18	124245	zinc finger CCCH domain-containing protein 18	S8(Phospho)	S(4): 0.0; S(6): 0.0; S(8): 100.0	1.629	0	6.21737e-05	0	2	491.242	981.477	0.7	S8	S536	LGVSVSPsRARRRRK	63	2.75	H358_SILAC_CSC_pSTY_04.raw
LGVSVsPSR	255652953	ZC3H18	124245	zinc finger CCCH domain-containing protein 18	S6(Phospho); R9(Label:13C(6))	S(4): 0.0; S(6): 100.0; S(8): 0.0	1.629	0	0.00159521	0	2	494.252	987.497	0.4	S6	S534	KKLGVSVsPSRARRR	50	3.13	H358_SILAC_CSC_pSTY_04.raw
ALMGsPQLVAAVVR	12056468	JUP	3728	junction plakoglobin	S5(Phospho)	S(5): 100.0	1.627	0	1.19929e-05	0	2	746.393	1491.78	2.89	S5	S182	SRRALMGsPQLVAAV	73	3.07	H358_SILAC_CSC_pSTY_04.raw
ASsLSESSPPK	7705373	LIMA1	51474	LIM domain and actin-binding protein 1	S3(Phospho); K11(Label:13C(6))	S(2): 0.0; S(3): 99.9; S(5): 0.1; S(7): 0.1; S(8): 0.0	1.627	0	1.33112e-05	0	2	588.268	1175.53	-0.01	S3	S369	SPDSRASsLSESSPP	70	2.72	H358_SILAC_CSC_pSTY_06.raw
INHTVILDDPFDDPPDLLIPDRsPEPTR	20911035	PPIL4	85313	peptidyl-prolyl cis-trans isomerase-like 4	S23(Phospho)	T(4): 0.0; S(23): 94.7; T(27): 5.3	1.627	0	10.77	1	4	820.149	3277.58	-0.53	S23	S178	DLLIPDRsPEPTREQ	17	4.98	H358_SILAC_CSC_pSTY_09.raw
INHTVILDDPFDDPPDLLIPDRsPEPTR	20911035	PPIL4	85313	peptidyl-prolyl cis-trans isomerase-like 4	R22(Label:13C(6)); S23(Phospho); R28(Label:13C(6))	T(4): 0.0; S(23): 99.8; T(27): 0.2	1.627	0	14.4997	1	4	823.159	3289.62	-0.75	S23	S178	DLLIPDRsPEPTREQ	15	5.11	H358_SILAC_CSC_pSTY_09.raw
RTPAPPEPGsPAPGEGPSGR	7019371	TFPT	29844	TCF3 fusion partner	S10(Phospho)	T(2): 0.0; S(10): 100.0; S(18): 0.0	1.627	0	0.00485449	1	3	665.307	1993.91	-2.56	S10	S180	PAPPEPGsPAPGEGP	49	5.26	H358_SILAC_CSC_pSTY_08.raw
EGDIIPPLTGAtPPLIGHLK	5032189	TP53BP1	7158	tumor suppressor p53-binding protein 1	T12(Phospho)	T(9): 0.0; T(12): 100.0	1.622	0.001	10.9525	0	3	707.048	2119.13	4.77	T12	T922	IPPLTGAtPPLIGHL	14	2.28	H358_SILAC_CSC_pSTY_05.raw
LFRPPsPAPAAPGAR	58761510	YRDC	79693	yrdC domain-containing protein, mitochondrial precursor	R3(Label:13C(6)); S6(Phospho); R15(Label:13C(6))	S(6): 100.0	1.621	0	0.000459537	0	3	532.953	1596.85	0.01	S6	S37	GRLFRPPsPAPAAPG	57	5.34	H358_SILAC_CSC_pSTY_05.raw
LFRPPsPAPAAPGAR	58761510	YRDC	79693	yrdC domain-containing protein, mitochondrial precursor	R3(Label:13C(6)); S6(Phospho); R15(Label:13C(6))	S(6): 100.0	1.621	0	0.536969	0	3	532.952	1596.84	-1.83	S6	S37	GRLFRPPsPAPAAPG	27	4.51	H358_SILAC_CSC_pSTY_05.raw
LFRPPsPAPAAPGAR	58761510	YRDC	79693	yrdC domain-containing protein, mitochondrial precursor	S6(Phospho)	S(6): 100.0	1.621	0	0.0501294	0	3	528.94	1584.8	-0.24	S6	S37	GRLFRPPsPAPAAPG	37	3.91	H358_SILAC_CSC_pSTY_05.raw
LFRPPsPAPAAPGAR	58761510	YRDC	79693	yrdC domain-containing protein, mitochondrial precursor	S6(Phospho)	S(6): 100.0	1.621	0	0.070147	0	3	528.941	1584.81	1.84	S6	S37	GRLFRPPsPAPAAPG	36	4.35	H358_SILAC_CSC_pSTY_05.raw
VAsPTSGVKR	38683860	IRS2	8660	insulin receptor substrate 2	S3(Phospho)	S(3): 100.0; T(5): 0.0; S(6): 0.0	1.62	0.001	0.0400904	1	2	541.274	1081.54	0.12	S3	S1100	PEAARVAsPTSGVKR	36	2.29	H358_SILAC_CSC_pSTY_11.raw
RTPAPPEPGsPAPGEGPSGR	7019371	TFPT	29844	TCF3 fusion partner	S10(Phospho)	T(2): 0.0; S(10): 100.0; S(18): 0.0	1.62	0	0.735482	1	3	665.309	1993.91	0.01	S10	S180	PAPPEPGsPAPGEGP	27	5.74	H358_SILAC_CSC_pSTY_09.raw
VAsPTSGVKR	38683860	IRS2	8660	insulin receptor substrate 2	S3(Phospho); K9(Label:13C(6)); R10(Label:13C(6))	S(3): 99.9; T(5): 0.1; S(6): 0.0	1.62	0.001	0.0281215	1	2	547.293	1093.58	-1.53	S3	S1100	PEAARVAsPTSGVKR	38	1.52	H358_SILAC_CSC_pSTY_11.raw
ATVTPsPVKGK	56118310	NUCKS1	64710	nuclear ubiquitous casein and cyclin-dependent kinase substrate 1	S6(Phospho); K9(Label:13C(6)); K11(Label:13C(6))	T(2): 0.0; T(4): 0.0; S(6): 100.0	1.619	0.001	0.0215543	1	2	588.825	1176.64	-0.71	S6	S181	LKATVTPsPVKGKGK	39	2.29	H358_SILAC_CSC_pSTY_11.raw
LFRPPsPAPAAPGAR	58761510	YRDC	79693	yrdC domain-containing protein, mitochondrial precursor	S6(Phospho)	S(6): 100.0	1.619	0	0.00117286	0	3	528.939	1584.8	-0.7	S6	S37	GRLFRPPsPAPAAPG	54	5.2	H358_SILAC_CSC_pSTY_04.raw
ATVTPsPVKGK	56118310	NUCKS1	64710	nuclear ubiquitous casein and cyclin-dependent kinase substrate 1	S6(Phospho); K9(Label:13C(6)); K11(Label:13C(6))	T(2): 0.0; T(4): 0.0; S(6): 100.0	1.619	0	0.00336925	1	2	588.825	1176.64	-0.61	S6	S181	LKATVTPsPVKGKGK	47	2.84	H358_SILAC_CSC_pSTY_11.raw
ATVTPsPVKGK	56118310	NUCKS1	64710	nuclear ubiquitous casein and cyclin-dependent kinase substrate 1	S6(Phospho)	T(2): 0.0; T(4): 0.0; S(6): 100.0	1.619	0	0.00637728	1	2	582.804	1164.6	-1.05	S6	S181	LKATVTPsPVKGKGK	46	3.01	H358_SILAC_CSC_pSTY_11.raw
LFRPPsPAPAAPGAR	58761510	YRDC	79693	yrdC domain-containing protein, mitochondrial precursor	R3(Label:13C(6)); S6(Phospho); R15(Label:13C(6))	S(6): 100.0	1.619	0	0.0456374	0	3	532.953	1596.85	0.35	S6	S37	GRLFRPPsPAPAAPG	37	4.73	H358_SILAC_CSC_pSTY_04.raw
ATVTPsPVKGK	56118310	NUCKS1	64710	nuclear ubiquitous casein and cyclin-dependent kinase substrate 1	S6(Phospho)	T(2): 0.0; T(4): 0.0; S(6): 100.0	1.619	0	0.00645112	1	2	582.804	1164.6	-1.05	S6	S181	LKATVTPsPVKGKGK	46	2.64	H358_SILAC_CSC_pSTY_11.raw
YESQEPLAGQESPLPLAtR	110556636	TNKS1BP1	85456	182 kDa tankyrase-1-binding protein	S12(Phospho)	Y(1): 0.0; S(3): 0.0; S(12): 2.6; T(18): 97.4	1.618	0	0.00297818	0	3	722.673	2166.01	-2.64	T18	T607	ESPLPLAtREAALPI	51	3.58	H358_SILAC_CSC_pSTY_03.raw
AGEPNsPDAEEANsPDVTAGCDPAGVHPPR	39995082	NSUN2	54888	tRNA (cytosine(34)-C(5))-methyltransferase	S6(Phospho); S14(Phospho); C21(Carbamidomethyl)	S(6): 100.0; S(14): 100.0; T(18): 0.0	1.616	0	0.006792	0	3	1058.75	3174.25	-0.26	S6; S14	S743; S751	QRAGEPNsPDAEEAN;PDAEEANsPDVTAGC	47	7.01	H358_SILAC_CSC_pSTY_10.raw
AGEPNsPDAEEANsPDVTAGCDPAGVHPPR	39995082	NSUN2	54888	tRNA (cytosine(34)-C(5))-methyltransferase	S6(Phospho); S14(Phospho); C21(Carbamidomethyl)	S(6): 100.0; S(14): 100.0; T(18): 0.0	1.616	0	0.0391081	0	3	1058.76	3174.26	1.94	S6; S14	S743; S751	QRAGEPNsPDAEEAN;PDAEEANsPDVTAGC	40	4.33	H358_SILAC_CSC_pSTY_10.raw
AGEPNsPDAEEANsPDVTAGCDPAGVHPPR	39995082	NSUN2	54888	tRNA (cytosine(34)-C(5))-methyltransferase	S6(Phospho); S14(Phospho); C21(Carbamidomethyl); R30(Label:13C(6))	S(6): 100.0; S(14): 100.0; T(18): 0.0	1.616	0	0.0726002	0	3	1060.76	3180.27	-0.71	S6; S14	S743; S751	QRAGEPNsPDAEEAN;PDAEEANsPDVTAGC	37	5.48	H358_SILAC_CSC_pSTY_10.raw
RVPsPTPAPK	118572613	SRRM2	23524	serine/arginine repetitive matrix protein 2	S4(Phospho)	S(4): 98.2; T(6): 1.8	1.612	0	0.0259205	1	2	565.291	1129.58	-0.98	S4	S2581	VALKRVPsPTPAPKE	38	3.49	H358_SILAC_CSC_pSTY_09.raw
SCFESsPDPELK	118572613	SRRM2	23524	serine/arginine repetitive matrix protein 2	C2(Carbamidomethyl); S6(Phospho)	S(1): 0.0; S(5): 0.0; S(6): 100.0	1.612	0	0.0344964	0	2	738.292	1475.58	0.19	S6	S876	RRSCFESsPDPELKS	35	2.97	H358_SILAC_CSC_pSTY_08.raw
SCFESsPDPELK	118572613	SRRM2	23524	serine/arginine repetitive matrix protein 2	C2(Carbamidomethyl); S6(Phospho)	S(1): 0.0; S(5): 2.1; S(6): 97.9	1.612	0	0.113152	0	2	738.292	1475.58	1.1	S6	S876	RRSCFESsPDPELKS	30	2.36	H358_SILAC_CSC_pSTY_08.raw
RVPsPTPAPK	118572613	SRRM2	23524	serine/arginine repetitive matrix protein 2	R1(Label:13C(6)); S4(Phospho); K10(Label:13C(6))	S(4): 99.9; T(6): 0.1	1.612	0.009		1	2	571.312	1141.62	-0.84	S4	S2581	VALKRVPsPTPAPKE		2.57	H358_SILAC_CSC_pSTY_09.raw
SCFESsPDPELK	118572613	SRRM2	23524	serine/arginine repetitive matrix protein 2	C2(Carbamidomethyl); S6(Phospho); K12(Label:13C(6))	S(1): 0.0; S(5): 2.0; S(6): 98.0	1.612	0	0.00708181	0	2	741.303	1481.6	1.59	S6	S876	RRSCFESsPDPELKS	42	2.65	H358_SILAC_CSC_pSTY_08.raw
EAALPPVsPLK	302699239	EIF4G1	1981	eukaryotic translation initiation factor 4 gamma 1	S8(Phospho)	S(8): 100.0	1.609	0.001	0.00686525	0	2	601.314	1201.62	-1.75	S8	S1036	EAALPPVsPLKAALS	45	2.71	H358_SILAC_CSC_pSTY_05.raw
EAALPPVsPLK	302699239	EIF4G1	1981	eukaryotic translation initiation factor 4 gamma 1	S8(Phospho); K11(Label:13C(6))	S(8): 100.0	1.609	0.001	0.00980176	0	2	604.326	1207.65	2.01	S8	S1036	EAALPPVsPLKAALS	43		H358_SILAC_CSC_pSTY_05.raw
EAALPPVsPLK	302699239	EIF4G1	1981	eukaryotic translation initiation factor 4 gamma 1	S8(Phospho); K11(Label:13C(6))	S(8): 100.0	1.609	0	0.00817114	0	2	604.324	1207.64	-2.54	S8	S1036	EAALPPVsPLKAALS	44	2.87	H358_SILAC_CSC_pSTY_05.raw
EAALPPVsPLK	302699239	EIF4G1	1981	eukaryotic translation initiation factor 4 gamma 1	S8(Phospho); K11(Label:13C(6))	S(8): 100.0	1.609	0	0.00511998	0	2	604.325	1207.64	0.49	S8	S1036	EAALPPVsPLKAALS	46		H358_SILAC_CSC_pSTY_05.raw
EAALPPVsPLK	302699239	EIF4G1	1981	eukaryotic translation initiation factor 4 gamma 1	S8(Phospho)	S(8): 100.0	1.609	0	0.00868062	0	2	601.315	1201.62	-0.03	S8	S1036	EAALPPVsPLKAALS	44		H358_SILAC_CSC_pSTY_05.raw
RALVEFESNPEETREPGsPPSVQR	13129104	CCDC86	79080	coiled-coil domain-containing protein 86	S18(Phospho)	S(8): 0.0; T(13): 0.0; S(18): 100.0; S(21): 0.0	1.608	0.002		2	3	931.107	2791.31	0.12	S18	S47	EETREPGsPPSVQRA		2.95	H358_SILAC_CSC_pSTY_04.raw
ELDEEGsDPPLPGR	14150149	C7orf50	84310	uncharacterized protein C7orf50	S7(Phospho)	S(7): 100.0	1.606	0	3.02457e-05	0	2	795.838	1590.67	0.83	S7	S175	RELDEEGsDPPLPGR	68	2.97	H358_SILAC_CSC_pSTY_08.raw
SAsTDLGTADVVLGR	162951884	R3HDM2	22864	R3H domain-containing protein 2	S3(Phospho)	S(1): 1.7; S(3): 98.3; T(4): 0.0; T(8): 0.0	1.604	0	1.42105e-09	0	2	771.368	1541.73	4.74	S3	S855	RQALKSAsTDLGTAD	112	4.27	H358_SILAC_CSC_pSTY_04.raw
TSsIADEGTYTLDSILR	215982794	MYO5A	4644	unconventional myosin-Va	S3(Phospho)	T(1): 0.1; S(2): 2.2; S(3): 97.7; T(9): 0.0; Y(10): 0.0; T(11): 0.0; S(14): 0.0	1.603	0	3.85138e-08	0	2	961.449	1921.89	6.46	S3	S1625	GLRKRTSsIADEGTY	100	4.19	H358_SILAC_CSC_pSTY_08.raw
GLGPPSPPAPPRGPAGEAGAsPPVR	5803177	SNTB2	6645	beta-2-syntrophin	S21(Phospho)	S(6): 0.0; S(21): 100.0	1.603	0.001		1	3	790.397	2369.18	-0.52	S21	S110	PAGEAGAsPPVRRVR		2.87	H358_SILAC_CSC_pSTY_12.raw
RVPsPTPAPK	118572613	SRRM2	23524	serine/arginine repetitive matrix protein 2	S4(Phospho)	S(4): 98.1; T(6): 1.9	1.603	0	0.00126245	1	2	565.292	1129.58	0.43	S4	S2581	VALKRVPsPTPAPKE	51	3.26	H358_SILAC_CSC_pSTY_10.raw
RVPsPTPAPK	118572613	SRRM2	23524	serine/arginine repetitive matrix protein 2	R1(Label:13C(6)); S4(Phospho); K10(Label:13C(6))	S(4): 98.3; T(6): 1.7	1.603	0	0.000881574	1	2	571.312	1141.62	0.02	S4	S2581	VALKRVPsPTPAPKE	52	3.34	H358_SILAC_CSC_pSTY_10.raw
RVPsPTPAPK	118572613	SRRM2	23524	serine/arginine repetitive matrix protein 2	S4(Phospho)	S(4): 98.0; T(6): 2.0	1.603	0	0.00643163	1	2	565.292	1129.58	-0.65	S4	S2581	VALKRVPsPTPAPKE	44	3.3	H358_SILAC_CSC_pSTY_10.raw
MALPPQEDATAsPPRQK	118572613	SRRM2	23524	serine/arginine repetitive matrix protein 2	S12(Phospho)	T(10): 0.0; S(12): 100.0	1.601	0	0.1718	1	3	639.636	1916.89	-0.63	S12	S1179	PQEDATAsPPRQKDK	33	4.28	H358_SILAC_CSC_pSTY_03.raw
IDISPsTFR	167234419	THRAP3	9967	thyroid hormone receptor-associated protein 3	S4(Phospho); R9(Label:13C(6))	S(4): 0.0; S(6): 100.0; T(7): 0.0	1.599	0	5.58618e-05	0	2	561.27	1121.53	-0.17	S6	S684	RRIDISPsTFRKHGL	64	2.49	H358_SILAC_CSC_pSTY_11.raw
RALsPLPTR	221219026	PHLDB1	23187	pleckstrin homology-like domain family B member 1	S4(Phospho)	S(4): 100.0; T(8): 0.0	1.599	0.005	0.0278403	1	2	545.793	1090.58	0.81	S4	S470	SLSRRALsPLPTRTT	38		H358_SILAC_CSC_pSTY_04.raw
HGTDLWIDNMSSAVPNHsPEKK	31543983	ARFGAP2	84364	ADP-ribosylation factor GTPase-activating protein 2	S18(Phospho)	T(3): 0.0; S(11): 0.0; S(12): 0.0; S(18): 100.0	1.598	0	7.9278e-07	1	2	1272.07	2543.14	-0.33	S18	S146	SSAVPNHsPEKKDSD	88	5.19	H358_SILAC_CSC_pSTY_08.raw
YESQEPLAGQESPLPLAtR	110556636	TNKS1BP1	85456	182 kDa tankyrase-1-binding protein	S12(Phospho)	Y(1): 0.0; S(3): 0.0; S(12): 0.0; T(18): 100.0	1.594	0	7.61006e-06	0	2	1083.51	2166.01	-2.38	T18	T607	ESPLPLAtREAALPI	77	4	H358_SILAC_CSC_pSTY_03.raw
LSMEDSKsPPPK	11034845	RPRD1B	58490	regulation of nuclear pre-mRNA domain-containing protein 1B	M3(Oxidation); S8(Phospho)	S(2): 3.2; S(6): 3.2; S(8): 93.7	1.594	0.004		1	2	706.313	1411.62	0.21	S8	S134	LSMEDSKsPPPKATE		1.24	H358_SILAC_CSC_pSTY_12.raw
YESQEPLAGQEsPLPLATR	110556636	TNKS1BP1	85456	182 kDa tankyrase-1-binding protein	S12(Phospho); R19(Label:13C(6))	Y(1): 0.0; S(3): 0.0; S(12): 100.0; T(18): 0.0	1.594	0	1.40389e-07	0	2	1086.52	2172.03	-2.2	S12	S601	EPLAGQEsPLPLATR	95	4.22	H358_SILAC_CSC_pSTY_03.raw
FHDtSSPLLISGTSAAELPWAVKPEDK	4503593	EPS15	2060	epidermal growth factor receptor substrate 15	S6(Phospho)	T(4): 94.1; S(5): 2.9; S(6): 2.9; S(11): 0.0; T(13): 0.0; S(14): 0.0	1.592	0	0.322892	0	4	744.866	2976.44	0.71	T4	T106	PPPRFHDtSSPLLIS	32	3.05	H358_SILAC_CSC_pSTY_04.raw
INHTVILDDPFDDPPDLLIPDRsPEPTR	20911035	PPIL4	85313	peptidyl-prolyl cis-trans isomerase-like 4	S23(Phospho)	T(4): 0.0; S(23): 99.9; T(27): 0.1	1.591	0	0.296804	1	3	1093.2	3277.57	-1.07	S23	S178	DLLIPDRsPEPTREQ	33	7.82	H358_SILAC_CSC_pSTY_09.raw
WLDDLLAsPPPSGGGAR	110556636	TNKS1BP1	85456	182 kDa tankyrase-1-binding protein	S8(Phospho)	S(8): 99.9; S(12): 0.1	1.589	0	6.80646e-06	0	2	894.922	1788.84	3.05	S8	S691	WLDDLLAsPPPSGGG	77	4.08	H358_SILAC_CSC_pSTY_05.raw
VSGRTsPPLLDR	118572613	SRRM2	23524	serine/arginine repetitive matrix protein 2	S6(Phospho)	S(2): 0.0; T(5): 0.0; S(6): 100.0	1.588	0.001	0.519686	1	2	689.347	1377.69	-0.73	S6	S2398	ERVSGRTsPPLLDRA	26	3.39	H358_SILAC_CSC_pSTY_02.raw
VSGRTsPPLLDR	118572613	SRRM2	23524	serine/arginine repetitive matrix protein 2	R4(Label:13C(6)); S6(Phospho); R12(Label:13C(6))	S(2): 0.0; T(5): 0.0; S(6): 100.0	1.588	0		1	2	695.368	1389.73	-0.18	S6	S2398	ERVSGRTsPPLLDRA		3.57	H358_SILAC_CSC_pSTY_02.raw
IHLGSsPK	223890153	DSN1	79980	kinetochore-associated protein DSN1 homolog	S6(Phospho); K8(Label:13C(6))	S(5): 1.3; S(6): 98.7	1.587	0.001	0.430281	0	2	462.736	924.464	-0.57	S6	S42	ERIHLGSsPKKGGNC	25	2.32	H358_SILAC_CSC_pSTY_06.raw
YSPSQNsPIHHIPSR	117938251;117938254	BCLAF1	9774	bcl-2-associated transcription factor 1	S7(Phospho)	Y(1): 0.0; S(2): 0.0; S(4): 0.0; S(7): 100.0; S(14): 0.0	1.584	0	1.22035	0	3	600.611	1799.82	-2.22	S7	S288||S290	RYSPSQNsPIHHIPS||RYSPSQNsPIHHIPS	24	3.81	H358_SILAC_CSC_pSTY_05.raw
AIGSTSKPQEsPK	190684675	XRCC1	7515	DNA repair protein XRCC1	S11(Phospho)	S(4): 0.0; T(5): 0.0; S(6): 0.0; S(11): 100.0	1.584	0	0.00231319	0	2	705.336	1409.66	-2.15	S11	S241	STSKPQEsPKGKRKL	50	2.14	H358_SILAC_CSC_pSTY_10.raw
MTSERAPsPSSR	118572613	SRRM2	23524	serine/arginine repetitive matrix protein 2	M1(Oxidation); R5(Label:13C(6)); S8(Phospho); R12(Label:13C(6))	T(2): 0.0; S(3): 0.0; S(8): 95.7; S(10): 0.2; S(11): 4.1	1.584	0.001	1.82175	1	3	471.88	1413.62	0.6	S8	S2426	MTSERAPsPSSRMGQ	20	2.78	H358_SILAC_CSC_pSTY_07.raw
AIGSTSKPQEsPK	190684675	XRCC1	7515	DNA repair protein XRCC1	K7(Label:13C(6)); S11(Phospho); K13(Label:13C(6))	S(4): 0.0; T(5): 0.0; S(6): 0.1; S(11): 99.9	1.584	0.002	0.681803	0	2	711.356	1421.71	-1.34	S11	S241	STSKPQEsPKGKRKL	25		H358_SILAC_CSC_pSTY_10.raw
MTSERAPsPSSR	118572613	SRRM2	23524	serine/arginine repetitive matrix protein 2	M1(Oxidation); S8(Phospho)	T(2): 0.0; S(3): 0.0; S(8): 100.0; S(10): 0.0; S(11): 0.0	1.584	0.001	1.50145	1	3	467.866	1401.58	-0.06	S8	S2426	MTSERAPsPSSRMGQ	19	2.29	H358_SILAC_CSC_pSTY_07.raw
AGGPATPLsPTR	388240801	LMNB2	84823	lamin-B2	S9(Phospho)	T(6): 0.0; S(9): 97.8; T(11): 2.1	1.583	0.001	0.00654459	0	2	602.79	1204.57	0.36	S9	S37	GGPATPLsPTRLSRL	44		H358_SILAC_CSC_pSTY_12.raw
GNSRPGtPSAEGGSTSSTLR	156104891	GTF2F1	2962	general transcription factor IIF subunit 1	T7(Phospho)	S(3): 0.0; T(7): 99.9; S(9): 0.1; S(14): 0.0; T(15): 0.0; S(16): 0.0; S(17): 0.0; T(18): 0.0	1.581	0	9.10686e-06	0	2	999.946	1998.89	-1.28	T7	T389	RGNSRPGtPSAEGGS	76	3.1	H358_SILAC_CSC_pSTY_08.raw
VRsLPLGR	217035133	C1orf106	55765	uncharacterized protein C1orf106	S3(Phospho)	S(3): 100.0	1.58	0.008	0.565447	1	2	489.268	977.529	0.23	S3	S531	QGAFRVRsLPLGREG	24		H358_SILAC_CSC_pSTY_09.raw
LKATVTPsPVKGK	56118310	NUCKS1	64710	nuclear ubiquitous casein and cyclin-dependent kinase substrate 1	S8(Phospho)	T(4): 0.0; T(6): 0.0; S(8): 100.0	1.58	0	0.0711605	2	2	703.394	1405.78	-0.85	S8	S181	LKATVTPsPVKGKGK	34	3.36	H358_SILAC_CSC_pSTY_06.raw
MTSERAPsPSSR	118572613	SRRM2	23524	serine/arginine repetitive matrix protein 2	S8(Phospho)	T(2): 0.0; S(3): 0.0; S(8): 100.0; S(10): 0.0; S(11): 0.0	1.578	0	0.0294254	1	2	693.297	1385.59	-0.73	S8	S2426	MTSERAPsPSSRMGQ	37		H358_SILAC_CSC_pSTY_07.raw
YQPLASTAsDNDFVTPEPR	178056552	NCAPD2	9918	condensin complex subunit 1	S9(Phospho); R19(Label:13C(6))	Y(1): 0.0; S(6): 0.0; T(7): 0.0; S(9): 100.0; T(15): 0.0	1.576	0	3.3694e-09	0	2	1097.49	2193.97	-2.71	S9	S1333	QPLASTAsDNDFVTP	110	3.41	H358_SILAC_CSC_pSTY_04.raw
YQPLASTAsDNDFVTPEPR	178056552	NCAPD2	9918	condensin complex subunit 1	S9(Phospho)	Y(1): 0.0; S(6): 0.0; T(7): 0.0; S(9): 100.0; T(15): 0.0	1.576	0	3.15613e-10	0	2	1094.48	2187.96	0.9	S9	S1333	QPLASTAsDNDFVTP	121	3.03	H358_SILAC_CSC_pSTY_04.raw
KLGAGEGGEASVsPEKTSTTSK	304376301	TCOF1	6949	treacle protein	S13(Phospho)	S(11): 0.1; S(13): 99.9; T(17): 0.0; S(18): 0.0; T(19): 0.0; T(20): 0.0; S(21): 0.0	1.575	0	9.26898e-09	2	2	1101.02	2201.03	-0.63	S13	S1340	EGGEASVsPEKTSTT	107	5.25	H358_SILAC_CSC_pSTY_08.raw
LIRPEYAWIVQPVSGAVyDRPGASPK	54859722	NUP160	23279	nuclear pore complex protein Nup160	S14(Phospho)	Y(6): 0.0; S(14): 0.4; Y(18): 94.0; S(24): 5.7	1.574	0.002		0	4	738.129	2949.5	-2.33	Y18	Y1151	QPVSGAVyDRPGASP		2.19	H358_SILAC_CSC_pSTY_02.raw
GRLsPVPVPR	21396480	RALY	22913	RNA-binding protein Raly	S4(Phospho)	S(4): 100.0	1.571	0	0.00701332	1	2	579.313	1157.62	-0.16	S4	S119	FDYRGRLsPVPVPRA	44	2.83	H358_SILAC_CSC_pSTY_06.raw
GRLsPVPVPR	21396480	RALY	22913	RNA-binding protein Raly	R2(Label:13C(6)); S4(Phospho); R10(Label:13C(6))	S(4): 100.0	1.571	0	0.067197	1	2	585.333	1169.66	-0.35	S4	S119	FDYRGRLsPVPVPRA	33	3.38	H358_SILAC_CSC_pSTY_06.raw
LFRPPsPAPAAPGAR	58761510	YRDC	79693	yrdC domain-containing protein, mitochondrial precursor	S6(Phospho)	S(6): 100.0	1.57	0	1.40909	0	3	528.94	1584.8	-0.12	S6	S37	GRLFRPPsPAPAAPG	23	4.56	H358_SILAC_CSC_pSTY_03.raw
EQDLPLAEAVRPKtPPVVIK	19923855	SYAP1	94056	synapse-associated protein 1	T14(Phospho)	T(14): 100.0	1.569	0		1	3	760.748	2280.23	-3.24	T14	T248	AEAVRPKtPPVVIKS		2.92	H358_SILAC_CSC_pSTY_08.raw
EQDLPLAEAVRPKtPPVVIK	19923855	SYAP1	94056	synapse-associated protein 1	R11(Label:13C(6)); K13(Label:13C(6)); T14(Phospho); K20(Label:13C(6))	T(14): 100.0	1.569	0	0.685829	1	3	766.767	2298.29	-4.87	T14	T248	AEAVRPKtPPVVIKS	22	2.99	H358_SILAC_CSC_pSTY_08.raw
EQDLPLAEAVRPKtPPVVIK	19923855	SYAP1	94056	synapse-associated protein 1	T14(Phospho)	T(14): 100.0	1.569	0.001	1.85138	1	3	760.749	2280.23	-2.28	T14	T248	AEAVRPKtPPVVIKS	20	3.33	H358_SILAC_CSC_pSTY_08.raw
EQDLPLAEAVRPKtPPVVIK	19923855	SYAP1	94056	synapse-associated protein 1	T14(Phospho)	T(14): 100.0	1.569	0	3.40301	1	3	760.747	2280.23	-3.89	T14	T248	AEAVRPKtPPVVIKS	18	3.57	H358_SILAC_CSC_pSTY_08.raw
VLsPTAAKPSPFEGK	25777671	PPP1R10	5514	serine/threonine-protein phosphatase 1 regulatory subunit 10	S3(Phospho)	S(3): 100.0; T(5): 0.0; S(10): 0.0	1.566	0	9.73978e-06	0	2	804.904	1608.8	-1.81	S3	S313	KKKKKVLsPTAAKPS	75	4.49	H358_SILAC_CSC_pSTY_09.raw
VLsPTAAKPSPFEGK	25777671	PPP1R10	5514	serine/threonine-protein phosphatase 1 regulatory subunit 10	S3(Phospho); K8(Label:13C(6)); K15(Label:13C(6))	S(3): 100.0; T(5): 0.0; S(10): 0.0	1.566	0	2.32e-07	0	2	810.925	1620.84	-0.13	S3	S313	KKKKKVLsPTAAKPS	91	4.55	H358_SILAC_CSC_pSTY_09.raw
AYtHQVVTR	4502743	CDK7	1022	cyclin-dependent kinase 7	T3(Phospho); R9(Label:13C(6))	Y(2): 0.0; T(3): 100.0; T(8): 0.0	1.564	0	0.000703756	0	2	580.781	1160.55	-1.44	T3	T170	GSPNRAYtHQVVTRW	54	2.19	H358_SILAC_CSC_pSTY_11.raw
FPGDQVVNGAGPELSTGPSPGsPTLDIDQSIEQLNR	65288071	TNS3	64759	tensin-3	S22(Phospho)	S(15): 0.0; T(16): 0.0; S(19): 0.0; S(22): 99.9; T(24): 0.1; S(30): 0.0	1.563	0	0.000286886	0	3	1258.27	3772.78	3.17	S22	S690	STGPSPGsPTLDIDQ	63	3.28	H358_SILAC_CSC_pSTY_09.raw
QsFDDNDSEELEDKDSK	84043963	EIF5B	9669	eukaryotic translation initiation factor 5B	S2(Phospho)	S(2): 100.0; S(8): 0.0; S(16): 0.0	1.563	0		1	2	1040.9	2080.79	2.42	S2	S107	GQKGKKQsFDDNDSE		2.57	H358_SILAC_CSC_pSTY_05.raw
FPGDQVVNGAGPELSTGPSPGsPTLDIDQSIEQLNR	65288071	TNS3	64759	tensin-3	S22(Phospho)	S(15): 0.0; T(16): 0.0; S(19): 0.0; S(22): 99.9; T(24): 0.1; S(30): 0.0	1.563	0	0.00125757	0	3	1258.26	3772.77	-0.22	S22	S690	STGPSPGsPTLDIDQ	57	2.93	H358_SILAC_CSC_pSTY_09.raw
ILAtPPQEDAPSVDIANIR	4507521	TKT	7086	transketolase	T4(Phospho)	T(4): 100.0; S(12): 0.0	1.56	0	0.000231874	0	2	1050.52	2100.04	0.36	T4	T287	SKKKILAtPPQEDAP	62	2.9	H358_SILAC_CSC_pSTY_10.raw
GGLsPANDTGAK	10835073	NMT1	4836	glycylpeptide N-tetradecanoyltransferase 1	S4(Phospho)	S(4): 100.0; T(9): 0.0	1.559	0	1.21156e-05	0	2	584.255	1167.5	-0.54	S4	S47	SYNRGGLsPANDTGA	70	3.33	H358_SILAC_CSC_pSTY_06.raw
GGLsPANDTGAK	10835073	NMT1	4836	glycylpeptide N-tetradecanoyltransferase 1	S4(Phospho); K12(Label:13C(6))	S(4): 100.0; T(9): 0.0	1.559	0	0.00011278	0	2	587.265	1173.52	-0.74	S4	S47	SYNRGGLsPANDTGA	60	4.22	H358_SILAC_CSC_pSTY_06.raw
ELDEEGsDPPLPGR	14150149	C7orf50	84310	uncharacterized protein C7orf50	S7(Phospho); R14(Label:13C(6))	S(7): 100.0	1.558	0	0.00120708	0	2	798.852	1596.7	5.26	S7	S175	RELDEEGsDPPLPGR	52	3.06	H358_SILAC_CSC_pSTY_08.raw
ELDEEGsDPPLPGR	14150149	C7orf50	84310	uncharacterized protein C7orf50	S7(Phospho)	S(7): 100.0	1.558	0	1.89515e-05	0	2	795.838	1590.67	0.52	S7	S175	RELDEEGsDPPLPGR	70	2.96	H358_SILAC_CSC_pSTY_08.raw
LKATVTPsPVK	56118310	NUCKS1	64710	nuclear ubiquitous casein and cyclin-dependent kinase substrate 1	S8(Phospho)	T(4): 0.0; T(6): 0.0; S(8): 100.0	1.557	0	5.02178e-05	1	2	610.836	1220.66	-0.49	S8	S181	LKATVTPsPVKGKGK	66	3.73	H358_SILAC_CSC_pSTY_05.raw
LGAGGGsPEKSPSAQELK	56181387	STUB1	10273	E3 ubiquitin-protein ligase CHIP	S7(Phospho)	S(7): 100.0; S(11): 0.0; S(13): 0.0	1.554	0	2.98938e-08	1	2	896.926	1792.84	-2.15	S7	S19	RLGAGGGsPEKSPSA	101	5.06	H358_SILAC_CSC_pSTY_11.raw
VAQGATEKsPEDKVQIAANEETQER	304434531	NASP	4678	nuclear autoantigenic sperm protein	S9(Phospho)	T(6): 0.0; S(9): 100.0; T(22): 0.0	1.554	0	8.999e-06	2	3	936.771	2808.3	-2.55	S9	S387	AQGATEKsPEDKVQI	78	8.08	H358_SILAC_CSC_pSTY_08.raw
RLsLPADIR	281427168;5453860	CDK17	5128	cyclin-dependent kinase 17	S3(Phospho)	S(3): 100.0	1.551	0.006		1	2	560.798	1120.59	1.71	S3	S146||S119	EDLNKRLsLPADIRI||EDINKRLsLPADIRL		2.44	H358_SILAC_CSC_pSTY_12.raw
SQsFTHSPSGDPK	326319990	CEP170B	283638	centrosomal protein of 170 kDa protein B	S3(Phospho)	S(1): 0.0; S(3): 99.9; T(5): 0.0; S(7): 0.0; S(9): 0.0	1.55	0	0.129899	0	2	727.801	1454.6	0.23	S3	S351	PRKKRSQsFTHSPSG	30	2.86	H358_SILAC_CSC_pSTY_08.raw
NTETSKsPEKDVPMVEK	117553580	AP3D1	8943	AP-3 complex subunit delta-1	S7(Phospho)	T(2): 0.0; T(4): 0.0; S(5): 0.0; S(7): 99.9	1.55	0	0.0391396	2	3	666.974	1998.91	-0.26	S7	S829	RNTETSKsPEKDVPM	40	6.06	H358_SILAC_CSC_pSTY_08.raw
VGsTENIKHQPGGGR	197276600	MAP4	4134	microtubule-associated protein 4	S3(Phospho)	S(3): 100.0; T(4): 0.0	1.55	0	0.077661	1	3	539.589	1616.75	-0.61	S3	S941	NVRSKVGsTENIKHQ	35	4.77	H358_SILAC_CSC_pSTY_09.raw
RVsGPDPKPGSNCSPAQSVLSEVPSVPTNGMAK	23510340	UBA1	7317	ubiquitin-like modifier-activating enzyme 1	S3(Phospho); C13(Carbamidomethyl)	S(3): 98.8; S(11): 0.6; S(14): 0.6; S(18): 0.1; S(21): 0.0; S(25): 0.0; T(28): 0.0	1.549	0		1	4	858.407	3430.61	-1.59	S3	S13	LSKKRRVsGPDPKPG		3.96	H358_SILAC_CSC_pSTY_08.raw
LLRQsPPLPGREEEPGLGDSGIQSTPGSGHAPR	41152072	ZDHHC5	25921	palmitoyltransferase ZDHHC5	S5(Phospho)	S(5): 100.0; S(20): 0.0; S(24): 0.0; T(25): 0.0; S(28): 0.0	1.548	0	19.7202	2	4	868.926	3472.68	-4.68	S5	S554	REKLLRQsPPLPGRE	14	4.71	H358_SILAC_CSC_pSTY_10.raw
LGGLRPEsPESLTSVSR	13129104	CCDC86	79080	coiled-coil domain-containing protein 86	S8(Phospho)	S(8): 100.0; S(11): 0.0; T(13): 0.0; S(14): 0.0; S(16): 0.0	1.547	0	0.00365978	0	2	932.961	1864.92	-0.57	S8	S18	LGGLRPEsPESLTSV	50	3.21	H358_SILAC_CSC_pSTY_10.raw
VSGRTsPPLLDR	118572613	SRRM2	23524	serine/arginine repetitive matrix protein 2	S6(Phospho)	S(2): 0.0; T(5): 0.0; S(6): 100.0	1.542	0	0.0865658	1	2	689.348	1377.69	-0.37	S6	S2398	ERVSGRTsPPLLDRA	34	2.97	H358_SILAC_CSC_pSTY_03.raw
VSGRTsPPLLDR	118572613	SRRM2	23524	serine/arginine repetitive matrix protein 2	S6(Phospho)	S(2): 0.0; T(5): 0.0; S(6): 100.0	1.542	0.001	0.226521	1	2	689.349	1377.69	0.87	S6	S2398	ERVSGRTsPPLLDRA	30	3.27	H358_SILAC_CSC_pSTY_03.raw
VSGRTsPPLLDR	118572613	SRRM2	23524	serine/arginine repetitive matrix protein 2	R4(Label:13C(6)); S6(Phospho); R12(Label:13C(6))	S(2): 0.0; T(5): 0.0; S(6): 100.0	1.542	0.003		1	2	695.368	1389.73	-0.62	S6	S2398	ERVSGRTsPPLLDRA		3.1	H358_SILAC_CSC_pSTY_03.raw
AEAPPLEREDsGTFSLGK	4505581	PRKRA	8575	interferon-inducible double stranded RNA-dependent protein kinase activator A	T13(Phospho)	S(11): 100.0; T(13): 0.0; S(15): 0.0	1.542	0	0.00251129	1	2	992.456	1983.9	-0.97	S11	S18	PPLEREDsGTFSLGK	52	3.6	H358_SILAC_CSC_pSTY_03.raw
GRLsPVPVPR	21396480	RALY	22913	RNA-binding protein Raly	S4(Phospho)	S(4): 100.0	1.54	0	0.00856887	1	2	579.313	1157.62	0.05	S4	S119	FDYRGRLsPVPVPRA	43	3.15	H358_SILAC_CSC_pSTY_05.raw
YMLTHQELAsDGEIETK	6754472	KIF23	9493	kinesin-like protein KIF23	S10(Phospho)	Y(1): 0.0; T(4): 0.0; S(10): 100.0; T(16): 0.0	1.54	0	0.00559451	0	2	1022.95	2044.89	0.1	S10	S763	LTHQELAsDGEIETK	47	5.84	H358_SILAC_CSC_pSTY_05.raw
RGsPVPPVPER	157311635	FAM83H	286077	protein FAM83H	S3(Phospho)	S(3): 100.0	1.536	0.001	0.261975	1	2	635.819	1270.63	0.28	S3	S914	AYPERRGsPVPPVPE	29	2.85	H358_SILAC_CSC_pSTY_10.raw
LLSFsPEEFPTLK	149192855	PRRC2B	84726	protein PRRC2B	S5(Phospho)	S(3): 2.2; S(5): 97.8; T(11): 0.0	1.532	0	6.61712e-06	0	2	794.388	1587.77	-0.77	S5	S168	SSRLLSFsPEEFPTL	76	2.49	H358_SILAC_CSC_pSTY_05.raw
AEDGATPSPSNEtPKKK	153070260	MARCKS	4082	myristoylated alanine-rich C-kinase substrate	T13(Phospho)	T(6): 0.0; S(8): 0.0; S(10): 0.1; T(13): 99.9	1.529	0	0.163484	2	2	918.921	1836.84	-1.41	T13	T150	TPSPSNEtPKKKKKR	33	3.5	H358_SILAC_CSC_pSTY_03.raw
AIIsPR	118572613	SRRM2	23524	serine/arginine repetitive matrix protein 2	S4(Phospho); R6(Label:13C(6))	S(4): 100.0	1.528	0.004	0.00212578	0	2	371.701	742.395	-0.31	S4	S924	PKVKAIIsPRQRSHS	45		H358_SILAC_CSC_pSTY_01.raw
AIIsPR	118572613	SRRM2	23524	serine/arginine repetitive matrix protein 2	S4(Phospho)	S(4): 100.0	1.528	0	0.00043962	0	2	368.691	736.375	-0.83	S4	S924	PKVKAIIsPRQRSHS	53		H358_SILAC_CSC_pSTY_01.raw
AIIsPR	118572613	SRRM2	23524	serine/arginine repetitive matrix protein 2	S4(Phospho)	S(4): 100.0	1.528	0.001	0.000349348	0	2	368.692	736.376	0.5	S4	S924	PKVKAIIsPRQRSHS	53		H358_SILAC_CSC_pSTY_01.raw
LRLCDDGPQLPTsPR	65301112	SORBS3	10174	vinexin	C4(Carbamidomethyl); S13(Phospho)	T(12): 2.3; S(13): 97.7	1.528	0	0.72727	1	3	602.287	1804.85	2.66	S13	S188	DGPQLPTsPRLTAAA	27	3.97	H358_SILAC_CSC_pSTY_10.raw
GLGPPsPPAPPR	5803177	SNTB2	6645	beta-2-syntrophin	S6(Phospho)	S(6): 100.0	1.525	0	0.00180396	0	2	611.802	1222.6	-0.5	S6	S95	SRGLGPPsPPAPPRG	50	3.14	H358_SILAC_CSC_pSTY_04.raw
VSGRTsPPLLDR	118572613	SRRM2	23524	serine/arginine repetitive matrix protein 2	S6(Phospho)	S(2): 0.0; T(5): 2.0; S(6): 98.0	1.525	0	1.30936	1	3	459.901	1377.69	0.37	S6	S2398	ERVSGRTsPPLLDRA	22	3.61	H358_SILAC_CSC_pSTY_03.raw
GLGPPsPPAPPR	5803177	SNTB2	6645	beta-2-syntrophin	S6(Phospho); R12(Label:13C(6))	S(6): 100.0	1.525	0	0.000412973	0	2	614.813	1228.62	0.6	S6	S95	SRGLGPPsPPAPPRG	57	3.49	H358_SILAC_CSC_pSTY_04.raw
VSGRTsPPLLDR	118572613	SRRM2	23524	serine/arginine repetitive matrix protein 2	R4(Label:13C(6)); S6(Phospho); R12(Label:13C(6))	S(2): 0.0; T(5): 2.7; S(6): 97.3	1.525	0	0.168978	1	3	463.915	1389.73	1.44	S6	S2398	ERVSGRTsPPLLDRA	31	3.74	H358_SILAC_CSC_pSTY_03.raw
VSGRTsPPLLDR	118572613	SRRM2	23524	serine/arginine repetitive matrix protein 2	S6(Phospho)	S(2): 0.0; T(5): 0.0; S(6): 100.0	1.525	0	0.0406218	1	3	459.902	1377.69	1.23	S6	S2398	ERVSGRTsPPLLDRA	37	4.28	H358_SILAC_CSC_pSTY_03.raw
VSGRTsPPLLDR	118572613	SRRM2	23524	serine/arginine repetitive matrix protein 2	R4(Label:13C(6)); S6(Phospho); R12(Label:13C(6))	S(2): 0.0; T(5): 0.0; S(6): 100.0	1.525	0	0.0580798	1	3	463.913	1389.73	-2.65	S6	S2398	ERVSGRTsPPLLDRA	36	3.78	H358_SILAC_CSC_pSTY_03.raw
sPTVEPSTLPR	397139883	LOC100996283	100996283	uncharacterized protein KIAA1671-like	S1(Phospho); R11(Label:13C(6))	S(1): 99.9; T(3): 0.1; S(7): 0.0; T(8): 0.0	1.524	0		0	2	635.313	1269.62	1.13	S1	S1224	GEAQERRsPTVEPST		2.41	H358_SILAC_CSC_pSTY_11.raw
QVQEYQDLLTPVLHHtTEGYPVVPK	73611906	PHKB	5257	phosphorylase b kinase regulatory subunit beta	T10(Phospho); T16(Phospho)	Y(5): 9.0; T(10): 9.0; T(16): 79.5; T(17): 51.3; Y(20): 51.3	1.521	0.008		0	3	1017.81	3051.43	-0.1	T16	T392	LTPVLHHtTEGYPVV		1.6	H358_SILAC_CSC_pSTY_08.raw
LELQGPRGsPNAR	55956788	NCL	4691	nucleolin	S9(Phospho)	S(9): 100.0	1.519	0.002	0.257418	1	2	737.861	1474.71	-1.61	S9	S563	ELQGPRGsPNARSQP	30		H358_SILAC_CSC_pSTY_04.raw
IHGSGHVEEPAsPLAAYQK	325053666	ANK3	288	ankyrin-3	S12(Phospho)	S(4): 0.0; S(12): 100.0; Y(17): 0.0	1.519	0	0.000658783	0	3	690.993	2070.96	-0.42	S12	S1782	GHVEEPAsPLAAYQK	58	6.86	H358_SILAC_CSC_pSTY_03.raw
HGLAHDEMKsPR	167234419	THRAP3	9967	thyroid hormone receptor-associated protein 3	K9(Label:13C(6)); S10(Phospho); R12(Label:13C(6))	S(10): 100.0	1.518	0	0.00491371	1	3	490.562	1469.67	-2.35	S10	S698	LAHDEMKsPREPGYK	47	3.93	H358_SILAC_CSC_pSTY_10.raw
HGLAHDEMKsPR	167234419	THRAP3	9967	thyroid hormone receptor-associated protein 3	S10(Phospho)	S(10): 100.0	1.518	0	0.0574011	1	3	486.549	1457.63	-1.19	S10	S698	LAHDEMKsPREPGYK	35	3.98	H358_SILAC_CSC_pSTY_10.raw
EAALPPVsPLK	302699239	EIF4G1	1981	eukaryotic translation initiation factor 4 gamma 1	S8(Phospho); K11(Label:13C(6))	S(8): 100.0	1.517	0.001	0.0151925	0	2	604.325	1207.64	-0.72	S8	S1036	EAALPPVsPLKAALS	41		H358_SILAC_CSC_pSTY_04.raw
EAALPPVsPLK	302699239	EIF4G1	1981	eukaryotic translation initiation factor 4 gamma 1	S8(Phospho); K11(Label:13C(6))	S(8): 100.0	1.517	0	0.00841112	0	2	604.326	1207.64	0.79	S8	S1036	EAALPPVsPLKAALS	44		H358_SILAC_CSC_pSTY_04.raw
IHsPIIR	19718731	BRD4	23476	bromodomain-containing protein 4	S3(Phospho)	S(3): 100.0	1.516	0.002	0.271466	0	2	458.244	915.481	-0.43	S3	S1117	VKEEKIHsPIIRSEP	27		H358_SILAC_CSC_pSTY_12.raw
IHsPIIR	19718731	BRD4	23476	bromodomain-containing protein 4	S3(Phospho); R7(Label:13C(6))	S(3): 100.0	1.516	0.001	0.128811	0	2	461.254	921.501	-0.34	S3	S1117	VKEEKIHsPIIRSEP	30	2.16	H358_SILAC_CSC_pSTY_12.raw
LFRPPsPAPAAPGAR	58761510	YRDC	79693	yrdC domain-containing protein, mitochondrial precursor	S6(Phospho)	S(6): 100.0	1.515	0	0.00301791	0	2	792.906	1584.8	-0.61	S6	S37	GRLFRPPsPAPAAPG	50	3.59	H358_SILAC_CSC_pSTY_04.raw
AKtQTPPVSPAPQPTEERLPSSPVYEDAASFK	20357556	CTTN	2017	src substrate cortactin	T3(Phospho)	T(3): 95.9; T(5): 4.1; S(9): 0.0; T(15): 0.0; S(21): 0.0; S(22): 0.0; Y(25): 0.0; S(30): 0.0	1.515	0		2	4	877.181	3505.7	3.28	T3	T362	EEQARAKtQTPPVSP		6.63	H358_SILAC_CSC_pSTY_05.raw
DLVQPDKPAsPK	231570186	ZC3H14	79882	zinc finger CCCH domain-containing protein 14	S10(Phospho)	S(10): 100.0	1.514	0	0.00159376	0	2	687.837	1374.67	0.81	S10	S515	VQPDKPAsPKFIVTL	52		H358_SILAC_CSC_pSTY_10.raw
AEGAAtEEEGTPKESEPQAAAEPAEAK	30795231	BASP1	10409	brain acid soluble protein 1	T6(Phospho)	T(6): 97.3; T(11): 2.7; S(15): 0.0	1.513	0	0.00341419	1	3	926.739	2778.2	1.35	T6	T31	KKAEGAAtEEEGTPK	51	8.72	H358_SILAC_CSC_pSTY_04.raw
VLTTSPsR	221219026	PHLDB1	23187	pleckstrin homology-like domain family B member 1	S5(Phospho)	T(3): 0.0; T(4): 0.0; S(5): 1.6; S(7): 98.4	1.511	0	0.00118169	0	2	470.728	940.449	-1.08	S7	S421	RVLTTSPsRQLVGRT	51	2.14	H358_SILAC_CSC_pSTY_04.raw
STtPPPAEPVSLPQEPPKPR	45359846	G3BP2	9908	ras GTPase-activating protein-binding protein 2	T3(Phospho)	S(1): 2.8; T(2): 2.8; T(3): 94.4; S(11): 0.0	1.51	0	0.409574	0	3	735.703	2205.09	-0.93	T3	T227	ELEEKSTtPPPAEPV	30	3.74	H358_SILAC_CSC_pSTY_03.raw
STtPPPAEPVSLPQEPPKPR	45359846	G3BP2	9908	ras GTPase-activating protein-binding protein 2	T2(Phospho); K18(Label:13C(6)); R20(Label:13C(6))	S(1): 2.2; T(2): 2.2; T(3): 95.5; S(11): 0.0	1.51	0	0.038697	0	3	739.716	2217.13	-0.83	T3	T227	ELEEKSTtPPPAEPV	40	4.75	H358_SILAC_CSC_pSTY_03.raw
RQsFAVLR	239582767	SSH3	54961	protein phosphatase Slingshot homolog 3	S3(Phospho)	S(3): 100.0	1.509	0	0.00780831	1	2	528.771	1056.53	-0.43	S3	S37	SRLQRRQsFAVLRGA	43	3.35	H358_SILAC_CSC_pSTY_11.raw
HKMsPPPSGFGER	123173757	RAVER1	125950	ribonucleoprotein PTB-binding 1	K2(Label:13C(6)); S4(Phospho); R13(Label:13C(6))	S(4): 100.0; S(8): 0.0	1.506	0	0.00165653	1	2	759.851	1518.7	-0.67	S4	S634	GPSRHKMsPPPSGFG	52	2.95	H358_SILAC_CSC_pSTY_03.raw
HKMsPPPSGFGER	123173757	RAVER1	125950	ribonucleoprotein PTB-binding 1	S4(Phospho)	S(4): 100.0; S(8): 0.0	1.506	0.002	0.150671	1	2	753.832	1506.66	0.52	S4	S634	GPSRHKMsPPPSGFG	31	2.89	H358_SILAC_CSC_pSTY_03.raw
ILELtPEPDRPR	145309300	CDK13	8621	cyclin-dependent kinase 13	T5(Phospho); R10(Label:13C(6)); R12(Label:13C(6))	T(5): 100.0	1.506	0	0.00010962	0	2	764.402	1527.8	-0.7	T5	T1186	DMRILELtPEPDRPR	64		H358_SILAC_CSC_pSTY_06.raw
CSLHSAsPASVR	312176416	KIAA1522	57648	uncharacterized protein KIAA1522	C1(Carbamidomethyl); S7(Phospho)	S(2): 0.0; S(5): 0.0; S(7): 100.0; S(10): 0.0	1.505	0	0.0168785	0	2	676.295	1351.58	-0.38	S7	S327	RCSLHSAsPASVRSL	39	2.87	H358_SILAC_CSC_pSTY_12.raw
LEPTAPALsPR	14249622	AJUBA	84962	LIM domain-containing protein ajuba	S9(Phospho); R11(Label:13C(6))	T(4): 0.0; S(9): 100.0	1.505	0	0.000111412	0	2	619.317	1237.63	-0.95	S9	S119	EPTAPALsPRSSFAS	63	3.09	H358_SILAC_CSC_pSTY_02.raw
IHNVGsPLK	4504191	MSH6	2956	DNA mismatch repair protein Msh6	S6(Phospho)	S(6): 100.0	1.505	0	0.0144916	0	2	522.766	1044.52	0.97	S6	S830	SKIHNVGsPLKSQNH	40	2.64	H358_SILAC_CSC_pSTY_06.raw
GEFSAsPMLK	118572613	SRRM2	23524	serine/arginine repetitive matrix protein 2	S6(Phospho)	S(4): 0.0; S(6): 100.0	1.504	0.001	0.106775	0	2	573.749	1146.49	0.86	S6	S1124	DRGEFSAsPMLKSGM	31	2.08	H358_SILAC_CSC_pSTY_06.raw
AFLADPSAFVAAAPVAAATTAAPAAAAAPAKVEAKEEsEEsDEDMGFGLFD	16933546	RPLP0	6175	60S acidic ribosomal protein P0	S38(Phospho); S41(Phospho)	S(7): 0.1; T(19): 20.5; T(20): 20.5; S(38): 79.5; S(41): 79.5	1.504	0.001	1.75566	2	3	1719.45	5156.34	6.08	S38; S41	S304; S307	KVEAKEEsEESDEDM;AKEESEEsDEDMGFG	25		H358_SILAC_CSC_pSTY_08.raw
LEEPPELNRQsPNPR	116734704	IRF2BP2	359948	interferon regulatory factor 2-binding protein 2	S11(Phospho)	S(11): 100.0	1.503	0.001	0.062116	1	2	928.439	1855.87	0.01	S11	S175	PPELNRQsPNPRRGH	37		H358_SILAC_CSC_pSTY_11.raw
LEEPPELNRQsPNPR	116734704	IRF2BP2	359948	interferon regulatory factor 2-binding protein 2	R9(Label:13C(6)); S11(Phospho); R15(Label:13C(6))	S(11): 100.0	1.503	0.004	1.20002	1	2	934.46	1867.91	1	S11	S175	PPELNRQsPNPRRGH	25		H358_SILAC_CSC_pSTY_11.raw
HFKDEDEDEDVAsPDGLGR	7705375	ZBTB7A	51341	zinc finger and BTB domain-containing protein 7A	S13(Phospho)	S(13): 100.0	1.501	0	8.58313e-05	1	3	737.631	2210.88	-3.7	S13	S549	DEDEDVAsPDGLGRL	64	7.35	H358_SILAC_CSC_pSTY_08.raw
RVsGPDPKPGSNCSPAQSVLSEVPSVPTNGMAK	23510340	UBA1	7317	ubiquitin-like modifier-activating enzyme 1	S3(Phospho); C13(Carbamidomethyl)	S(3): 100.0; S(11): 0.0; S(14): 0.0; S(18): 0.0; S(21): 0.0; S(25): 0.0; T(28): 0.0	1.5	0	0.17775	1	3	1144.21	3430.61	-0.25	S3	S13	LSKKRRVsGPDPKPG	35	4.56	H358_SILAC_CSC_pSTY_08.raw
LGVSVsPSR	255652953	ZC3H18	124245	zinc finger CCCH domain-containing protein 18	S6(Phospho); R9(Label:13C(6))	S(4): 0.0; S(6): 98.4; S(8): 1.6	1.5	0	0.00197683	0	2	494.252	987.496	-0.77	S6	S534	KKLGVSVsPSRARRR	49	3	H358_SILAC_CSC_pSTY_03.raw
LGVSVSPsR	255652953	ZC3H18	124245	zinc finger CCCH domain-containing protein 18	S8(Phospho)	S(4): 0.0; S(6): 0.0; S(8): 100.0	1.5	0	0.000493397	0	2	491.242	981.476	-0.67	S8	S536	LGVSVSPsRARRRRK	55	3.1	H358_SILAC_CSC_pSTY_03.raw
RVsGPDPKPGSNCSPAQSVLSEVPSVPTNGMAK	23510340	UBA1	7317	ubiquitin-like modifier-activating enzyme 1	R1(Label:13C(6)); S3(Phospho); K8(Label:13C(6)); C13(Carbamidomethyl); K33(Label:13C(6))	S(3): 100.0; S(11): 0.0; S(14): 0.0; S(18): 0.0; S(21): 0.0; S(25): 0.0; T(28): 0.0	1.5	0	1.24594	1	3	1150.23	3448.67	-0.56	S3	S13	LSKKRRVsGPDPKPG	26	3.81	H358_SILAC_CSC_pSTY_08.raw
LEPTAPALsPR	14249622	AJUBA	84962	LIM domain-containing protein ajuba	S9(Phospho); R11(Label:13C(6))	T(4): 0.0; S(9): 100.0	1.499	0	2.7171e-05	0	2	619.318	1237.63	0.63	S9	S119	EPTAPALsPRSSFAS	69	3.07	H358_SILAC_CSC_pSTY_03.raw
LEPTAPALsPR	14249622	AJUBA	84962	LIM domain-containing protein ajuba	S9(Phospho)	T(4): 0.0; S(9): 100.0	1.499	0	0.000467381	0	2	616.307	1231.61	-0.67	S9	S119	EPTAPALsPRSSFAS	56	3.01	H358_SILAC_CSC_pSTY_03.raw
ISNLsPEEEQGLWK	134288896	FAM76B	143684	protein FAM76B	S5(Phospho)	S(2): 0.0; S(5): 100.0	1.497	0	1.6071e-06	0	2	855.396	1709.78	3.69	S5	S193	HHKISNLsPEEEQGL	83	3.96	H358_SILAC_CSC_pSTY_05.raw
ILRLsTFEK	126362971	STK10	6793	serine/threonine-protein kinase 10	R3(Label:13C(6)); S5(Phospho); K9(Label:13C(6))	S(5): 98.1; T(6): 1.9	1.497	0.003	0.10928	1	2	599.834	1198.66	-2.21	S5	S13	FRRILRLsTFEKRKS	32		H358_SILAC_CSC_pSTY_09.raw
AVVVsPKEENK	150417989	CCNK	8812	cyclin-K	S5(Phospho)	S(5): 100.0	1.497	0.001	0.0013005	1	2	640.318	1279.63	0.11	S5	S340	VKRAVVVsPKEENKA	52	2.01	H358_SILAC_CSC_pSTY_08.raw
ISNLsPEEEQGLWK	134288896	FAM76B	143684	protein FAM76B	S5(Phospho); K14(Label:13C(6))	S(2): 0.0; S(5): 100.0	1.497	0	1.60585e-06	0	2	858.41	1715.81	8.24	S5	S193	HHKISNLsPEEEQGL	83	3.16	H358_SILAC_CSC_pSTY_05.raw
EGTLTQVPLAPPPPGAPPsPAPAR	149158690	PRRC2A	7916	protein PRRC2A	S19(Phospho)	T(3): 0.0; T(5): 0.0; S(19): 100.0	1.496	0	0.467191	0	3	800.078	2398.22	1.42	S19	S1147	PPPGAPPsPAPARFT	29	3.77	H358_SILAC_CSC_pSTY_09.raw
ALsLGTIPSLTR	262399371	TMEM201	199953	transmembrane protein 201	S3(Phospho)	S(3): 100.0; T(6): 0.0; S(9): 0.0; T(11): 0.0	1.496	0	0.000518627	0	2	654.85	1308.69	0.53	S3	S454	GRLSRALsLGTIPSL	56	2.3	H358_SILAC_CSC_pSTY_06.raw
RPDDVPLSLsPSKR	23097240	LRWD1	222229	leucine-rich repeat and WD repeat-containing protein 1	S10(Phospho)	S(8): 0.0; S(10): 100.0; S(12): 0.0	1.494	0	0.0568949	1	3	549.613	1646.83	-0.24	S10	S243	DDVPLSLsPSKRACA	37	5.68	H358_SILAC_CSC_pSTY_05.raw
ASsFSGISILTR	162951884	R3HDM2	22864	R3H domain-containing protein 2	S3(Phospho); R12(Label:13C(6))	S(2): 2.1; S(3): 95.7; S(5): 2.1; S(8): 0.0; T(11): 0.0	1.494	0	9.85746e-06	0	2	662.834	1324.66	0.74	S3	S349	PPVTKASsFSGISIL	74	2.96	H358_SILAC_CSC_pSTY_05.raw
ASsFSGISILTR	162951884	R3HDM2	22864	R3H domain-containing protein 2	S3(Phospho)	S(2): 0.0; S(3): 100.0; S(5): 0.0; S(8): 0.0; T(11): 0.0	1.494	0	2.71283e-05	0	2	659.824	1318.64	0.09	S3	S349	PPVTKASsFSGISIL	69	2.85	H358_SILAC_CSC_pSTY_05.raw
LIRPEYAWIVQPVsGAVYDRPGASPK	54859722	NUP160	23279	nuclear pore complex protein Nup160	R3(Label:13C(6)); Y18(Phospho); R20(Label:13C(6)); K26(Label:13C(6))	Y(6): 0.0; S(14): 95.3; Y(18): 4.7; S(24): 0.0	1.49	0	8.26221	0	4	742.646	2967.56	-0.54	S14	S1147	AWIVQPVsGAVYDRP	15	3.61	H358_SILAC_CSC_pSTY_03.raw
MSCFSRPSMsPTPLDR	118572613	SRRM2	23524	serine/arginine repetitive matrix protein 2	C3(Carbamidomethyl); S10(Phospho)	S(2): 0.0; S(5): 0.0; S(8): 0.0; S(10): 100.0; T(12): 0.0	1.489	0	0.146029	0	3	650.277	1948.82	2.73	S10	S2123	CFSRPSMsPTPLDRC	32	5.61	H358_SILAC_CSC_pSTY_08.raw
MSCFSRPSMsPTPLDR	118572613	SRRM2	23524	serine/arginine repetitive matrix protein 2	C3(Carbamidomethyl); R6(Label:13C(6)); S10(Phospho); R16(Label:13C(6))	S(2): 0.0; S(5): 0.0; S(8): 2.2; S(10): 97.8; T(12): 0.0	1.489	0	0.0174138	0	3	654.288	1960.85	-1.29	S10	S2123	CFSRPSMsPTPLDRC	42	5.27	H358_SILAC_CSC_pSTY_08.raw
MTSERAPsPSSR	118572613	SRRM2	23524	serine/arginine repetitive matrix protein 2	S8(Phospho)	T(2): 0.0; S(3): 0.0; S(8): 100.0; S(10): 0.0; S(11): 0.0	1.489	0	0.070197	1	3	462.534	1385.59	0.21	S8	S2426	MTSERAPsPSSRMGQ	33	3.72	H358_SILAC_CSC_pSTY_07.raw
LSRGDsLKEPTSIAESSR	41152072	ZDHHC5	25921	palmitoyltransferase ZDHHC5	S6(Phospho)	S(2): 2.3; S(6): 97.7; T(11): 0.0; S(12): 0.0; S(16): 0.0; S(17): 0.0	1.486	0	0.200984	2	3	671.659	2012.96	-1.06	S6	S380	AKLSRGDsLKEPTSI	33	4.76	H358_SILAC_CSC_pSTY_02.raw
HSsNPPLESHVGWVMDSR	39725634	LARP1	23367	la-related protein 1	S3(Phospho)	S(2): 0.0; S(3): 100.0; S(9): 0.0; S(17): 0.0	1.485	0	0.00146522	0	3	705.641	2114.91	-1.87	S3	S747	KRKTRHSsNPPLESH	53	5.39	H358_SILAC_CSC_pSTY_09.raw
LSGFsFKK	153070260	MARCKS	4082	myristoylated alanine-rich C-kinase substrate	S5(Phospho)	S(2): 0.0; S(5): 100.0	1.484	0.003	0.0112567	1	2	497.244	993.481	0.58	S5	S170	SFKLSGFsFKKNKKE	41		H358_SILAC_CSC_pSTY_01.raw
ALPSLNTGSSsPR	5729828	TRAFD1	10906	TRAF-type zinc finger domain-containing protein 1	S11(Phospho)	S(4): 0.0; T(7): 0.0; S(9): 0.0; S(10): 1.8; S(11): 98.1	1.482	0	0.000283623	0	2	683.822	1366.64	0.79	S11	S327	SLNTGSSsPRGVEEP	59	3.65	H358_SILAC_CSC_pSTY_08.raw
ALPSLNTGsSSPR	5729828	TRAFD1	10906	TRAF-type zinc finger domain-containing protein 1	S11(Phospho); R13(Label:13C(6))	S(4): 0.0; T(7): 0.0; S(9): 97.5; S(10): 1.3; S(11): 1.3	1.482	0	0.00124874	0	2	686.833	1372.66	1.51	S9	S325	LPSLNTGsSSPRGVE	53	3.62	H358_SILAC_CSC_pSTY_08.raw
VLsPTAAKPSPFEGK	25777671	PPP1R10	5514	serine/threonine-protein phosphatase 1 regulatory subunit 10	S3(Phospho); K8(Label:13C(6)); K15(Label:13C(6))	S(3): 100.0; T(5): 0.0; S(10): 0.0	1.482	0	0.000498128	0	3	540.954	1620.85	2.2	S3	S313	KKKKKVLsPTAAKPS	57	5.01	H358_SILAC_CSC_pSTY_09.raw
VLsPTAAKPSPFEGK	25777671	PPP1R10	5514	serine/threonine-protein phosphatase 1 regulatory subunit 10	S3(Phospho)	S(3): 100.0; T(5): 0.0; S(10): 0.0	1.482	0	0.00216435	0	3	536.941	1608.81	3.11	S3	S313	KKKKKVLsPTAAKPS	52	4.83	H358_SILAC_CSC_pSTY_09.raw
HFKDEDEDEDVAsPDGLGR	7705375	ZBTB7A	51341	zinc finger and BTB domain-containing protein 7A	S13(Phospho)	S(13): 100.0	1.481	0	7.74411e-10	1	2	1105.95	2210.89	-0.22	S13	S549	DEDEDVAsPDGLGRL	114	5.15	H358_SILAC_CSC_pSTY_08.raw
IINLGPVHPGPLsPEPQPMGVR	154816184	TMEM55B	90809	transmembrane protein 55B	S13(Phospho)	S(13): 100.0	1.48	0	0.0563635	0	3	795.745	2385.22	2.2	S13	S162	PVHPGPLsPEPQPMG	38	5.59	H358_SILAC_CSC_pSTY_09.raw
LNVLEKSsPGHR	194239729	EEF1D	1936	elongation factor 1-delta	S8(Phospho)	S(7): 1.5; S(8): 98.5	1.479	0	0.00822371	1	3	472.904	1416.7	-1.51	S8	S95	LNVLEKSsPGHRATA	45	5.3	H358_SILAC_CSC_pSTY_11.raw
EYIPGQPPLSQSSDSsPTR	62241042	EPRS	2058	bifunctional glutamate/proline--tRNA ligase	S16(Phospho)	Y(2): 0.0; S(10): 0.0; S(12): 0.0; S(13): 0.0; S(15): 1.9; S(16): 96.2; T(18): 1.9	1.474	0	0.00274899	0	2	1063.48	2125.94	-0.43	S16	S886	LSQSSDSsPTRNSEP	51	3.42	H358_SILAC_CSC_pSTY_05.raw
MVSQsQPGSR	333440451	CLASP2	23122	CLIP-associating protein 2	S5(Phospho)	S(3): 0.0; S(5): 100.0; S(9): 0.0	1.472	0	4.72226e-05	0	2	578.744	1156.48	-1.13	S5	S455	RTKMVSQsQPGSRSG	63		H358_SILAC_CSC_pSTY_10.raw
MSCFSRPSMsPTPLDR	118572613	SRRM2	23524	serine/arginine repetitive matrix protein 2	C3(Carbamidomethyl); S10(Phospho)	S(2): 0.0; S(5): 0.0; S(8): 0.0; S(10): 100.0; T(12): 0.0	1.472	0	0.742017	0	3	650.274	1948.81	-1.6	S10	S2123	CFSRPSMsPTPLDRC	25	5.37	H358_SILAC_CSC_pSTY_09.raw
MVSQsQPGSR	333440451	CLASP2	23122	CLIP-associating protein 2	S5(Phospho); R10(Label:13C(6))	S(3): 0.0; S(5): 98.4; S(9): 1.6	1.472	0	0.000635271	0	2	581.753	1162.5	-2.79	S5	S455	RTKMVSQsQPGSRSG	53	2.13	H358_SILAC_CSC_pSTY_10.raw
CGSGPVHISGQHLVAVEEDAEsEDEEEEDVK	40353734	NPM1	4869	nucleophosmin	C1(Carbamidomethyl); S22(Phospho)	S(3): 0.0; S(9): 0.0; S(22): 100.0	1.472	0	0.000769106	0	4	865.867	3460.45	2.32	S22	S125	AVEEDAEsEDEEEED	58	5.45	H358_SILAC_CSC_pSTY_05.raw
MSCFSRPSMsPTPLDR	118572613	SRRM2	23524	serine/arginine repetitive matrix protein 2	C3(Carbamidomethyl); R6(Label:13C(6)); S10(Phospho); R16(Label:13C(6))	S(2): 0.0; S(5): 0.0; S(8): 2.4; S(10): 97.6; T(12): 0.1	1.472	0	0.133857	0	3	654.288	1960.85	-1.11	S10	S2123	CFSRPSMsPTPLDRC	33	4.5	H358_SILAC_CSC_pSTY_09.raw
AEDGATPSPSNEtPKKK	153070260	MARCKS	4082	myristoylated alanine-rich C-kinase substrate	T13(Phospho)	T(6): 0.0; S(8): 0.0; S(10): 0.0; T(13): 100.0	1.471	0	0.019628	2	3	612.951	1836.84	-0.36	T13	T150	TPSPSNEtPKKKKKR	42	5.6	H358_SILAC_CSC_pSTY_04.raw
GQSQTsPDHRSDTSSPEVR	118572613	SRRM2	23524	serine/arginine repetitive matrix protein 2	S6(Phospho)	S(3): 0.0; T(5): 5.0; S(6): 94.9; S(11): 0.0; T(13): 0.0; S(14): 0.0; S(15): 0.0	1.47	0	11.5701	1	3	717.641	2150.91	-0.61	S6	S1064	LKGQSQTsPDHRSDT	14	4.14	H358_SILAC_CSC_pSTY_05.raw
NQKPSQVNGAPGsPTEPAGQK	157694492	MYBBP1A	10514	myb-binding protein 1A	T15(Phospho)	S(5): 0.0; S(13): 97.9; T(15): 2.1	1.469	0	0.000436398	0	3	724.67	2172	-5.56	S13	S1267	QVNGAPGsPTEPAGQ	60	5.26	H358_SILAC_CSC_pSTY_08.raw
LPLLPPEsPGPLR	355390315	SCRIB	23513	protein scribble homolog	S8(Phospho); R13(Label:13C(6))	S(8): 100.0	1.463	0	1.22016e-05	0	2	736.406	1471.81	2.68	S8	S853	LPLLPPEsPGPLRQR	72	3.09	H358_SILAC_CSC_pSTY_03.raw
CGSGPVHISGQHLVAVEEDAEsEDEEEEDVK	40353734	NPM1	4869	nucleophosmin	C1(Carbamidomethyl); S22(Phospho)	S(3): 0.0; S(9): 0.0; S(22): 100.0	1.463	0	8.97208e-05	0	3	1154.15	3460.44	0.69	S22	S125	AVEEDAEsEDEEEED	68	5.03	H358_SILAC_CSC_pSTY_05.raw
LPLLPPEsPGPLR	355390315	SCRIB	23513	protein scribble homolog	S8(Phospho)	S(8): 100.0	1.463	0	1.41931e-05	0	2	733.396	1465.78	1.85	S8	S853	LPLLPPEsPGPLRQR	72	3.06	H358_SILAC_CSC_pSTY_03.raw
ADTSSQGALVFLSKDYEIESQNPLAsPTNTLLGSAK	32698730	NUFIP2	57532	nuclear fragile X mental retardation-interacting protein 2	K14(Label:13C(6)); S26(Phospho); K36(Label:13C(6))	T(3): 0.0; S(4): 0.0; S(5): 0.0; S(13): 0.0; Y(16): 0.0; S(20): 0.0; S(26): 95.8; T(28): 4.2; T(30): 0.0; S(34): 0.0	1.462	0	0.000872816	1	3	1282.3	3844.89	-0.56	S26	S629	ESQNPLAsPTNTLLG	57	4.14	H358_SILAC_CSC_pSTY_04.raw
ADTSSQGALVFLSKDYEIESQNPLAsPTNTLLGSAK	32698730	NUFIP2	57532	nuclear fragile X mental retardation-interacting protein 2	S26(Phospho)	T(3): 0.0; S(4): 0.0; S(5): 0.0; S(13): 0.0; Y(16): 0.0; S(20): 0.0; S(26): 93.7; T(28): 3.1; T(30): 3.1; S(34): 0.1	1.462	0	0.372715	1	3	1278.29	3832.85	-0.76	S26	S629	ESQNPLAsPTNTLLG	31	3.69	H358_SILAC_CSC_pSTY_04.raw
KLGAGEGGEASVsPEKTSTTSK	304376301	TCOF1	6949	treacle protein	S13(Phospho)	S(11): 2.2; S(13): 97.8; T(17): 0.0; S(18): 0.0; T(19): 0.0; T(20): 0.0; S(21): 0.0	1.462	0	0.0276468	2	3	734.345	2201.02	-5.85	S13	S1340	EGGEASVsPEKTSTT	42	5.37	H358_SILAC_CSC_pSTY_08.raw
VsPHHPAPTPNPR	169790837	RUNX1	861	runt-related transcription factor 1	S2(Phospho)	S(2): 100.0; T(9): 0.0	1.461	0	0.773978	0	3	496.236	1486.69	-1.96	S2	S212	RRTAMRVsPHHPAPT	25	2.76	H358_SILAC_CSC_pSTY_11.raw
NVAEALGHsPKDPGGGGGPVR	24308115	IRF2BP1	26145	interferon regulatory factor 2-binding protein 1	S9(Phospho)	S(9): 100.0	1.459	0	0.00788575	1	3	684.66	2051.96	-0.92	S9	S436	VAEALGHsPKDPGGG	47	6.17	H358_SILAC_CSC_pSTY_04.raw
VSGRTsPPLLDR	118572613	SRRM2	23524	serine/arginine repetitive matrix protein 2	S6(Phospho)	S(2): 0.0; T(5): 0.0; S(6): 100.0	1.459	0	1.85415	1	2	689.348	1377.69	-0.28	S6	S2398	ERVSGRTsPPLLDRA	21	3.29	H358_SILAC_CSC_pSTY_04.raw
VSGRTsPPLLDR	118572613	SRRM2	23524	serine/arginine repetitive matrix protein 2	R4(Label:13C(6)); S6(Phospho); R12(Label:13C(6))	S(2): 0.0; T(5): 0.1; S(6): 99.9	1.459	0.005		1	2	695.368	1389.73	0.53	S6	S2398	ERVSGRTsPPLLDRA		2.27	H358_SILAC_CSC_pSTY_04.raw
SGsMDPSGAHPSVR	428673536	KHDRBS1	10657	KH domain-containing, RNA-binding, signal transduction-associated protein 1	S3(Phospho); M4(Oxidation); R14(Label:13C(6))	S(1): 0.0; S(3): 100.0; S(7): 0.0; S(12): 0.0	1.458	0	1.96987e-05	0	2	743.807	1486.61	-1.08	S3	S20	RSSGRSGsMDPSGAH	68	3.07	H358_SILAC_CSC_pSTY_10.raw
SGsMDPSGAHPSVR	428673536	KHDRBS1	10657	KH domain-containing, RNA-binding, signal transduction-associated protein 1	S3(Phospho); M4(Oxidation)	S(1): 2.4; S(3): 97.6; S(7): 0.0; S(12): 0.0	1.458	0	4.71408e-05	0	2	740.797	1480.59	-1.43	S3	S20	RSSGRSGsMDPSGAH	64	33	H358_SILAC_CSC_pSTY_10.raw
YSEEGLsPSKRR	91176325	BAZ2A	11176	bromodomain adjacent to zinc finger domain protein 2A	S7(Phospho); K10(Label:13C(6)); R11(Label:13C(6)); R12(Label:13C(6))	Y(1): 0.0; S(2): 0.0; S(7): 100.0; S(9): 0.0	1.457	0.003	0.116741	2	3	502.919	1506.74	-1.72	S7	S1783	RYSEEGLsPSKRRRL	33		H358_SILAC_CSC_pSTY_08.raw
AKPVGsPLFK	7662018	PHF3	23469	PHD finger protein 3	S6(Phospho)	S(6): 100.0	1.457	0.001	0.0566476	0	2	562.3	1123.59	0.59	S6	S283	CKAKPVGsPLFKFSD	35	2.15	H358_SILAC_CSC_pSTY_08.raw
APVHFVEPLsPTGVAGHR	186659512	CAMSAP1	157922	calmodulin-regulated spectrin-associated protein 1	S10(Phospho)	S(10): 100.0; T(12): 0.0	1.456	0	8.20759e-05	0	3	650.993	1950.97	3.69	S10	S1080	VHFVEPLsPTGVAGH	66	7.38	H358_SILAC_CSC_pSTY_09.raw
APVHFVEPLsPTGVAGHR	186659512	CAMSAP1	157922	calmodulin-regulated spectrin-associated protein 1	S10(Phospho); R18(Label:13C(6))	S(10): 100.0; T(12): 0.0	1.456	0	0.00248747	0	3	653.001	1956.99	4.34	S10	S1080	VHFVEPLsPTGVAGH	51	4.35	H358_SILAC_CSC_pSTY_09.raw
RSDsPEIPFQAAAGPSDGLDASSPGNSFVGLR	5032189	TP53BP1	7158	tumor suppressor p53-binding protein 1	S4(Phospho)	S(2): 2.4; S(4): 97.6; S(16): 0.0; S(22): 0.0; S(23): 0.0; S(27): 0.0	1.456	0	2.626e-06	1	3	1094.85	3282.53	8.36	S4	S1462	GALRRSDsPEIPFQA	84	7.63	H358_SILAC_CSC_pSTY_08.raw
NFVFHTLsPVKAEAAK	299522984	CLSPN	63967	claspin	S8(Phospho)	T(6): 0.0; S(8): 100.0	1.455	0	0.0398483	1	3	613.645	1838.92	0.5	S8	S1225	NFVFHTLsPVKAEAA	39	6.25	H358_SILAC_CSC_pSTY_05.raw
RVsLVGADDLRK	355390315	SCRIB	23513	protein scribble homolog	S3(Phospho)	S(3): 100.0	1.454	0	0.000414731	2	3	470.248	1408.73	-0.2	S3	S1378	EGPPKRVsLVGADDL	58	5.64	H358_SILAC_CSC_pSTY_04.raw
RTPAPPEPGSPAPGEGPsGR	7019371	TFPT	29844	TCF3 fusion partner	S10(Phospho)	T(2): 0.0; S(10): 2.6; S(18): 97.4	1.454	0	0.0129	1	2	997.461	1993.92	1.36	S18	S188	PAPGEGPsGRKRRRV	44	3.65	H358_SILAC_CSC_pSTY_08.raw
KTAATAAAAAAEPPAPPPPPPPEEDPEQDsGPEDLPLVR	108773787	RB1	5925	retinoblastoma-associated protein	K1(Label:13C(6)); S30(Phospho); R39(Label:13C(6))	T(2): 0.0; T(5): 0.0; S(30): 100.0	1.453	0	0.0359621	1	3	1330.31	3988.9	-5.65	S30	S37	EEDPEQDsGPEDLPL	42	3.63	H358_SILAC_CSC_pSTY_03.raw
VKVDGPRsPSYGR	5902076	SRSF1	6426	serine/arginine-rich splicing factor 1	S8(Phospho)	S(8): 99.9; S(10): 0.1; Y(11): 0.0	1.452	0.001		2	3	499.912	1497.72	-0.42	S8	S199	VKVDGPRsPSYGRSR		4	H358_SILAC_CSC_pSTY_12.raw
RQsPLPPQK	170763500	SET	6418	protein SET	S3(Phospho)	S(3): 100.0	1.451	0.001	0.0339645	1	2	565.789	1130.57	-0.87	S3	S7	_MAPKRQsPLPPQKK	37	2.99	H358_SILAC_CSC_pSTY_07.raw
RQsPLPPQK	170763500	SET	6418	protein SET	R1(Label:13C(6)); S3(Phospho); K9(Label:13C(6))	S(3): 100.0	1.451	0	0.0116053	1	2	571.809	1142.61	-1.16	S3	S7	_MAPKRQsPLPPQKK	42	2.86	H358_SILAC_CSC_pSTY_07.raw
WRPHsPDGPR	42476299	GIGYF2	26058	PERQ amino acid-rich with GYF domain-containing protein 2	S5(Phospho)	S(5): 100.0	1.45	0	0.0215121	0	3	428.859	1284.56	-0.65	S5	S236	GERWRPHsPDGPRSA	39	3.91	H358_SILAC_CSC_pSTY_03.raw
WRPHsPDGPR	42476299	GIGYF2	26058	PERQ amino acid-rich with GYF domain-containing protein 2	R2(Label:13C(6)); S5(Phospho); R10(Label:13C(6))	S(5): 100.0	1.45	0	4.31399e-05	0	3	432.872	1296.6	-0.77	S5	S236	GERWRPHsPDGPRSA	66	4.3	H358_SILAC_CSC_pSTY_03.raw
LGNSGAsPSSAGK	256017159	MGA	23269	MAX gene-associated protein	S7(Phospho)	S(4): 0.0; S(7): 100.0; S(9): 0.0; S(10): 0.0	1.449	0	1.25742e-05	0	2	606.766	1212.53	-0.2	S7	S2850	KLGNSGAsPSSAGK_	70	2.58	H358_SILAC_CSC_pSTY_09.raw
MTSERAPsPSSR	118572613	SRRM2	23524	serine/arginine repetitive matrix protein 2	S8(Phospho)	T(2): 0.0; S(3): 0.0; S(8): 100.0; S(10): 0.0; S(11): 0.0	1.449	0	0.0306862	1	3	462.534	1385.59	0.41	S8	S2426	MTSERAPsPSSRMGQ	36	3.7	H358_SILAC_CSC_pSTY_08.raw
SHsPSSPDPDTPSPVGDSR	21070997	STIM1	6786	stromal interaction molecule 1	S3(Phospho)	S(1): 2.5; S(3): 97.3; S(5): 0.1; S(6): 0.1; T(11): 0.0; S(13): 0.0; S(18): 0.0	1.449	0	0.470206	0	3	667.942	2001.81	-2.84	S3	S618	LDSSRSHsPSSPDPD	27	4.96	H358_SILAC_CSC_pSTY_08.raw
SSEPVQHEESIRKPsPEPR	42518070	TJP2	9414	tight junction protein ZO-2	R12(Label:13C(6)); K13(Label:13C(6)); S15(Phospho); R19(Label:13C(6))	S(1): 0.0; S(2): 0.0; S(10): 2.1; S(15): 97.9	1.449	0.001	0.0181026	1	2	1144.06	2287.12	-1.8	S15	S966	EESIRKPsPEPRAQM	44	2.49	H358_SILAC_CSC_pSTY_08.raw
MTSERAPsPSSR	118572613	SRRM2	23524	serine/arginine repetitive matrix protein 2	R5(Label:13C(6)); S8(Phospho); R12(Label:13C(6))	T(2): 0.0; S(3): 0.0; S(8): 97.8; S(10): 2.2; S(11): 0.1	1.449	0	0.210594	1	3	466.547	1397.63	-0.95	S8	S2426	MTSERAPsPSSRMGQ	29	3.31	H358_SILAC_CSC_pSTY_08.raw
HAPEHHPGHGDRLsPGERR	79750944	USP42	84132	ubiquitin carboxyl-terminal hydrolase 42	S14(Phospho)	S(14): 100.0	1.446	0.003		2	4	556.258	2222.01	-0.28	S14	S1007	PGHGDRLsPGERRSL		2.11	H358_SILAC_CSC_pSTY_09.raw
STIGVMVTAsHNPEEDNGVK	7661568	PGM3	5238	phosphoacetylglucosamine mutase	S10(Phospho)	S(1): 0.0; T(2): 0.0; T(8): 0.0; S(10): 100.0	1.446	0	2.52367e-05	0	3	722.324	2164.96	-0.44	S10	S64	IGVMVTAsHNPEEDN	72	5.65	H358_SILAC_CSC_pSTY_04.raw
LAAAEETAVsPR	39930541	C9orf142	286257	uncharacterized protein C9orf142	S10(Phospho); R12(Label:13C(6))	T(7): 0.0; S(10): 100.0	1.441	0	1.08066e-08	0	2	650.816	1300.62	0.09	S10	S148	AAEETAVsPRKSPRP	103	3.65	H358_SILAC_CSC_pSTY_09.raw
DMEsPTKLDVTLAK	197276600	MAP4	4134	microtubule-associated protein 4	S4(Phospho)	S(4): 100.0; T(6): 0.0; T(11): 0.0	1.441	0	2.13506e-06	1	2	814.386	1627.77	0.37	S4	S280	ALAKDMEsPTKLDVT	81	5.3	H358_SILAC_CSC_pSTY_04.raw
DMEsPTKLDVTLAK	197276600	MAP4	4134	microtubule-associated protein 4	S4(Phospho); K7(Label:13C(6)); K14(Label:13C(6))	S(4): 100.0; T(6): 0.0; T(11): 0.0	1.441	0	4.43147e-06	1	2	820.406	1639.8	-0.74	S4	S280	ALAKDMEsPTKLDVT	78	4.08	H358_SILAC_CSC_pSTY_04.raw
DMEsPTKLDVTLAK	197276600	MAP4	4134	microtubule-associated protein 4	S4(Phospho)	S(4): 100.0; T(6): 0.0; T(11): 0.0	1.441	0	1.87279e-08	1	2	814.388	1627.77	2.62	S4	S280	ALAKDMEsPTKLDVT	102	4.24	H358_SILAC_CSC_pSTY_04.raw
VVsSTSEEEEAFTEK	194306543	OXR1	55074	oxidation resistance protein 1	S3(Phospho)	S(3): 100.0; S(4): 0.0; T(5): 0.0; S(6): 0.0; T(13): 0.0	1.441	0	1.333e-06	0	2	876.365	1751.72	-1.8	S3	S193	IRPARVVsSTSEEEE	82	3.84	H358_SILAC_CSC_pSTY_08.raw
LAAAEETAVsPR	39930541	C9orf142	286257	uncharacterized protein C9orf142	S10(Phospho)	T(7): 0.0; S(10): 100.0	1.441	0	7.10194e-09	0	2	647.806	1294.61	1.12	S10	S148	AAEETAVsPRKSPRP	104	3.77	H358_SILAC_CSC_pSTY_09.raw
RNSNSPPsPSSMNQR	116734704	IRF2BP2	359948	interferon regulatory factor 2-binding protein 2	S3(Phospho); S8(Phospho)	S(3): 50.0; S(5): 50.0; S(8): 100.0; S(10): 0.0; S(11): 0.0	1.438	0	0.00124338	1	2	909.852	1818.7	-0.9	S8	S460	RNSNSPPsPSSMNQR	50	2.97	H358_SILAC_CSC_pSTY_08.raw
SCDEPLTPPPHSPTSMLQLIHDPVsPR	373938467	KDM2A	22992	lysine-specific demethylase 2A	C2(Carbamidomethyl); S15(Phospho); S25(Phospho); R27(Label:13C(6))	S(1): 0.0; T(7): 0.0; S(12): 33.3; T(14): 33.3; S(15): 33.3; S(25): 100.0	1.438	0	22.0068	0	3	1058.81	3174.42	2.55	S25	S292	QLIHDPVsPRGMVTR	14		H358_SILAC_CSC_pSTY_08.raw
DMEsPTKLDVTLAK	197276600	MAP4	4134	microtubule-associated protein 4	M2(Oxidation); S4(Phospho)	S(4): 100.0; T(6): 0.0; T(11): 0.0	1.437	0	4.78565e-05	1	2	822.384	1643.76	0.04	S4	S280	ALAKDMEsPTKLDVT	68	4.34	H358_SILAC_CSC_pSTY_04.raw
VPsPTPAPK	118572613	SRRM2	23524	serine/arginine repetitive matrix protein 2	S3(Phospho); K9(Label:13C(6))	S(3): 100.0; T(5): 0.0	1.436	0	0.358647	0	2	490.251	979.494	-1.38	S3	S2581	VALKRVPsPTPAPKE	26	2.3	H358_SILAC_CSC_pSTY_09.raw
VPsPTPAPK	118572613	SRRM2	23524	serine/arginine repetitive matrix protein 2	S3(Phospho)	S(3): 100.0; T(5): 0.0	1.436	0	0.0828543	0	2	487.241	973.474	-1.09	S3	S2581	VALKRVPsPTPAPKE	32	2.45	H358_SILAC_CSC_pSTY_09.raw
AEDGATPSPsNETPKK	153070260	MARCKS	4082	myristoylated alanine-rich C-kinase substrate	S10(Phospho); K15(Label:13C(6)); K16(Label:13C(6))	T(6): 0.0; S(8): 0.0; S(10): 98.2; T(13): 1.8	1.434	0	0.100986	1	3	574.265	1720.78	-1.61	S10	S147	DGATPSPsNETPKKK	34	5.69	H358_SILAC_CSC_pSTY_03.raw
AEDGATPSPSNEtPKK	153070260	MARCKS	4082	myristoylated alanine-rich C-kinase substrate	T13(Phospho)	T(6): 0.0; S(8): 0.0; S(10): 0.0; T(13): 100.0	1.434	0	0.00943167	1	3	570.251	1708.74	-1.95	T13	T150	TPSPSNEtPKKKKKR	44	5.97	H358_SILAC_CSC_pSTY_03.raw
NRsAEEGELAESK	110556636	TNKS1BP1	85456	182 kDa tankyrase-1-binding protein	S3(Phospho)	S(3): 100.0; S(12): 0.0	1.433	0	7.50384e-05	1	2	750.322	1499.64	-1.1	S3	S1666	KLRPRNRsAEEGELA	63	4.01	H358_SILAC_CSC_pSTY_03.raw
NRsAEEGELAESK	110556636	TNKS1BP1	85456	182 kDa tankyrase-1-binding protein	R2(Label:13C(6)); S3(Phospho); K13(Label:13C(6))	S(3): 100.0; S(12): 0.0	1.433	0	1.66388e-05	1	2	756.342	1511.68	-0.18	S3	S1666	KLRPRNRsAEEGELA	71	4.64	H358_SILAC_CSC_pSTY_03.raw
APVPGtPDSLSSGSSR	7305503	STOML2	30968	stomatin-like protein 2, mitochondrial	T6(Phospho)	T(6): 100.0; S(9): 0.0; S(11): 0.0; S(12): 0.0; S(14): 0.0; S(15): 0.0	1.432	0	0.000973023	0	2	797.859	1594.71	-0.12	T6	T327	TKAPVPGtPDSLSSG	54	3	H358_SILAC_CSC_pSTY_12.raw
APVPGtPDSLSSGSSR	7305503	STOML2	30968	stomatin-like protein 2, mitochondrial	T6(Phospho); R16(Label:13C(6))	T(6): 100.0; S(9): 0.0; S(11): 0.0; S(12): 0.0; S(14): 0.0; S(15): 0.0	1.432	0	5.35289e-07	0	2	800.869	1600.73	-0.11	T6	T327	TKAPVPGtPDSLSSG	87	3.3	H358_SILAC_CSC_pSTY_12.raw
LPLVPEsPR	66348045	ZC3HC1	51530	nuclear-interacting partner of ALK	S7(Phospho)	S(7): 100.0	1.43	0	0.000763476	0	2	544.283	1087.56	3.54	S7	S321	RLPLVPEsPRRMMTR	54	3.06	H358_SILAC_CSC_pSTY_10.raw
AEDGATPSPSNEtPKKK	153070260	MARCKS	4082	myristoylated alanine-rich C-kinase substrate	T13(Phospho)	T(6): 0.0; S(8): 0.0; S(10): 0.0; T(13): 100.0	1.43	0	0.0316865	2	3	612.95	1836.83	-1.55	T13	T150	TPSPSNEtPKKKKKR	40	5.58	H358_SILAC_CSC_pSTY_03.raw
DRtPPLLYR	319996623	RBM15	64783	putative RNA-binding protein 15	T3(Phospho)	T(3): 100.0; Y(8): 0.0	1.429	0.003		1	2	605.803	1210.6	-0.18	T3	T568	LRGARDRtPPLLYRD		2.7	H358_SILAC_CSC_pSTY_06.raw
LNHsPPQSSSR	31652264	RBM26	64062	RNA-binding protein 26	S4(Phospho); R11(Label:13C(6))	S(4): 100.0; S(8): 0.0; S(9): 0.0; S(10): 0.0	1.429	0.004	0.237682	0	2	648.294	1295.58	-1.91	S4	S127	FSRRLNHsPPQSSSR	29	1.78	H358_SILAC_CSC_pSTY_09.raw
DRtPPLLYR	319996623	RBM15	64783	putative RNA-binding protein 15	R2(Label:13C(6)); T3(Phospho); R9(Label:13C(6))	T(3): 100.0; Y(8): 0.0	1.429	0.008		1	2	611.823	1222.64	-0.06	T3	T568	LRGARDRtPPLLYRD		2.44	H358_SILAC_CSC_pSTY_06.raw
LNHsPPQSSSR	31652264	RBM26	64062	RNA-binding protein 26	S4(Phospho); R11(Label:13C(6))	S(4): 99.9; S(8): 0.0; S(9): 0.0; S(10): 0.1	1.429	0.004		0	2	648.295	1295.58	-0.49	S4	S127	FSRRLNHsPPQSSSR		1.98	H358_SILAC_CSC_pSTY_09.raw
APLVSSTLPVATQSPTPPsPLFSVDFR	156105699	RC3H2	54542	RING finger and CCCH-type zinc finger domain-containing protein 2	S19(Phospho)	S(5): 0.0; S(6): 0.0; T(7): 0.0; T(12): 0.0; S(14): 0.0; T(16): 0.0; S(19): 100.0; S(23): 0.0	1.428	0	0.00317646	0	3	964.494	2891.47	2.94	S19	S808	TQSPTPPsPLFSVDF	51	3.32	H358_SILAC_CSC_pSTY_08.raw
RLAsTSDIEEK	219842214	PPP1R12A	4659	protein phosphatase 1 regulatory subunit 12A	T5(Phospho)	S(4): 100.0; T(5): 0.0; S(6): 0.0	1.428	0	0.000131394	1	2	664.808	1328.61	-0.54	S4	S420	TIPRRLAsTSDIEEK	62	3.78	H358_SILAC_CSC_pSTY_08.raw
GGAVERPLtPAPR	169658378	TNRC18	84629	trinucleotide repeat-containing gene 18 protein	T9(Phospho)	T(9): 100.0	1.428	0	0.00375631	0	2	700.855	1400.7	-0.72	T9	T2146	GAVERPLtPAPRSCI	48	2.87	H358_SILAC_CSC_pSTY_09.raw
RLAsTSDIEEK	219842214	PPP1R12A	4659	protein phosphatase 1 regulatory subunit 12A	R1(Label:13C(6)); S4(Phospho); K11(Label:13C(6))	S(4): 100.0; T(5): 0.0; S(6): 0.0	1.428	0	0.0015451	1	2	670.83	1340.65	1.85	S4	S420	TIPRRLAsTSDIEEK	52	2.83	H358_SILAC_CSC_pSTY_08.raw
NLsFEIK	196114970	PTPN12	5782	tyrosine-protein phosphatase non-receptor type 12	S3(Phospho)	S(3): 100.0	1.426	0.004	0.241445	0	2	465.721	930.434	0.67	S3	S305	KKLERNLsFEIKKVP	26	1.69	H358_SILAC_CSC_pSTY_05.raw
NLsFEIK	196114970	PTPN12	5782	tyrosine-protein phosphatase non-receptor type 12	S3(Phospho); K7(Label:13C(6))	S(3): 100.0	1.426	0.006	0.175522	0	2	468.729	936.452	-1.93	S3	S305	KKLERNLsFEIKKVP	27		H358_SILAC_CSC_pSTY_05.raw
NLNNSNLFsPVNR	56549645	NUP98	4928	nuclear pore complex protein Nup98-Nup96	S9(Phospho)	S(5): 0.0; S(9): 100.0	1.426	0.007	0.0104324	0	2	784.866	1568.73	2.16	S9	S595	LNNSNLFsPVNRDSE	44		H358_SILAC_CSC_pSTY_08.raw
DNTFFREsPVGR	41872339	PPHLN1	51535	periphilin-1	T3(Phospho)	T(3): 0.0; S(8): 100.0	1.425	0.007	0.0526143	1	2	752.833	1504.66	0.02	S8	S85	DNTFFREsPVGRKDS	36		H358_SILAC_CSC_pSTY_04.raw
sLSSPTVTLSAPLEGAK	222352092	NEDD4L	23327	E3 ubiquitin-protein ligase NEDD4-like	S4(Phospho)	S(1): 99.9; S(3): 0.1; S(4): 0.0; T(6): 0.0; T(8): 0.0; S(10): 0.0	1.425	0	1.16757e-05	0	2	869.439	1737.87	1.62	S1	S305	PQIRRPRsLSSPTVT	74	3.91	H358_SILAC_CSC_pSTY_09.raw
SLsSPTVTLSAPLEGAK	222352092	NEDD4L	23327	E3 ubiquitin-protein ligase NEDD4-like	S3(Phospho)	S(1): 2.4; S(3): 97.5; S(4): 0.1; T(6): 0.0; T(8): 0.0; S(10): 0.0	1.425	0	8.37878e-07	0	2	869.439	1737.87	2.39	S3	S307	IRRPRSLsSPTVTLS	86	4.36	H358_SILAC_CSC_pSTY_09.raw
SLsSPTVTLSAPLEGAK	222352092	NEDD4L	23327	E3 ubiquitin-protein ligase NEDD4-like	S3(Phospho); K17(Label:13C(6))	S(1): 2.1; S(3): 97.8; S(4): 0.0; T(6): 0.0; T(8): 0.0; S(10): 0.0	1.425	0	7.47934e-07	0	2	872.45	1743.89	2.81	S3	S307	IRRPRSLsSPTVTLS	86	4.3	H358_SILAC_CSC_pSTY_09.raw
ERGtPPVDPK	149158690	PRRC2A	7916	protein PRRC2A	T4(Phospho)	T(4): 100.0	1.424	0.002	0.026462	1	2	588.276	1175.55	-0.2	T4	T782	AMLRERGtPPVDPKL	38	2.89	H358_SILAC_CSC_pSTY_04.raw
TVARtPLGQR	118572613	SRRM2	23524	serine/arginine repetitive matrix protein 2	R4(Label:13C(6)); T5(Phospho); R10(Label:13C(6))	T(1): 0.0; T(5): 100.0	1.423	0.001	0.887919	1	2	595.826	1190.64	-0.62	T5	T1531	DQKTVARtPLGQRSR	23	3.02	H358_SILAC_CSC_pSTY_12.raw
TVARtPLGQR	118572613	SRRM2	23524	serine/arginine repetitive matrix protein 2	T5(Phospho)	T(1): 0.0; T(5): 100.0	1.423	0	0.125272	1	2	589.805	1178.6	-1.27	T5	T1531	DQKTVARtPLGQRSR	32	3.83	H358_SILAC_CSC_pSTY_12.raw
RNsLTGEEGQLAR	13540569	SGPP1	81537	sphingosine-1-phosphate phosphatase 1	S3(Phospho)	S(3): 100.0; T(5): 0.0	1.422	0	5.592e-06	1	2	755.854	1510.7	-0.52	S3	S112	AGALRRNsLTGEEGQ	76	5.47	H358_SILAC_CSC_pSTY_09.raw
KLGAGEGGEASVsPEKTSTTSK	304376301	TCOF1	6949	treacle protein	S13(Phospho)	S(11): 0.0; S(13): 100.0; T(17): 0.0; S(18): 0.0; T(19): 0.0; T(20): 0.0; S(21): 0.0	1.42	0	0.00459015	2	3	734.349	2201.03	-0.03	S13	S1340	EGGEASVsPEKTSTT	50	6.22	H358_SILAC_CSC_pSTY_08.raw
ETVFTKsPYQEFTDHLVK	15055539	RPS2	6187	40S ribosomal protein S2	S7(Phospho)	T(2): 0.0; T(5): 0.1; S(7): 99.9; Y(9): 0.1; T(13): 0.0	1.42	0	0.000898265	1	3	750.354	2249.05	-2.23	S7	S264	KETVFTKsPYQEFTD	57	4.67	H358_SILAC_CSC_pSTY_08.raw
LSGINEIPRPFsPPVTSNTSPPPAAPLAR	226371725	FCHO2	115548	FCH domain only protein 2	R9(Label:13C(6)); S12(Phospho); R29(Label:13C(6))	S(2): 0.0; S(12): 100.0; T(16): 0.0; S(17): 0.0; T(19): 0.0; S(20): 0.0	1.419	0	6.21e-07	0	3	1025.88	3075.62	3	S12	S455	NEIPRPFsPPVTSNT	86	5.23	H358_SILAC_CSC_pSTY_06.raw
DSGsISLQETR	41281453	SLK	9748	STE20-like serine/threonine-protein kinase	S4(Phospho)	S(2): 0.0; S(4): 100.0; S(6): 0.0; T(10): 0.0	1.419	0	0.000180656	0	2	636.775	1272.54	-2.5	S4	S779	SKTKDSGsISLQETR	58	2.88	H358_SILAC_CSC_pSTY_08.raw
DSGsISLQETR	41281453	SLK	9748	STE20-like serine/threonine-protein kinase	S4(Phospho); R11(Label:13C(6))	S(2): 0.0; S(4): 100.0; S(6): 0.0; T(10): 0.0	1.419	0	7.84269e-06	0	2	639.784	1278.56	-4.57	S4	S779	SKTKDSGsISLQETR	73	3.51	H358_SILAC_CSC_pSTY_08.raw
LAsTSDIEEKENR	219842214	PPP1R12A	4659	protein phosphatase 1 regulatory subunit 12A	T4(Phospho); K10(Label:13C(6)); R13(Label:13C(6))	S(3): 100.0; T(4): 0.0; S(5): 0.0	1.416	0	0.00333627	1	3	528.584	1583.74	1.74	S3	S420	TIPRRLAsTSDIEEK	49	4.47	H358_SILAC_CSC_pSTY_08.raw
ASsFSGISVLTR	31543535	R3HDM1	23518	R3H domain-containing protein 1	S3(Phospho)	S(2): 0.0; S(3): 100.0; S(5): 0.0; S(8): 0.0; T(11): 0.0	1.416	0	3.471e-06	0	2	652.817	1304.63	0.86	S3	S381	PAVTKASsFSGISVL	78	3.2	H358_SILAC_CSC_pSTY_03.raw
LAsTSDIEEKENR	219842214	PPP1R12A	4659	protein phosphatase 1 regulatory subunit 12A	S3(Phospho)	S(3): 100.0; T(4): 0.0; S(5): 0.0	1.416	0	0.00269806	1	3	524.57	1571.7	0.57	S3	S420	TIPRRLAsTSDIEEK	49	4.86	H358_SILAC_CSC_pSTY_08.raw
VYEHTSRFsPK	20336205	ATRX	546	transcriptional regulator ATRX	S9(Phospho)	Y(2): 0.0; T(5): 0.0; S(6): 1.6; S(9): 98.4	1.415	0.003	1.77154	1	3	477.554	1430.65	0.03	S9	S278	YEHTSRFsPKKTSSN	21	3.92	H358_SILAC_CSC_pSTY_05.raw
RVALsDDETKETENMR	38492356	POLD3	10714	DNA polymerase delta subunit 3	S5(Phospho)	S(5): 100.0; T(9): 0.0; T(12): 0.0	1.414	0	0.0328758	2	2	987.434	1973.86	-1.27	S5	S307	RGKRVALsDDETKET	40	4.31	H358_SILAC_CSC_pSTY_08.raw
LSGFsFK	153070260	MARCKS	4082	myristoylated alanine-rich C-kinase substrate	S5(Phospho)	S(2): 0.0; S(5): 100.0	1.412	0.005	0.0310956	0	2	433.196	865.385	-1.1	S5	S170	SFKLSGFsFKKNKKE	34		H358_SILAC_CSC_pSTY_02.raw
LSGFsFK	153070260	MARCKS	4082	myristoylated alanine-rich C-kinase substrate	S5(Phospho)	S(2): 0.0; S(5): 100.0	1.412	0.007	0.0265078	0	2	433.196	865.385	-1.17	S5	S170	SFKLSGFsFKKNKKE	35		H358_SILAC_CSC_pSTY_02.raw
ALsPVIPLIPR	148762969	KMT2D	8085	histone-lysine N-methyltransferase MLL2	S3(Phospho)	S(3): 100.0	1.411	0	0.00114096	0	2	628.363	1255.72	0.39	S3	S4738	EQEDRALsPVIPLIP	51	2.97	H358_SILAC_CSC_pSTY_09.raw
ALsPVIPLIPR	148762969	KMT2D	8085	histone-lysine N-methyltransferase MLL2	S3(Phospho); R11(Label:13C(6))	S(3): 100.0	1.411	0	0.000835595	0	2	631.372	1261.74	-0.47	S3	S4738	EQEDRALsPVIPLIP	51	2.55	H358_SILAC_CSC_pSTY_09.raw
ALsPVIPLIPR	148762969	KMT2D	8085	histone-lysine N-methyltransferase MLL2	S3(Phospho)	S(3): 100.0	1.411	0	0.00019515	0	2	628.362	1255.72	-0.39	S3	S4738	EQEDRALsPVIPLIP	59	2.83	H358_SILAC_CSC_pSTY_09.raw
KLsLGQYDNDAGGQLPFSK	65288071	TNS3	64759	tensin-3	S3(Phospho)	S(3): 100.0; Y(7): 0.0; S(18): 0.0	1.41	0	4.64633e-07	1	3	706.668	2117.99	-1.11	S3	S776	GGRLRKLsLGQYDND	89	7.18	H358_SILAC_CSC_pSTY_08.raw
KLsLGQYDNDAGGQLPFSK	65288071	TNS3	64759	tensin-3	S3(Phospho)	S(3): 100.0; Y(7): 0.0; S(18): 0.0	1.41	0	1.09521e-06	1	3	706.667	2117.99	-1.62	S3	S776	GGRLRKLsLGQYDND	86	5.57	H358_SILAC_CSC_pSTY_08.raw
KLsLGQYDNDAGGQLPFSK	65288071	TNS3	64759	tensin-3	K1(Label:13C(6)); S3(Phospho); K19(Label:13C(6))	S(3): 100.0; Y(7): 0.0; S(18): 0.0	1.41	0	2.8289e-07	1	3	710.68	2130.03	-1.86	S3	S776	GGRLRKLsLGQYDND	92	7.52	H358_SILAC_CSC_pSTY_08.raw
IYHLPDAEsDEDEDFKEQTR	4758158	2015-09-02	4735	septin-2	S9(Phospho)	Y(2): 0.0; S(9): 100.0; T(19): 0.0	1.408	0	3.69449e-07	1	2	1259.02	2517.04	-2.03	S9	S218	YHLPDAEsDEDEDFK	90	3.76	H358_SILAC_CSC_pSTY_04.raw
GGsSKDLLDNQSQEEQRR	10092601	EIF4G3	8672	eukaryotic translation initiation factor 4 gamma 3	S3(Phospho)	S(3): 100.0; S(4): 0.0; S(12): 0.0	1.408	0	0.313531	2	3	709.651	2126.94	-3.96	S3	S1156	NTFMRGGsSKDLLDN	30	3.78	H358_SILAC_CSC_pSTY_08.raw
AEDGATPSPSNEtPKK	153070260	MARCKS	4082	myristoylated alanine-rich C-kinase substrate	T13(Phospho)	T(6): 0.0; S(8): 0.0; S(10): 0.0; T(13): 100.0	1.407	0	0.000176781	1	2	854.874	1708.74	-1.66	T13	T150	TPSPSNEtPKKKKKR	61	4.03	H358_SILAC_CSC_pSTY_03.raw
IDIsPSTFRK	167234419	THRAP3	9967	thyroid hormone receptor-associated protein 3	S4(Phospho)	S(4): 100.0; S(6): 0.0; T(7): 0.0	1.406	0	0.861551	1	3	415.207	1243.61	-1.62	S4	S682	IHRRIDIsPSTFRKH	23	2.52	H358_SILAC_CSC_pSTY_09.raw
VLTANSNPSsPSAAK	8922764	MRGBP	55257	MRG/MORF4L-binding protein	S10(Phospho)	T(3): 0.0; S(6): 0.0; S(9): 2.6; S(10): 94.8; S(12): 2.6	1.405	0	0.000372809	0	2	762.358	1523.71	-1	S10	S195	TANSNPSsPSAAKRR	58	3.43	H358_SILAC_CSC_pSTY_05.raw
DSAAPSPIPGADNLsADPVVSPPTSIPFK	150010552	FKBP15	23307	FK506-binding protein 15	S6(Phospho)	S(2): 0.3; S(6): 5.1; S(15): 89.4; S(21): 5.1; T(24): 0.0; S(25): 0.0	1.404	0		0	2	1464.22	2927.42	5.41	S15	S320	IPGADNLsADPVVSP		1.97	H358_SILAC_CSC_pSTY_08.raw
DSAAPSPIPGADNLsADPVVSPPTSIPFK	150010552	FKBP15	23307	FK506-binding protein 15	S6(Phospho); K29(Label:13C(6))	S(2): 0.5; S(6): 6.7; S(15): 92.2; S(21): 0.5; T(24): 0.0; S(25): 0.0	1.404	0.001	10.1763	0	2	1467.22	2933.43	2.44	S15	S320	IPGADNLsADPVVSP	17	1.62	H358_SILAC_CSC_pSTY_08.raw
ALPQtPRPR	118572613	SRRM2	23524	serine/arginine repetitive matrix protein 2	T5(Phospho)	T(5): 100.0	1.404	0.002	0.498367	0	3	372.529	1115.57	0.47	T5	T1492	EPKALPQtPRPRSRS	25	2.81	H358_SILAC_CSC_pSTY_01.raw
ALPQtPRPR	118572613	SRRM2	23524	serine/arginine repetitive matrix protein 2	T5(Phospho); R7(Label:13C(6)); R9(Label:13C(6))	T(5): 100.0	1.404	0.006	1.01489	0	3	376.542	1127.61	0.08	T5	T1492	EPKALPQtPRPRSRS	21		H358_SILAC_CSC_pSTY_01.raw
SKHEEEEWtDDDLVESL	312596944	CCNH	902	cyclin-H	T9(Phospho)	S(1): 0.0; T(9): 100.0; S(16): 0.0	1.403	0.003		1	3	714.294	2140.87	3.54	T9	T262	KHEEEEWtDDDLVES		2.36	H358_SILAC_CSC_pSTY_08.raw
MALPPQEDATAsPPR	118572613	SRRM2	23524	serine/arginine repetitive matrix protein 2	S12(Phospho)	T(10): 2.2; S(12): 97.8	1.402	0.002	0.0163142	0	2	830.873	1660.74	-0.72	S12	S1179	PQEDATAsPPRQKDK	42		H358_SILAC_CSC_pSTY_03.raw
MALPPQEDATAsPPR	118572613	SRRM2	23524	serine/arginine repetitive matrix protein 2	S12(Phospho)	T(10): 0.1; S(12): 99.9	1.402	0.001	0.0300364	0	2	830.873	1660.74	-1.39	S12	S1179	PQEDATAsPPRQKDK	39	2.99	H358_SILAC_CSC_pSTY_03.raw
HGLQLGAQsPGR	24308227	ZNF687	57592	zinc finger protein 687	S9(Phospho)	S(9): 100.0	1.401	0.002	6.91695	0	2	650.812	1300.62	0.7	S9	S1057	GLQLGAQsPGRGTTL	15	2.86	H358_SILAC_CSC_pSTY_06.raw
KLsLGQYDNDAGGQLPFSK	65288071	TNS3	64759	tensin-3	K1(Label:13C(6)); S3(Phospho); K19(Label:13C(6))	S(3): 100.0; Y(7): 0.0; S(18): 0.0	1.399	0	3.29492e-09	1	2	1065.52	2130.03	-2.34	S3	S776	GGRLRKLsLGQYDND	111	5.44	H358_SILAC_CSC_pSTY_08.raw
KLsLGQYDNDAGGQLPFSK	65288071	TNS3	64759	tensin-3	S3(Phospho)	S(3): 100.0; Y(7): 0.0; S(18): 0.0	1.399	0	8.90571e-09	1	2	1059.5	2117.99	-1.1	S3	S776	GGRLRKLsLGQYDND	106	6.58	H358_SILAC_CSC_pSTY_08.raw
KLsLGQYDNDAGGQLPFSK	65288071	TNS3	64759	tensin-3	S3(Phospho)	S(3): 100.0; Y(7): 0.0; S(18): 0.0	1.399	0	1e-08	1	2	1059.5	2117.99	-1.21	S3	S776	GGRLRKLsLGQYDND	106	5.97	H358_SILAC_CSC_pSTY_08.raw
IDGATQSsPAEPK	212276104	LRRFIP1	9208	leucine-rich repeat flightless-interacting protein 1	S8(Phospho); K13(Label:13C(6))	T(5): 2.1; S(7): 2.1; S(8): 95.8	1.398	0	0.0157145	0	2	693.816	1386.62	-0.37	S8	S658	IDGATQSsPAEPKSE	41	2.99	H358_SILAC_CSC_pSTY_07.raw
NLEELEEKStTPPPAEPVSLPQEPPKPR	45359846	G3BP2	9908	ras GTPase-activating protein-binding protein 2	T10(Phospho)	S(9): 3.3; T(10): 93.3; T(11): 3.3; S(19): 0.0	1.398	0	0.450898	1	4	798.147	3189.57	-1.15	T10	T226	EELEEKStTPPPAEP	30	4.89	H358_SILAC_CSC_pSTY_03.raw
TTGAAPAAETTTsLEGGGTTGAEIK	397139459	MUC19	283463	LOW QUALITY PROTEIN: mucin-19	T12(Phospho); S13(Phospho); T19(Phospho)	T(1): 2.1; T(2): 2.1; T(10): 32.6; T(11): 32.6; T(12): 34.6; S(13): 92.8; T(19): 51.5; T(20): 51.5	1.396	0.002	22.0334	0	2	1266.51	2532.02	-0.93	S13	S7238	PAAETTTsLEGGGTT	11		H358_SILAC_CSC_pSTY_12.raw
WRPHsPGWR	156766047	GIGYF2	26058	PERQ amino acid-rich with GYF domain-containing protein 2	R2(Label:13C(6)); S5(Phospho); R9(Label:13C(6))	S(5): 100.0	1.396	0	0.255923	0	3	424.206	1270.6	0.13	S5	S236	GERWRPHsPGWREHM	29	3.12	H358_SILAC_CSC_pSTY_08.raw
EQDLPLAEAVRPKtPPVVIK	19923855	SYAP1	94056	synapse-associated protein 1	T14(Phospho)	T(14): 100.0	1.396	0	0.503774	1	4	570.813	2280.23	-2.45	T14	T248	AEAVRPKtPPVVIKS	26	4.51	H358_SILAC_CSC_pSTY_08.raw
EQDLPLAEAVRPKtPPVVIK	19923855	SYAP1	94056	synapse-associated protein 1	R11(Label:13C(6)); K13(Label:13C(6)); T14(Phospho); K20(Label:13C(6))	T(14): 100.0	1.396	0	1.41708	1	4	575.328	2298.29	-2.78	T14	T248	AEAVRPKtPPVVIKS	19	3.8	H358_SILAC_CSC_pSTY_08.raw
WRPHsPGWR	156766047	GIGYF2	26058	PERQ amino acid-rich with GYF domain-containing protein 2	S5(Phospho)	S(5): 100.0	1.396	0	0.0976821	0	3	420.192	1258.56	-0.32	S5	S236	GERWRPHsPGWREHM	32	3.86	H358_SILAC_CSC_pSTY_08.raw
EQDLPLAEAVRPKtPPVVIK	19923855	SYAP1	94056	synapse-associated protein 1	T14(Phospho)	T(14): 100.0	1.396	0	7.97254	1	4	570.812	2280.23	-4.48	T14	T248	AEAVRPKtPPVVIKS	14	2.88	H358_SILAC_CSC_pSTY_08.raw
RAtPHPSELK	355390315	SCRIB	23513	protein scribble homolog	T3(Phospho)	T(3): 100.0; S(7): 0.0	1.395	0	0.282413	1	3	405.867	1215.59	-0.76	T3	T475	RGLQRRAtPHPSELK	28	4.81	H358_SILAC_CSC_pSTY_08.raw
VSSPLSPLSPGIKsPTIPR	24308179	CTTNBP2NL	55917	CTTNBP2 N-terminal-like protein	S14(Phospho)	S(2): 0.0; S(3): 0.0; S(6): 0.0; S(9): 0.0; S(14): 98.0; T(16): 2.0	1.395	0	0.00670042	1	3	671.697	2013.08	-1.52	S14	S568	PLSPGIKsPTIPRAE	46	5.81	H358_SILAC_CSC_pSTY_05.raw
VSSPLSPLSPGIKSPtIPR	24308179	CTTNBP2NL	55917	CTTNBP2 N-terminal-like protein	K13(Label:13C(6)); T16(Phospho); R19(Label:13C(6))	S(2): 0.0; S(3): 0.0; S(6): 0.0; S(9): 0.0; S(14): 2.0; T(16): 98.0	1.395	0	0.0139044	1	3	675.709	2025.11	-2.5	T16	T570	SPGIKSPtIPRAERG	41	4.86	H358_SILAC_CSC_pSTY_05.raw
RAtPHPSELK	355390315	SCRIB	23513	protein scribble homolog	R1(Label:13C(6)); T3(Phospho); K10(Label:13C(6))	T(3): 100.0; S(7): 0.0	1.395	0	0.548216	1	3	409.88	1227.63	-1.63	T3	T475	RGLQRRAtPHPSELK	25	3.84	H358_SILAC_CSC_pSTY_08.raw
AKTQtPPVSPAPQPTEERLPSSPVYEDAASFK	20357556	CTTN	2017	src substrate cortactin	T5(Phospho)	T(3): 4.4; T(5): 95.6; S(9): 0.0; T(15): 0.0; S(21): 0.0; S(22): 0.0; Y(25): 0.0; S(30): 0.0	1.395	0	8.95647	2	3	1169.24	3505.7	2.33	T5	T364	QARAKTQtPPVSPAP	18	3.57	H358_SILAC_CSC_pSTY_05.raw
RVNDAEPGsPEAPQGK	154759257	DDX51	317781	ATP-dependent RNA helicase DDX51	S9(Phospho)	S(9): 100.0	1.394	0	0.0113327	1	2	866.388	1731.77	-1.15	S9	S83	VNDAEPGsPEAPQGK	43	3.51	H358_SILAC_CSC_pSTY_05.raw
ELPPLsPSLSR	221219026	PHLDB1	23187	pleckstrin homology-like domain family B member 1	S6(Phospho)	S(6): 98.4; S(8): 1.6; S(10): 0.0	1.393	0	0.0072457	0	2	638.321	1275.64	0.72	S6	S461	MRELPPLsPSLSRRA	45	2.15	H358_SILAC_CSC_pSTY_06.raw
ELPPLsPSLSR	221219026	PHLDB1	23187	pleckstrin homology-like domain family B member 1	S6(Phospho); R11(Label:13C(6))	S(6): 98.6; S(8): 1.4; S(10): 0.0	1.393	0	0.0237661	0	2	641.331	1281.65	-0.7	S6	S461	MRELPPLsPSLSRRA	40	2.4	H358_SILAC_CSC_pSTY_06.raw
ELPPLsPSLSR	221219026	PHLDB1	23187	pleckstrin homology-like domain family B member 1	S6(Phospho); R11(Label:13C(6))	S(6): 98.7; S(8): 1.3; S(10): 0.0	1.393	0	0.0431751	0	2	641.333	1281.66	3.78	S6	S461	MRELPPLsPSLSRRA	37	2.52	H358_SILAC_CSC_pSTY_06.raw
ELPPLsPSLSR	221219026	PHLDB1	23187	pleckstrin homology-like domain family B member 1	S6(Phospho)	S(6): 98.5; S(8): 1.5; S(10): 0.0	1.393	0	0.00601781	0	2	638.323	1275.64	4.07	S6	S461	MRELPPLsPSLSRRA	46	2.41	H358_SILAC_CSC_pSTY_06.raw
LDSQPQETsPELPR	5729828	TRAFD1	10906	TRAF-type zinc finger domain-containing protein 1	S9(Phospho); R14(Label:13C(6))	S(3): 0.0; T(8): 0.0; S(9): 100.0	1.392	0	0.116519	0	2	841.89	1682.77	-0.68	S9	S415	DSQPQETsPELPRRR	34	2.94	H358_SILAC_CSC_pSTY_09.raw
LDSQPQETsPELPR	5729828	TRAFD1	10906	TRAF-type zinc finger domain-containing protein 1	S9(Phospho)	S(3): 0.0; T(8): 0.0; S(9): 100.0	1.392	0	0.00128374	0	2	838.881	1676.75	0.98	S9	S415	DSQPQETsPELPRRR	53	3.34	H358_SILAC_CSC_pSTY_09.raw
LDSQPQETsPELPR	5729828	TRAFD1	10906	TRAF-type zinc finger domain-containing protein 1	S9(Phospho); R14(Label:13C(6))	S(3): 0.0; T(8): 2.0; S(9): 98.0	1.392	0	0.00104652	0	2	841.89	1682.77	0.26	S9	S415	DSQPQETsPELPRRR	54	3.59	H358_SILAC_CSC_pSTY_09.raw
SSEPVQHEESIRKPsPEPR	42518070	TJP2	9414	tight junction protein ZO-2	S15(Phospho)	S(1): 0.0; S(2): 0.0; S(10): 5.0; S(15): 95.0	1.391	0		1	4	568.02	2269.06	-0.66	S15	S966	EESIRKPsPEPRAQM		4.2	H358_SILAC_CSC_pSTY_08.raw
KEEsEEsDDDMGFGLFD	4506671;4506669	RPLP2	6181	60S acidic ribosomal protein P2	K1(Label:13C(6)); S4(Phospho); S7(Phospho)	S(4): 100.0; S(7): 100.0	1.39	0	3.82918e-05	1	2	1058.36	2115.71	-1.5	S4; S7	S102; S105||S101	KDEKKEEsEESDDDM;KKEESEEsDDDMGFG||VEAKKEEsEESDDDM	62	4.49	H358_SILAC_CSC_pSTY_04.raw
KEEsEEsDDDMGFGLFD	4506671;4506669	RPLP2	6181	60S acidic ribosomal protein P2	S4(Phospho); S7(Phospho)	S(4): 100.0; S(7): 100.0	1.39	0.005	0.00137039	1	2	1055.35	2109.69	1.21	S4; S7	S102; S105||S101	KDEKKEEsEESDDDM;KKEESEEsDDDMGFG||VEAKKEEsEESDDDM	46		H358_SILAC_CSC_pSTY_04.raw
KEEsEEsDDDMGFGLFD	4506671;4506669	RPLP2	6181	60S acidic ribosomal protein P2	S4(Phospho); S7(Phospho)	S(4): 100.0; S(7): 100.0	1.39	0	3.36664e-05	1	2	1055.35	2109.69	0.63	S4; S7	S102; S105||S101	KDEKKEEsEESDDDM;KKEESEEsDDDMGFG||VEAKKEEsEESDDDM	62	4.45	H358_SILAC_CSC_pSTY_04.raw
VSGRTsPPLLDR	118572613	SRRM2	23524	serine/arginine repetitive matrix protein 2	S6(Phospho)	S(2): 0.0; T(5): 2.2; S(6): 97.8	1.39	0	0.939483	1	3	459.901	1377.69	-0.96	S6	S2398	ERVSGRTsPPLLDRA	24	3.35	H358_SILAC_CSC_pSTY_04.raw
KEEsEEsDDDMGFGLFD	4506671;4506669	RPLP2	6181	60S acidic ribosomal protein P2	S4(Phospho); S7(Phospho)	S(4): 100.0; S(7): 100.0	1.39	0.001	0.000173208	1	2	1055.35	2109.69	0.97	S4; S7	S102; S105||S101	KDEKKEEsEESDDDM;KKEESEEsDDDMGFG||VEAKKEEsEESDDDM	55	4.12	H358_SILAC_CSC_pSTY_04.raw
KEEsEEsDDDMGFGLFD	4506671;4506669	RPLP2	6181	60S acidic ribosomal protein P2	S4(Phospho); S7(Phospho)	S(4): 100.0; S(7): 100.0	1.39	0	1.41507e-06	1	2	1055.35	2109.69	-0.18	S4; S7	S102; S105||S101	KDEKKEEsEESDDDM;KKEESEEsDDDMGFG||VEAKKEEsEESDDDM	75	4.55	H358_SILAC_CSC_pSTY_04.raw
LIPGPLsPVAR	149158690	PRRC2A	7916	protein PRRC2A	S7(Phospho)	S(7): 100.0	1.388	0	9.68483e-05	0	2	600.331	1199.65	-0.12	S7	S1219	KLIPGPLsPVARGGS	63		H358_SILAC_CSC_pSTY_02.raw
AGVVNGTGAPGQsPGAGR	322506112	MTA1	9112	metastasis-associated protein MTA1	S13(Phospho); R18(Label:13C(6))	T(7): 0.0; S(13): 100.0	1.387	0	1.02186e-05	0	2	819.888	1638.77	-0.74	S13	S386	GTGAPGQsPGAGRAC	74	3.4	H358_SILAC_CSC_pSTY_12.raw
AGVVNGTGAPGQsPGAGR	322506112	MTA1	9112	metastasis-associated protein MTA1	S13(Phospho)	T(7): 0.0; S(13): 100.0	1.387	0	0.000292425	0	2	816.877	1632.75	-1.5	S13	S386	GTGAPGQsPGAGRAC	60	3.93	H358_SILAC_CSC_pSTY_12.raw
RLAAAEETAVsPR	39930541	C9orf142	286257	uncharacterized protein C9orf142	S11(Phospho)	T(8): 0.0; S(11): 100.0	1.386	0	4.637e-06	1	2	725.857	1450.71	0.97	S11	S148	AAEETAVsPRKSPRP	77	4.11	H358_SILAC_CSC_pSTY_09.raw
ALPQtPRPR	118572613	SRRM2	23524	serine/arginine repetitive matrix protein 2	T5(Phospho)	T(5): 100.0	1.385	0.002	0.0167888	0	2	558.289	1115.57	-0.53	T5	T1492	EPKALPQtPRPRSRS	40		H358_SILAC_CSC_pSTY_01.raw
ALPQtPRPR	118572613	SRRM2	23524	serine/arginine repetitive matrix protein 2	T5(Phospho); R7(Label:13C(6)); R9(Label:13C(6))	T(5): 100.0	1.385	0.005	0.0883711	0	2	564.309	1127.61	-1.04	T5	T1492	EPKALPQtPRPRSRS	32		H358_SILAC_CSC_pSTY_01.raw
YSPTSPTYSPTsPK	4505939	POLR2A	5430	DNA-directed RNA polymerase II subunit RPB1	S12(Phospho)	Y(1): 0.0; S(2): 0.0; T(4): 0.0; S(5): 0.0; T(7): 0.0; Y(8): 0.0; S(9): 2.6; T(11): 2.6; S(12): 94.9	1.383	0		0	2	796.847	1592.69	-0.76	S12	S1920	SPTYSPTsPKYSPTS		3.06	H358_SILAC_CSC_pSTY_03.raw
LNHsPPQSSSR	31652264	RBM26	64062	RNA-binding protein 26	S4(Phospho); R11(Label:13C(6))	S(4): 100.0; S(8): 0.0; S(9): 0.0; S(10): 0.0	1.383	0	0.0424642	0	3	432.532	1295.58	-0.9	S4	S127	FSRRLNHsPPQSSSR	36	2.81	H358_SILAC_CSC_pSTY_09.raw
IGPLGLsPK	4506597	RPL12	6136	60S ribosomal protein L12	S7(Phospho); K9(Label:13C(6))	S(7): 100.0	1.382	0	0.00967393	0	2	484.27	967.533	1.24	S7	S38	KIGPLGLsPKKVGDD	42	2.83	H358_SILAC_CSC_pSTY_01.raw
LSSSDRYsDAsDDSFSEPR	221316689	CTPS2	56474	CTP synthase 2	S8(Phospho); S11(Phospho)	S(2): 0.0; S(3): 0.0; S(4): 0.0; Y(7): 2.7; S(8): 97.3; S(11): 100.0; S(14): 0.0; S(16): 0.0	1.382	0	1.96096e-05	1	2	1140.92	2280.83	-2.57	S8; S11	S568; S571	LSSSDRYsDASDDSF;SDRYSDAsDDSFSEP	68	3.45	H358_SILAC_CSC_pSTY_08.raw
IGPLGLsPK	4506597	RPL12	6136	60S ribosomal protein L12	S7(Phospho)	S(7): 100.0	1.382	0	9.43457e-05	0	2	481.26	961.512	0.15	S7	S38	KIGPLGLsPKKVGDD	62	2.83	H358_SILAC_CSC_pSTY_01.raw
IGPLGLsPK	4506597	RPL12	6136	60S ribosomal protein L12	S7(Phospho)	S(7): 100.0	1.382	0.001	0.0106733	0	2	481.261	961.515	3.07	S7	S38	KIGPLGLsPKKVGDD	41		H358_SILAC_CSC_pSTY_01.raw
WDKDDFEsEEEDVK	33620716	RBBP6	5930	E3 ubiquitin-protein ligase RBBP6	S8(Phospho)	S(8): 100.0	1.379	0	6.94287e-07	1	2	925.858	1850.71	3.95	S8	S1294	WDKDDFEsEEEDVKS	83	4.08	H358_SILAC_CSC_pSTY_08.raw
MTSERAPSPsSR	118572613	SRRM2	23524	serine/arginine repetitive matrix protein 2	R5(Label:13C(6)); S10(Phospho); R12(Label:13C(6))	T(2): 0.0; S(3): 0.0; S(8): 0.0; S(10): 98.0; S(11): 2.0	1.378	0.002	0.110407	1	2	699.317	1397.63	-0.79	S10	S2428	SERAPSPsSRMGQAP	32	2.62	H358_SILAC_CSC_pSTY_08.raw
MTSERAPsPSSR	118572613	SRRM2	23524	serine/arginine repetitive matrix protein 2	S8(Phospho)	T(2): 0.0; S(3): 0.0; S(8): 100.0; S(10): 0.0; S(11): 0.0	1.378	0	0.0473939	1	2	693.297	1385.59	-0.82	S8	S2426	MTSERAPsPSSRMGQ	35	2.63	H358_SILAC_CSC_pSTY_08.raw
LSGINEIPRPFsPPVTSNTSPPPAAPLAR	226371725	FCHO2	115548	FCH domain only protein 2	S12(Phospho)	S(2): 0.0; S(12): 100.0; T(16): 0.0; S(17): 0.0; T(19): 0.0; S(20): 0.0	1.377	0	0.00193001	0	3	1021.86	3063.57	1.39	S12	S455	NEIPRPFsPPVTSNT	53	7	H358_SILAC_CSC_pSTY_05.raw
APVQPQQsPAAAPGGTDEKPSGK	25777602	PSMD2	5708	26S proteasome non-ATPase regulatory subunit 2	S8(Phospho)	S(8): 100.0; T(16): 0.0; S(21): 0.0	1.377	0	0.0371402	0	3	766.697	2298.08	-0.47	S8	S16	APVQPQQsPAAAPGG	41	5.86	H358_SILAC_CSC_pSTY_08.raw
LHsPQTHWK	109150425	ANKZF1	55139	ankyrin repeat and zinc finger domain-containing protein 1	S3(Phospho)	S(3): 100.0; T(6): 0.0	1.374	0	0.0168317	0	3	405.189	1213.55	1.44	S3	S361	REAVRLHsPQTHWKT	40	3.96	H358_SILAC_CSC_pSTY_05.raw
ASPEPQRENAsPAPGTTAEEAMSR	18375630	BAG6	7917	large proline-rich protein BAG6	R7(Label:13C(6)); S11(Phospho); R24(Label:13C(6))	S(2): 0.0; S(11): 100.0; T(16): 0.0; T(17): 0.0; S(23): 0.0	1.373	0	0.00093128	1	3	859.389	2576.15	1.79	S11	S967	EPQRENAsPAPGTTA	57	5.22	H358_SILAC_CSC_pSTY_08.raw
ASPEPQRENAsPAPGTTAEEAMSR	18375630	BAG6	7917	large proline-rich protein BAG6	S11(Phospho)	S(2): 0.0; S(11): 100.0; T(16): 0.0; T(17): 0.0; S(23): 0.0	1.373	0	0.00458132	1	3	855.373	2564.1	-1.85	S11	S967	EPQRENAsPAPGTTA	50	5.05	H358_SILAC_CSC_pSTY_08.raw
GtSPTQIWCNNSQLPVDHILAGSFETAMR	148536853	COPA	1314	coatomer subunit alpha	T2(Phospho); C9(Carbamidomethyl)	T(2): 96.3; S(3): 3.6; T(5): 0.1; S(12): 0.0; S(23): 0.0; T(26): 0.0	1.373	0	0.133973	0	3	1104.17	3310.51	1.65	T2	T914	FVPPTKGtSPTQIWC	37	5.38	H358_SILAC_CSC_pSTY_08.raw
SHsPSSPDPDTPSPVGDSR	21070997	STIM1	6786	stromal interaction molecule 1	S3(Phospho); R19(Label:13C(6))	S(1): 0.0; S(3): 100.0; S(5): 0.0; S(6): 0.0; T(11): 0.0; S(13): 0.0; S(18): 0.0	1.371	0	1.48121e-07	0	2	1004.42	2007.83	-3.28	S3	S618	LDSSRSHsPSSPDPD	93	4.13	H358_SILAC_CSC_pSTY_08.raw
KYVIsDEEEEDDD	20270337	LEO1	123169	RNA polymerase-associated protein LEO1	S5(Phospho)	Y(2): 0.0; S(5): 100.0	1.369	0	4.46502e-05	1	2	833.308	1665.61	1.96	S5	S658	KHKKYVIsDEEEEDD	63		H358_SILAC_CSC_pSTY_08.raw
KEtPPPLVPPAAR	13129110	WDR77	79084	methylosome protein 50	T3(Phospho)	T(3): 100.0	1.369	0	0.280199	1	3	484.926	1452.76	1.21	T3	T5	_MRKEtPPPLVPP	29	3.9	H358_SILAC_CSC_pSTY_05.raw
GsPEEELPLPAFEK	225690491	TJAP1	93643	tight junction-associated protein 1	S2(Phospho); K14(Label:13C(6))	S(2): 100.0	1.367	0	8.22613e-05	0	2	814.883	1628.76	1.96	S2	S290	SLGTARGsPEEELPL	65	3.39	H358_SILAC_CSC_pSTY_04.raw
GsPEEELPLPAFEK	225690491	TJAP1	93643	tight junction-associated protein 1	S2(Phospho)	S(2): 100.0	1.367	0	0.000229733	0	2	811.871	1622.74	0.23	S2	S290	SLGTARGsPEEELPL	60	4.14	H358_SILAC_CSC_pSTY_04.raw
GsPEEELPLPAFEK	225690491	TJAP1	93643	tight junction-associated protein 1	S2(Phospho)	S(2): 100.0	1.367	0	0.00809903	0	2	811.872	1622.74	0.75	S2	S290	SLGTARGsPEEELPL	45	3.64	H358_SILAC_CSC_pSTY_04.raw
SETAPAETATPAPVEKsPAK	4885381	HIST1H1B	3009	histone H1.5	S17(Phospho)	S(1): 0.0; T(3): 0.0; T(8): 0.0; T(10): 0.0; S(17): 100.0	1.366	0	1.33957	1	3	687.997	2061.98	0.79	S17	S18	TPAPVEKsPAKKKAT	24		H358_SILAC_CSC_pSTY_08.raw
sAPASPTHPGLMSPR	82546824	FOXK1	221937	forkhead box protein K1	S1(Phospho); R15(Label:13C(6))	S(1): 100.0; S(5): 0.0; T(7): 0.0; S(13): 0.0	1.365	0	9.29592e-05	0	2	796.37	1591.73	-4.78	S1	S416	FGPLSSRsAPASPTH	64	3.19	H358_SILAC_CSC_pSTY_12.raw
AHLPLGQSNsCGSVLPPSLAAMAK	21955172	PHLDB2	90102	pleckstrin homology-like domain family B member 2	S10(Phospho); C11(Carbamidomethyl)	S(8): 3.1; S(10): 96.9; S(13): 0.0; S(18): 0.0	1.364	0	0.00900443	0	3	829.407	2486.21	5.06	S10	S891	LPLGQSNsCGSVLPP	47	5.08	H358_SILAC_CSC_pSTY_08.raw
IAASSsFR	317108193	SH3GL1	6455	endophilin-A2	S6(Phospho); R8(Label:13C(6))	S(4): 0.0; S(5): 1.8; S(6): 98.1	1.363	0	0.00224702	0	2	462.718	924.428	-0.17	S6	S224	PKIAASSsFRSSDKP	46	2.55	H358_SILAC_CSC_pSTY_02.raw
IAASSsFR	317108193	SH3GL1	6455	endophilin-A2	S6(Phospho)	S(4): 0.0; S(5): 1.7; S(6): 98.2	1.363	0	0.000529869	0	2	459.708	918.408	-0.25	S6	S224	PKIAASSsFRSSDKP	52	2.63	H358_SILAC_CSC_pSTY_02.raw
AENGERsDLEEDNER	118150660	ZC3H15	55854	zinc finger CCCH domain-containing protein 15	S7(Phospho)	S(7): 100.0	1.36	0	0.00247601	1	2	921.86	1842.71	-0.24	S7	S381	RAENGERsDLEEDNE	47	3.56	H358_SILAC_CSC_pSTY_02.raw
EKsPVREPVDNLSPEER	116734694	RBM23	55147	probable RNA-binding protein 23	S3(Phospho)	S(3): 100.0; S(13): 0.0	1.36	0	0.0102224	2	3	687.659	2060.96	-1.39	S3	S133	SPHFREKsPVREPVD	46	5.48	H358_SILAC_CSC_pSTY_08.raw
AENGERsDLEEDNER	118150660	ZC3H15	55854	zinc finger CCCH domain-containing protein 15	R6(Label:13C(6)); S7(Phospho); R15(Label:13C(6))	S(7): 100.0	1.36	0	0.0100932	1	2	927.879	1854.75	-1.67	S7	S381	RAENGERsDLEEDNE	43	3	H358_SILAC_CSC_pSTY_02.raw
HAPsPEPAVQGTGVAGVPEESGDAAAIPAK	19718751	UNG	7374	uracil-DNA glycosylase	S4(Phospho)	S(4): 100.0; T(12): 0.0; S(21): 0.0	1.357	0	1.50271e-05	0	3	964.128	2890.37	2.31	S4	S23	ARKRHAPsPEPAVQG	76	6.21	H358_SILAC_CSC_pSTY_12.raw
IYHLPDAEsDEDEDFKEQTR	4758158	2015-09-02	4735	septin-2	S9(Phospho)	Y(2): 0.0; S(9): 100.0; T(19): 0.0	1.357	0	7.46665e-06	1	3	839.687	2517.05	0.27	S9	S218	YHLPDAEsDEDEDFK	77	5.42	H358_SILAC_CSC_pSTY_03.raw
GRLsPVPVPR	21396480	RALY	22913	RNA-binding protein Raly	S4(Phospho)	S(4): 100.0	1.357	0.008	8.96682	1	3	386.545	1157.62	0.22	S4	S119	FDYRGRLsPVPVPRA	13		H358_SILAC_CSC_pSTY_06.raw
AEDGATPSPSNEtPKK	153070260	MARCKS	4082	myristoylated alanine-rich C-kinase substrate	T13(Phospho)	T(6): 0.0; S(8): 0.0; S(10): 0.1; T(13): 99.9	1.355	0	0.186016	1	2	854.874	1708.74	-0.73	T13	T150	TPSPSNEtPKKKKKR	31	3.63	H358_SILAC_CSC_pSTY_04.raw
SCTPsPDQISHR	27477138	ZC3HAV1	56829	zinc finger CCCH-type antiviral protein 1	C2(Carbamidomethyl); S5(Phospho)	S(1): 0.0; T(3): 0.0; S(5): 100.0; S(10): 0.0	1.354	0	9.64314e-06	0	2	732.799	1464.59	-1.9	S5	S275	AERSCTPsPDQISHR	71	2.81	H358_SILAC_CSC_pSTY_08.raw
EVQAEQPSSSsPR	118600973	RBMX2	51634	RNA-binding motif protein, X-linked 2	S11(Phospho)	S(8): 0.0; S(9): 0.0; S(10): 2.0; S(11): 98.0	1.354	0	0.014464	0	2	741.317	1481.63	0.51	S11	S188	AEQPSSSsPRRKTVK	40	3.56	H358_SILAC_CSC_pSTY_04.raw
MGQAPSQSLLPPAQDQPRsPVPSAFSDQSR	118572613	SRRM2	23524	serine/arginine repetitive matrix protein 2	R18(Label:13C(6)); S19(Phospho); R30(Label:13C(6))	S(6): 0.0; S(8): 0.0; S(19): 95.9; S(23): 3.9; S(26): 0.2; S(29): 0.0	1.354	0	0.603652	1	3	1091.19	3271.55	-3.19	S19	S2449	PAQDQPRsPVPSAFS	30	5.97	H358_SILAC_CSC_pSTY_08.raw
MGQAPSQSLLPPAQDQPRsPVPSAFSDQSR	118572613	SRRM2	23524	serine/arginine repetitive matrix protein 2	S19(Phospho)	S(6): 0.0; S(8): 0.0; S(19): 95.7; S(23): 4.1; S(26): 0.2; S(29): 0.0	1.354	0	0.801578	1	3	1087.17	3259.51	-4.45	S19	S2449	PAQDQPRsPVPSAFS	29	6.2	H358_SILAC_CSC_pSTY_08.raw
MGQAPSQSLLPPAQDQPRsPVPSAFSDQSR	118572613	SRRM2	23524	serine/arginine repetitive matrix protein 2	S19(Phospho)	S(6): 0.0; S(8): 0.0; S(19): 92.0; S(23): 3.9; S(26): 3.9; S(29): 0.2	1.354	0	1.22234	1	3	1087.17	3259.51	-3.1	S19	S2449	PAQDQPRsPVPSAFS	27	5.55	H358_SILAC_CSC_pSTY_08.raw
SCTPsPDQISHR	27477138	ZC3HAV1	56829	zinc finger CCCH-type antiviral protein 1	C2(Carbamidomethyl); S5(Phospho); R12(Label:13C(6))	S(1): 0.0; T(3): 0.0; S(5): 100.0; S(10): 0.0	1.354	0	3.52029e-06	0	2	735.808	1470.61	-3.79	S5	S275	AERSCTPsPDQISHR	76	2.83	H358_SILAC_CSC_pSTY_08.raw
MGQAPSQSLLPPAQDQPRsPVPSAFSDQSR	118572613	SRRM2	23524	serine/arginine repetitive matrix protein 2	R18(Label:13C(6)); S19(Phospho); R30(Label:13C(6))	S(6): 0.0; S(8): 0.0; S(19): 96.7; S(23): 3.2; S(26): 0.1; S(29): 0.0	1.354	0	0.911845	1	3	1091.19	3271.55	-4.09	S19	S2449	PAQDQPRsPVPSAFS	28	5.93	H358_SILAC_CSC_pSTY_08.raw
EVQAEQPSSsSPR	118600973	RBMX2	51634	RNA-binding motif protein, X-linked 2	S11(Phospho); R13(Label:13C(6))	S(8): 2.0; S(9): 2.0; S(10): 93.9; S(11): 2.0	1.354	0	0.00431795	0	2	744.327	1487.65	0.19	S10	S187	QAEQPSSsSPRRKTV	46	3.11	H358_SILAC_CSC_pSTY_04.raw
GRLsPVPVPR	21396480	RALY	22913	RNA-binding protein Raly	S4(Phospho)	S(4): 100.0	1.353	0.002	2.53271	1	3	386.545	1157.62	1.01	S4	S119	FDYRGRLsPVPVPRA	18	2.18	H358_SILAC_CSC_pSTY_05.raw
LIHTLDDRTQLWASEPGtPPLPTSLPSQNPILK	192807336	SRRT	51593	serrate RNA effector molecule homolog	T18(Phospho)	T(4): 0.0; T(9): 0.0; S(14): 0.0; T(18): 100.0; T(23): 0.0; S(24): 0.0; S(27): 0.0	1.352	0	2.03954	1	4	929.738	3715.93	5.89	T18	T543	LWASEPGtPPLPTSL	21	6.31	H358_SILAC_CSC_pSTY_08.raw
LIHTLDDRTQLWAsEPGTPPLPTSLPSQNPILK	192807336	SRRT	51593	serrate RNA effector molecule homolog	R8(Label:13C(6)); T18(Phospho); K33(Label:13C(6))	T(4): 9.1; T(9): 1.0; S(14): 88.9; T(18): 1.0; T(23): 0.0; S(24): 0.0; S(27): 0.0	1.352	0.001		1	4	932.744	3727.95	1.03	S14	S539	DRTQLWAsEPGTPPL		3.65	H358_SILAC_CSC_pSTY_08.raw
VTEHGtPKPFR	310832410	ARHGEF12	23365	rho guanine nucleotide exchange factor 12	T6(Phospho)	T(2): 0.0; T(6): 100.0	1.351	0	0.200197	0	3	450.22	1348.64	2.63	T6	T717	ERVTEHGtPKPFRKF	30	4.75	H358_SILAC_CSC_pSTY_04.raw
DDSHSAEDsEDEKEDHKNVR	56118310	NUCKS1	64710	nuclear ubiquitous casein and cyclin-dependent kinase substrate 1	S9(Phospho)	S(3): 0.0; S(5): 0.0; S(9): 100.0	1.35	0.001		2	4	606.242	2421.94	0.61	S9	S79	DSHSAEDsEDEKEDH		3.69	H358_SILAC_CSC_pSTY_03.raw
GLLAQGLRPEsPPPAGPLLNGAPAGEsPQPK	79750824	FAM129B	64855	niban-like protein 1	S11(Phospho); S27(Phospho)	S(11): 100.0; S(27): 100.0	1.35	0	0.00354516	0	3	1059.52	3176.56	1.16	S11; S27	S652; S668	AQGLRPEsPPPAGPL;NGAPAGEsPQPKAAP	51	9.61	H358_SILAC_CSC_pSTY_08.raw
AEDGATPSPSNEtPK	153070260	MARCKS	4082	myristoylated alanine-rich C-kinase substrate	T13(Phospho)	T(6): 0.0; S(8): 0.0; S(10): 0.1; T(13): 99.9	1.349	0	0.239781	0	2	790.827	1580.65	-0.87	T13	T150	TPSPSNEtPKKKKKR	28	3.9	H358_SILAC_CSC_pSTY_04.raw
AEDGATPSPSNEtPK	153070260	MARCKS	4082	myristoylated alanine-rich C-kinase substrate	T13(Phospho); K15(Label:13C(6))	T(6): 0.0; S(8): 0.0; S(10): 0.0; T(13): 100.0	1.349	0	0.00550388	0	2	793.837	1586.67	-0.94	T13	T150	TPSPSNEtPKKKKKR	45	3.71	H358_SILAC_CSC_pSTY_04.raw
KVLsDsEDEEKDADVPGTSTR	34996489	PHIP	55023	PH-interacting protein	S4(Phospho); S6(Phospho)	S(4): 100.0; S(6): 100.0; T(18): 0.0; S(19): 0.0; T(20): 0.0	1.347	0	0.164235	2	3	813.34	2438.01	2.21	S4; S6	S1281; S1283	SMKKKVLsDSEDEEK;KKKVLSDsEDEEKDA	33	6.59	H358_SILAC_CSC_pSTY_08.raw
LIRPEYAWIVQPVSGAVYDRPGAsPK	54859722	NUP160	23279	nuclear pore complex protein Nup160	S24(Phospho)	Y(6): 0.0; S(14): 0.0; Y(18): 0.0; S(24): 100.0	1.347	0	0.0669829	0	3	983.837	2949.5	-2.41	S24	S1157	VYDRPGAsPKRNHDG	37	7.43	H358_SILAC_CSC_pSTY_03.raw
VGsLDNVGHLPAGGAVK	197276600	MAP4	4134	microtubule-associated protein 4	S3(Phospho); K17(Label:13C(6))	S(3): 100.0	1.346	0	2.11567e-06	0	2	838.927	1676.85	0.35	S3	S1073	KAQAKVGsLDNVGHL	81	4.77	H358_SILAC_CSC_pSTY_06.raw
VGsLDNVGHLPAGGAVK	197276600	MAP4	4134	microtubule-associated protein 4	S3(Phospho)	S(3): 100.0	1.346	0	9.13173e-07	0	2	835.917	1670.83	0.42	S3	S1073	KAQAKVGsLDNVGHL	85	5.46	H358_SILAC_CSC_pSTY_06.raw
KGsPTPGFSTR	157311635	FAM83H	286077	protein FAM83H	S3(Phospho)	S(3): 100.0; T(5): 0.0; S(9): 0.0; T(10): 0.0	1.345	0	0.0051217	1	2	607.78	1214.55	-2.83	S3	S881	AYPERKGsPTPGFST	45	2.85	H358_SILAC_CSC_pSTY_01.raw
VKVDGPRsPSYGR	5902076	SRSF1	6426	serine/arginine-rich splicing factor 1	S8(Phospho)	S(8): 100.0; S(10): 0.0; Y(11): 0.0	1.344	0.001		2	3	499.912	1497.72	-0.3	S8	S199	VKVDGPRsPSYGRSR		4.06	H358_SILAC_CSC_pSTY_01.raw
LEEPPELNRQsPNPR	116734704	IRF2BP2	359948	interferon regulatory factor 2-binding protein 2	S11(Phospho)	S(11): 100.0	1.344	0.002	32.2194	1	3	619.292	1855.86	-4.67	S11	S175	PPELNRQsPNPRRGH	10	2.75	H358_SILAC_CSC_pSTY_12.raw
sLFINHHPPGQIAR	190341110	CCNY	219771	cyclin-Y	S1(Phospho)	S(1): 100.0	1.34	0	0.0967287	0	3	556.277	1666.82	-2.8	S1	S29	DVREKRKsLFINHHP	35	3.42	H358_SILAC_CSC_pSTY_08.raw
AKtQTPPVsPAPQPTEER	20357556	CTTN	2017	src substrate cortactin	T5(Phospho); S9(Phospho)	T(3): 96.4; T(5): 3.6; S(9): 99.9; T(15): 0.1	1.34	0.002	0.112803	1	2	1047.47	2093.93	-1.43	T3; S9	T362; S368	EEQARAKtQTPPVSP;KTQTPPVsPAPQPTE	35		H358_SILAC_CSC_pSTY_05.raw
AEIHAQPsDKER	119395742	ITGA6	3655	integrin alpha-6	S8(Phospho)	S(8): 100.0	1.34	0	0.166623	1	3	487.555	1460.65	-0.96	S8	S1064	AEIHAQPsDKERLTS	31	3.65	H358_SILAC_CSC_pSTY_06.raw
SETAPAETATPAPVEKsPAKK	4885381	HIST1H1B	3009	histone H1.5	K16(Label:13C(6)); S17(Phospho); K20(Label:13C(6)); K21(Label:13C(6))	S(1): 0.0; T(3): 0.0; T(8): 0.0; T(10): 0.0; S(17): 100.0	1.338	0	1.00272	2	3	736.713	2208.13	-1.93	S17	S18	TPAPVEKsPAKKKAT	26		H358_SILAC_CSC_pSTY_08.raw
NAPAAVDEGSIsPR	51988900	ERCC5	2073	DNA repair protein complementing XP-G cells	S12(Phospho)	S(10): 0.0; S(12): 100.0	1.337	0	8.1925e-05	0	2	732.331	1463.65	1.13	S12	S384	AVDEGSIsPRTLSAI	64	4.01	H358_SILAC_CSC_pSTY_07.raw
MVIQGPSsPQGEAMVTDVLEDQKEGR	5032189	TP53BP1	7158	tumor suppressor p53-binding protein 1	S8(Phospho); K23(Label:13C(6)); R26(Label:13C(6))	S(7): 2.5; S(8): 97.5; T(16): 0.0	1.336	0	0.000437857	1	3	965.126	2893.36	4.03	S8	S1114	MVIQGPSsPQGEAMV	61	6.05	H358_SILAC_CSC_pSTY_06.raw
IEEAMDGSEtPQLFTVLPEKR	55749531	SF3B2	10992	splicing factor 3B subunit 2	T10(Phospho)	S(8): 0.0; T(10): 100.0; T(15): 0.0	1.335	0	8.16623e-06	1	3	824.061	2470.17	5.02	T10	T780	EAMDGSEtPQLFTVL	78	6.24	H358_SILAC_CSC_pSTY_09.raw
DMEsPTKLDVTLAK	197276600	MAP4	4134	microtubule-associated protein 4	S4(Phospho)	S(4): 100.0; T(6): 0.0; T(11): 0.0	1.331	0	0.00285769	1	3	543.26	1627.77	0.21	S4	S280	ALAKDMEsPTKLDVT	50	4.29	H358_SILAC_CSC_pSTY_04.raw
IPSKEEEADMSsPTQR	20070205	LAD1	3898	ladinin-1	M10(Oxidation); S12(Phospho)	S(3): 0.0; S(11): 0.0; S(12): 100.0; T(14): 0.0	1.331	0	1.39429	1	3	634.271	1900.8	-1.33	S12	S356	EEEADMSsPTQRTYS	23	5.68	H358_SILAC_CSC_pSTY_07.raw
DMEsPTKLDVTLAK	197276600	MAP4	4134	microtubule-associated protein 4	S4(Phospho); K7(Label:13C(6)); K14(Label:13C(6))	S(4): 100.0; T(6): 0.0; T(11): 0.0	1.331	0	0.00111926	1	3	547.276	1639.81	5.02	S4	S280	ALAKDMEsPTKLDVT	54	4.28	H358_SILAC_CSC_pSTY_04.raw
RAsSLNFLNK	198041728	KLC2	64837	kinesin light chain 2	S3(Phospho)	S(3): 99.0; S(4): 1.0	1.331	0	0.00278403	1	2	615.308	1229.61	3.83	S3	S504	NPRMKRAsSLNFLNK	49	4.064.06	H358_SILAC_CSC_pSTY_08.raw
AEDGATPSPSNEtPKKK	153070260	MARCKS	4082	myristoylated alanine-rich C-kinase substrate	T13(Phospho); K15(Label:13C(6)); K16(Label:13C(6)); K17(Label:13C(6))	T(6): 0.0; S(8): 0.0; S(10): 1.7; T(13): 98.3	1.33	0.001	0.416991	2	2	927.951	1854.89	-1.71	T13	T150	TPSPSNEtPKKKKKR	29	2.14	H358_SILAC_CSC_pSTY_04.raw
ASsLGEIDESSELR	5453974	PKN2	5586	serine/threonine-protein kinase N2	S3(Phospho)	S(2): 0.0; S(3): 100.0; S(10): 0.0; S(11): 0.0	1.33	0	5.43253e-06	0	2	786.844	1572.68	0.8	S3	S583	PAPPRASsLGEIDES	75	3.59	H358_SILAC_CSC_pSTY_08.raw
ASsLGEIDESSELR	5453974	PKN2	5586	serine/threonine-protein kinase N2	S3(Phospho); R14(Label:13C(6))	S(2): 0.0; S(3): 100.0; S(10): 0.0; S(11): 0.0	1.33	0	3.44056e-06	0	2	789.854	1578.7	1.58	S3	S583	PAPPRASsLGEIDES	78	3.89	H358_SILAC_CSC_pSTY_08.raw
EVDGLLTSEPMGsPVSSK	27262651	ATXN2L	11273	ataxin-2-like protein	M11(Oxidation); S13(Phospho); K18(Label:13C(6))	T(7): 0.0; S(8): 0.0; S(13): 99.8; S(16): 0.1; S(17): 0.1	1.328	0	0.617395	0	2	967.941	1934.88	-0.54	S13	S594	LTSEPMGsPVSSKTE	27	3.39	H358_SILAC_CSC_pSTY_04.raw
WKsDVALNGR	256574805	C6orf132	647024	uncharacterized protein C6orf132	S3(Phospho)	S(3): 100.0	1.328	0	0.000490393	1	2	613.29	1225.57	0.09	S3	S260	GGVTKWKsDVALNGR	55	2.82	H358_SILAC_CSC_pSTY_05.raw
RGsGDTSSLIDPDTSLSELR	197276647	LRRFIP2	9209	leucine-rich repeat flightless-interacting protein 2	S3(Phospho)	S(3): 96.8; T(6): 3.2; S(7): 0.0; S(8): 0.0; T(14): 0.0; S(15): 0.0; S(17): 0.0	1.327	0	0.0122434	1	3	729.341	2186.01	5.75	S3	S96	GNSSRRGsGDTSSLI	45	5.13	H358_SILAC_CSC_pSTY_05.raw
EVVKPVPITsPAVSK	374092020	PDLIM5	10611	PDZ and LIM domain protein 5	S10(Phospho)	T(9): 2.6; S(10): 97.4; S(14): 0.0	1.327	0	0.169307	0	2	815.945	1630.88	0.53	S10	S111	VKPVPITsPAVSKVT	31	3.93	H358_SILAC_CSC_pSTY_06.raw
KEEsEEsDDDMGFGLFD	4506671;4506669	RPLP2	6181	60S acidic ribosomal protein P2	S4(Phospho); S7(Phospho); M11(Oxidation)	S(4): 100.0; S(7): 100.0	1.326	0.001	0.000112326	1	2	1063.35	2125.69	1.29	S4; S7	S102; S105||S101	KDEKKEEsEESDDDM;KKEESEEsDDDMGFG||VEAKKEEsEESDDDM	55		H358_SILAC_CSC_pSTY_04.raw
AGGPATPLsPTR	388240801	LMNB2	84823	lamin-B2	S9(Phospho)	T(6): 0.0; S(9): 97.2; T(11): 2.8	1.326	0.001	0.738838	0	2	602.789	1204.57	-0.45	S9	S37	GGPATPLsPTRLSRL	24	3.08	H358_SILAC_CSC_pSTY_11.raw
KEEsEEsDDDMGFGLFD	4506671;4506669	RPLP2	6181	60S acidic ribosomal protein P2	S4(Phospho); S7(Phospho); M11(Oxidation)	S(4): 100.0; S(7): 100.0	1.326	0.001	0.000233999	1	2	1063.35	2125.69	-0.2	S4; S7	S102; S105||S101	KDEKKEEsEESDDDM;KKEESEEsDDDMGFG||VEAKKEEsEESDDDM	51	4.33	H358_SILAC_CSC_pSTY_04.raw
KEEsEEsDDDMGFGLFD	4506671;4506669	RPLP2	6181	60S acidic ribosomal protein P2	K1(Label:13C(6)); S4(Phospho); S7(Phospho); M11(Oxidation)	S(4): 100.0; S(7): 100.0	1.326	0.001	0.000964909	1	2	1066.36	2131.7	-1.28	S4; S7	S102; S105||S101	KDEKKEEsEESDDDM;KKEESEEsDDDMGFG||VEAKKEEsEESDDDM	47	3.91	H358_SILAC_CSC_pSTY_04.raw
VDGPRsPSYGR	5902076	SRSF1	6426	serine/arginine-rich splicing factor 1	S6(Phospho)	S(6): 100.0; S(8): 0.0; Y(9): 0.0	1.325	0	1.81669	1	3	424.191	1270.56	0.08	S6	S199	VKVDGPRsPSYGRSR	19	3.24	H358_SILAC_CSC_pSTY_09.raw
SPsPAHLPDDPK	57634536	LARP4B	23185	la-related protein 4B	S3(Phospho); K12(Label:13C(6))	S(1): 2.3; S(3): 97.7	1.325	0		0	2	673.807	1346.61	-1.06	S3	S601	ATYERSPsPAHLPDD		3.1	H358_SILAC_CSC_pSTY_08.raw
LCAGIMITAsHNPK	63055049	PGM2	55276	phosphoglucomutase-2	C2(Carbamidomethyl); S10(Phospho); K14(Label:13C(6))	T(8): 0.1; S(10): 99.9	1.325	0	0.0296458	0	2	799.879	1598.75	-0.87	S10	S165	AGIMITAsHNPKQDN	39	3.44	H358_SILAC_CSC_pSTY_02.raw
sAEEGELAESK	110556636	TNKS1BP1	85456	182 kDa tankyrase-1-binding protein	S1(Phospho); K11(Label:13C(6))	S(1): 100.0; S(10): 0.0	1.325	0	0.0014677	0	2	618.259	1235.51	-1.51	S1	S1666	KLRPRNRsAEEGELA	49	3.31	H358_SILAC_CSC_pSTY_03.raw
VDGPRsPSYGR	5902076	SRSF1	6426	serine/arginine-rich splicing factor 1	R5(Label:13C(6)); S6(Phospho); R11(Label:13C(6))	S(6): 100.0; S(8): 0.0; Y(9): 0.0	1.325	0	1.07019	1	3	428.204	1282.6	-0.4	S6	S199	VKVDGPRsPSYGRSR	22	3.72	H358_SILAC_CSC_pSTY_09.raw
LCAGIMITAsHNPK	63055049	PGM2	55276	phosphoglucomutase-2	C2(Carbamidomethyl); S10(Phospho)	T(8): 0.1; S(10): 99.9	1.325	0	0.00101734	0	2	796.87	1592.73	0.03	S10	S165	AGIMITAsHNPKQDN	54	3.42	H358_SILAC_CSC_pSTY_02.raw
SPsPAHLPDDPK	57634536	LARP4B	23185	la-related protein 4B	S3(Phospho)	S(1): 0.0; S(3): 100.0	1.325	0	0.046293	0	2	670.797	1340.59	-0.8	S3	S601	ATYERSPsPAHLPDD	35	2.78	H358_SILAC_CSC_pSTY_08.raw
sAEEGELAESK	110556636	TNKS1BP1	85456	182 kDa tankyrase-1-binding protein	S1(Phospho)	S(1): 100.0; S(10): 0.0	1.325	0	0.000250482	0	2	615.25	1229.49	0.16	S1	S1666	KLRPRNRsAEEGELA	56	3.36	H358_SILAC_CSC_pSTY_03.raw
ASAVSELsPR	167234419	THRAP3	9967	thyroid hormone receptor-associated protein 3	S8(Phospho)	S(2): 0.0; S(5): 0.0; S(8): 100.0	1.324	0	5.13284e-06	0	2	548.756	1096.51	1.77	S8	S243	ASAVSELsPRERSPA	74	3.68	H358_SILAC_CSC_pSTY_08.raw
LTPVRPAAAsPIVSGAR	373938467	KDM2A	22992	lysine-specific demethylase 2A	S10(Phospho)	T(2): 0.0; S(10): 100.0; S(14): 0.0	1.324	0	0.0982462	0	3	581.651	1742.94	3.42	S10	S119	PVRPAAAsPIVSGAR	34	4.04	H358_SILAC_CSC_pSTY_08.raw
ASAVSELsPR	167234419	THRAP3	9967	thyroid hormone receptor-associated protein 3	S8(Phospho); R10(Label:13C(6))	S(2): 0.0; S(5): 0.0; S(8): 100.0	1.324	0	3.74517e-06	0	2	551.766	1102.52	0.88	S8	S243	ASAVSELsPRERSPA	76	3.65	H358_SILAC_CSC_pSTY_08.raw
ASAVSELsPR	167234419	THRAP3	9967	thyroid hormone receptor-associated protein 3	S8(Phospho); R10(Label:13C(6))	S(2): 0.0; S(5): 0.0; S(8): 100.0	1.324	0	1.60291e-05	0	2	551.764	1102.52	-3.33	S8	S243	ASAVSELsPRERSPA	70	3.55	H358_SILAC_CSC_pSTY_08.raw
ASAVSELsPR	167234419	THRAP3	9967	thyroid hormone receptor-associated protein 3	S8(Phospho)	S(2): 0.0; S(5): 0.0; S(8): 100.0	1.324	0	7.12438e-06	0	2	548.756	1096.51	1.43	S8	S243	ASAVSELsPRERSPA	73	3.22	H358_SILAC_CSC_pSTY_08.raw
IDIsPSTFR	167234419	THRAP3	9967	thyroid hormone receptor-associated protein 3	S4(Phospho)	S(4): 98.4; S(6): 1.6; T(7): 0.0	1.323	0	2.39046e-05	0	2	558.26	1115.51	-0.18	S4	S682	IHRRIDIsPSTFRKH	67	2.11	H358_SILAC_CSC_pSTY_10.raw
IDISPsTFR	167234419	THRAP3	9967	thyroid hormone receptor-associated protein 3	S4(Phospho); R9(Label:13C(6))	S(4): 0.9; S(6): 98.1; T(7): 0.9	1.323	0	1.1092e-05	0	2	561.272	1121.54	2.55	S6	S684	RRIDISPsTFRKHGL	71	2.54	H358_SILAC_CSC_pSTY_10.raw
IDIsPSTFR	167234419	THRAP3	9967	thyroid hormone receptor-associated protein 3	S4(Phospho)	S(4): 100.0; S(6): 0.0; T(7): 0.0	1.323	0	0.000693169	0	2	558.263	1115.52	4.63	S4	S682	IHRRIDIsPSTFRKH	53	2.36	H358_SILAC_CSC_pSTY_10.raw
IDIsPSTFR	167234419	THRAP3	9967	thyroid hormone receptor-associated protein 3	S4(Phospho)	S(4): 100.0; S(6): 0.0; T(7): 0.0	1.323	0	0.000404849	0	2	558.262	1115.52	2.23	S4	S682	IHRRIDIsPSTFRKH	55	2.74	H358_SILAC_CSC_pSTY_10.raw
NSASATTPLSGNSsR	197276647	LRRFIP2	9209	leucine-rich repeat flightless-interacting protein 2	S14(Phospho)	S(2): 0.0; S(4): 0.0; T(6): 0.0; T(7): 0.0; S(10): 1.8; S(13): 1.8; S(14): 96.4	1.32	0	3.49177e-05	0	2	765.332	1529.66	-1.27	S14	S92	TPLSGNSsRRGSGDT	67	4.69	H358_SILAC_CSC_pSTY_12.raw
AYsPEYR	42518070	TJP2	9414	tight junction protein ZO-2	S3(Phospho)	Y(2): 0.0; S(3): 99.9; Y(6): 0.0	1.319	0.001	0.00112571	0	2	483.191	965.374	-2.4	S3	S266	PDYERAYsPEYRRGA	47		H358_SILAC_CSC_pSTY_08.raw
AYsPEYR	42518070	TJP2	9414	tight junction protein ZO-2	S3(Phospho); R7(Label:13C(6))	Y(2): 0.0; S(3): 100.0; Y(6): 0.0	1.319	0.002	0.0019637	0	2	486.202	971.397	0.89	S3	S266	PDYERAYsPEYRRGA	45		H358_SILAC_CSC_pSTY_08.raw
AYsPEYR	42518070	TJP2	9414	tight junction protein ZO-2	S3(Phospho)	Y(2): 0.0; S(3): 100.0; Y(6): 0.0	1.319	0.002	0.00406419	0	2	483.19	965.373	-3.29	S3	S266	PDYERAYsPEYRRGA	42		H358_SILAC_CSC_pSTY_08.raw
VSAsLPR	33598968	LMO7	4008	LIM domain only protein 7	S4(Phospho)	S(2): 0.0; S(4): 100.0	1.319	0.001	0.000761087	0	2	405.2	809.392	0.2	S4	S561	ESTRVSAsLPRSYRK	51		H358_SILAC_CSC_pSTY_01.raw
VSAsLPR	33598968	LMO7	4008	LIM domain only protein 7	S4(Phospho); R7(Label:13C(6))	S(2): 0.0; S(4): 100.0	1.319	0	0.000536207	0	2	408.21	815.412	-0.01	S4	S561	ESTRVSAsLPRSYRK	53		H358_SILAC_CSC_pSTY_01.raw
IDIsPSTLRK	117938251;117938254	BCLAF1	9774	bcl-2-associated transcription factor 1	S4(Phospho)	S(4): 97.3; S(6): 2.7; T(7): 0.0	1.319	0		1	3	403.881	1209.63	3.91	S4	S656||S485	IHRRIDIsPSTLRKH||IHRRIDIsPSTLRKH		3.01	H358_SILAC_CSC_pSTY_12.raw
VHtPHLDR	42741655	MET	4233	hepatocyte growth factor receptor	T3(Phospho)	T(3): 100.0	1.318	0	0.100436	0	3	352.166	1054.48	0.03	T3	T977	RYDARVHtPHLDRLV	31	3.33	H358_SILAC_CSC_pSTY_10.raw
AFHAALRNsPVNTK	13569956	ARPC5L	81873	actin-related protein 2/3 complex subunit 5-like protein	S9(Phospho)	S(9): 100.0; T(13): 0.0	1.318	0		1	3	535.933	1605.79	-2.67	S9	S64	FHAALRNsPVNTKNQ		4.01	H358_SILAC_CSC_pSTY_08.raw
sGDETPGSEVPGDK	118601081	HNRNPUL2	221092	heterogeneous nuclear ribonucleoprotein U-like protein 2	S1(Phospho)	S(1): 100.0; T(5): 0.0; S(8): 0.0	1.316	0	0.00396951	0	2	727.788	1454.57	-0.21	S1	S161	EDEPEERsGDETPGS	44	3.12	H358_SILAC_CSC_pSTY_04.raw
LFRPPsPAPAAPGAR	58761510	YRDC	79693	yrdC domain-containing protein, mitochondrial precursor	S6(Phospho)	S(6): 100.0	1.316	0	0.0881393	0	2	792.905	1584.8	-1.15	S6	S37	GRLFRPPsPAPAAPG	35	3.64	H358_SILAC_CSC_pSTY_03.raw
sGDETPGSEVPGDK	118601081	HNRNPUL2	221092	heterogeneous nuclear ribonucleoprotein U-like protein 2	S1(Phospho); K14(Label:13C(6))	S(1): 100.0; T(5): 0.0; S(8): 0.0	1.316	0	0.00200445	0	2	730.797	1460.59	-0.96	S1	S161	EDEPEERsGDETPGS	48	3.1	H358_SILAC_CSC_pSTY_04.raw
NEEPsEEEIDAPKPK	50659095	DDX21	9188	nucleolar RNA helicase 2	S5(Phospho)	S(5): 100.0	1.315	0	0.167163	0	2	896.388	1791.77	-0.16	S5	S121	VTKNEEPsEEEIDAP	32	2.7	H358_SILAC_CSC_pSTY_05.raw
EGPEEPGLAKQDsFR	157311635	FAM83H	286077	protein FAM83H	S13(Phospho)	S(13): 100.0	1.314	0	0.00377802	1	3	580.592	1739.76	-1.02	S13	S667	PGLAKQDsFRSRLNP	48	4.98	H358_SILAC_CSC_pSTY_08.raw
EGPEEPGLAKQDsFR	157311635	FAM83H	286077	protein FAM83H	K10(Label:13C(6)); S13(Phospho); R15(Label:13C(6))	S(13): 100.0	1.314	0	0.00207151	1	3	584.606	1751.8	0.15	S13	S667	PGLAKQDsFRSRLNP	52	4.86	H358_SILAC_CSC_pSTY_08.raw
ECEEEAINIQSTAPEEEHEsPR	110611228	UTRN	7402	utrophin	C2(Carbamidomethyl); S20(Phospho)	S(11): 0.0; T(12): 0.0; S(20): 100.0	1.313	0	0.00789292	0	3	888.693	2664.07	-4.38	S20	S295	APEEEHEsPRAETPS	46	8.22	H358_SILAC_CSC_pSTY_08.raw
ECEEEAINIQSTAPEEEHEsPR	110611228	UTRN	7402	utrophin	C2(Carbamidomethyl); S20(Phospho); R22(Label:13C(6))	S(11): 0.0; T(12): 0.0; S(20): 100.0	1.313	0	0.10576	0	3	890.707	2670.11	3.86	S20	S295	APEEEHEsPRAETPS	36	8.06	H358_SILAC_CSC_pSTY_08.raw
ySPPSPGVQPFGVPLSMPPVMAAALSR	156151371	KLF3	51274	Krueppel-like factor 3	S5(Phospho)	Y(1): 90.5; S(2): 4.8; S(5): 4.8; S(16): 0.0; S(26): 0.0	1.313	0	10.186	0	3	945.136	2833.39	4.02	Y1	Y107	SSPPIKKySPPSPGV	17	3	H358_SILAC_CSC_pSTY_05.raw
NTETSKsPEKDVPMVEK	117553580	AP3D1	8943	AP-3 complex subunit delta-1	S5(Phospho)	T(2): 0.0; T(4): 0.0; S(5): 2.0; S(7): 98.0	1.313	0	0.000677264	2	2	999.96	1998.91	1.55	S7	S829	RNTETSKsPEKDVPM	57	3.89	H358_SILAC_CSC_pSTY_08.raw
QERLsPEVAPPAHR	21314720	SNIP1	79753	smad nuclear-interacting protein 1	S5(Phospho)	S(5): 100.0	1.312	0	0.0778822	1	3	556.273	1666.8	-1.35	S5	S35	VVKQERLsPEVAPPA	36	5.27	H358_SILAC_CSC_pSTY_10.raw
AsDLEDEESAAR	255652953	ZC3H18	124245	zinc finger CCCH domain-containing protein 18	S2(Phospho)	S(2): 100.0; S(9): 0.0	1.312	0	2.63953e-06	0	2	686.766	1372.53	-1.03	S2	S46	DGAGVRAsDLEDEES	75	3.07	H358_SILAC_CSC_pSTY_02.raw
LTRIPsAK	4505705	PEA15	8682	astrocytic phosphoprotein PEA-15	S6(Phospho)	T(2): 0.0; S(6): 100.0	1.312	0.004	0.00703127	1	2	483.263	965.519	0.56	S6	S104	TKLTRIPsAKKYKDI	44		H358_SILAC_CSC_pSTY_12.raw
AsDLEDEESAAR	255652953	ZC3H18	124245	zinc finger CCCH domain-containing protein 18	S2(Phospho); R12(Label:13C(6))	S(2): 100.0; S(9): 0.0	1.312	0	0.838331	0	2	689.776	1378.55	-0.84	S2	S46	DGAGVRAsDLEDEES	21	2.47	H358_SILAC_CSC_pSTY_02.raw
VKPAsPVAQPK	151301053	RBM33	155435	RNA-binding protein 33	S5(Phospho)	S(5): 100.0	1.311	0	0.00490218	0	2	601.321	1201.63	-0.13	S5	S765	EVKVKPAsPVAQPKE	46	2.35	H358_SILAC_CSC_pSTY_10.raw
VKPAsPVAQPK	151301053	RBM33	155435	RNA-binding protein 33	K2(Label:13C(6)); S5(Phospho); K11(Label:13C(6))	S(5): 100.0	1.311	0	0.0190947	0	2	607.341	1213.67	-0.11	S5	S765	EVKVKPAsPVAQPKE	40	1.98	H358_SILAC_CSC_pSTY_10.raw
YLsFTPPEKDGFPSGTPALNAK	32483399	PAK2	5062	serine/threonine-protein kinase PAK 2	S3(Phospho); K9(Label:13C(6)); K22(Label:13C(6))	Y(1): 3.1; S(3): 96.9; T(5): 0.0; S(14): 0.0; T(16): 0.0	1.31	0	0.748019	1	3	810.399	2429.18	-0.32	S3	S141	TVKQKYLsFTPPEKD	28	3.68	H358_SILAC_CSC_pSTY_01.raw
YLsFTPPEKDGFPSGTPALNAK	32483399	PAK2	5062	serine/threonine-protein kinase PAK 2	S3(Phospho)	Y(1): 0.0; S(3): 100.0; T(5): 0.0; S(14): 0.0; T(16): 0.0	1.31	0	0.0119618	1	3	806.384	2417.14	-1.85	S3	S141	TVKQKYLsFTPPEKD	46	4.22	H358_SILAC_CSC_pSTY_01.raw
MDRDPLGGLADMFGQMPGSGIGtGPGVIQDRFSPTMGR	289577114	EIF4G2	1982	eukaryotic translation initiation factor 4 gamma 2	M1(Oxidation); M12(Oxidation); T23(Phospho)	S(19): 0.8; T(23): 90.5; S(33): 8.0; T(35): 0.8	1.31	0.003		2	4	1009.2	4033.8	-2.65	T23	T385	MPGSGIGtGPGVIQD		3.02	H358_SILAC_CSC_pSTY_12.raw
NRsAEEGELAESK	110556636	TNKS1BP1	85456	182 kDa tankyrase-1-binding protein	S3(Phospho)	S(3): 100.0; S(12): 0.0	1.309	0	4.461e-06	1	2	750.321	1499.64	-1.34	S3	S1666	KLRPRNRsAEEGELA	76	4.69	H358_SILAC_CSC_pSTY_02.raw
VDGPRsPSYGR	5902076	SRSF1	6426	serine/arginine-rich splicing factor 1	S6(Phospho)	S(6): 100.0; S(8): 0.0; Y(9): 0.0	1.308	0	3.67972	1	2	635.782	1270.56	-0.56	S6	S199	VKVDGPRsPSYGRSR	16	3.21	H358_SILAC_CSC_pSTY_09.raw
VDGPRsPSYGR	5902076	SRSF1	6426	serine/arginine-rich splicing factor 1	R5(Label:13C(6)); S6(Phospho); R11(Label:13C(6))	S(6): 100.0; S(8): 0.0; Y(9): 0.0	1.308	0.001	1.01158	1	2	641.802	1282.6	-0.44	S6	S199	VKVDGPRsPSYGRSR	23	3.16	H358_SILAC_CSC_pSTY_09.raw
RLsIIGPTSR	85838511	MAP3K2	10746	mitogen-activated protein kinase kinase kinase 2	S3(Phospho)	S(3): 100.0; T(8): 0.0; S(9): 0.0	1.307	0.001	0.00523308	1	2	590.317	1179.63	2.55	S3	S153	AERKKRLsIIGPTSR	45	3.55	H358_SILAC_CSC_pSTY_08.raw
RLsIIGPTSR	85838511	MAP3K2	10746	mitogen-activated protein kinase kinase kinase 2	R1(Label:13C(6)); S3(Phospho); R10(Label:13C(6))	S(3): 100.0; T(8): 0.0; S(9): 0.0	1.307	0.001	0.0031685	1	2	596.338	1191.67	3.98	S3	S153	AERKKRLsIIGPTSR	47	3.47	H358_SILAC_CSC_pSTY_08.raw
ILELtPEPDRPR	145309300	CDK13	8621	cyclin-dependent kinase 13	T5(Phospho); R10(Label:13C(6)); R12(Label:13C(6))	T(5): 100.0	1.303	0	0.0120029	0	3	509.937	1527.8	-0.95	T5	T1186	DMRILELtPEPDRPR	43	3.31	H358_SILAC_CSC_pSTY_06.raw
ILELtPEPDRPR	145309300	CDK13	8621	cyclin-dependent kinase 13	T5(Phospho)	T(5): 100.0	1.303	0	0.0683217	0	3	505.923	1515.76	-0.55	T5	T1186	DMRILELtPEPDRPR	36	3.6	H358_SILAC_CSC_pSTY_06.raw
AGGAsPAASSTAQPPTQHR	24308115	IRF2BP1	26145	interferon regulatory factor 2-binding protein 1	S5(Phospho)	S(5): 100.0; S(9): 0.0; S(10): 0.0; T(11): 0.0; T(16): 0.0	1.301	0	4.705e-06	0	3	624.618	1871.84	0.25	S5	S453	PVRAGGAsPAASSTA	78	6.29	H358_SILAC_CSC_pSTY_08.raw
WLREAEEEsDHN	302699239	EIF4G1	1981	eukaryotic translation initiation factor 4 gamma 1	S9(Phospho)	S(9): 100.0	1.299	0	0.049971	1	2	797.812	1594.62	-0.02	S9	S1401	LREAEEEsDHN_	34	3.34	H358_SILAC_CSC_pSTY_04.raw
RGsPVPPVPER	157311635	FAM83H	286077	protein FAM83H	S3(Phospho)	S(3): 100.0	1.299	0.001	0.212382	1	2	635.818	1270.63	-1.07	S3	S914	AYPERRGsPVPPVPE	29	2.92	H358_SILAC_CSC_pSTY_09.raw
WLREAEEEsDHN	302699239	EIF4G1	1981	eukaryotic translation initiation factor 4 gamma 1	R3(Label:13C(6)); S9(Phospho)	S(9): 100.0	1.299	0	0.0918176	1	2	800.822	1600.64	-0.09	S9	S1401	LREAEEEsDHN_	32	3.62	H358_SILAC_CSC_pSTY_04.raw
VVPEDGsPEKR	41152097	AKAP17A	8227	A-kinase anchor protein 17A	S7(Phospho)	S(7): 100.0	1.298	0.001	0.00046259	1	2	646.798	1292.59	-0.37	S7	S537	RVVPEDGsPEKRCPG	56		H358_SILAC_CSC_pSTY_08.raw
SLPTTVPEsPNYR	39725634	LARP1	23367	la-related protein 1	S9(Phospho); R13(Label:13C(6))	S(1): 0.0; T(4): 0.0; T(5): 0.0; S(9): 97.8; Y(12): 2.2	1.295	0	0.000707501	0	2	773.867	1546.73	1.05	S9	S697	LPTTVPEsPNYRNTR	56	3.17	H358_SILAC_CSC_pSTY_04.raw
SLPTTVPEsPNYR	39725634	LARP1	23367	la-related protein 1	S9(Phospho)	S(1): 0.0; T(4): 0.0; T(5): 0.0; S(9): 98.2; Y(12): 1.8	1.295	0	0.00157049	0	2	770.856	1540.7	-0.22	S9	S697	LPTTVPEsPNYRNTR	52	3.37	H358_SILAC_CSC_pSTY_04.raw
ASsPPDRIDIFGR	134152708	ARGLU1	55082	arginine and glutamate-rich protein 1	S3(Phospho); R7(Label:13C(6)); R13(Label:13C(6))	S(2): 2.4; S(3): 97.6	1.293	0.001	3.56937	1	3	508.254	1522.75	1.39	S3	S77	RDRERASsPPDRIDI	19	1.77	H358_SILAC_CSC_pSTY_09.raw
ASsPPDRIDIFGR	134152708	ARGLU1	55082	arginine and glutamate-rich protein 1	S3(Phospho)	S(2): 0.1; S(3): 99.9	1.293	0	0.297311	1	3	504.24	1510.7	-0.37	S3	S77	RDRERASsPPDRIDI	29	2.39	H358_SILAC_CSC_pSTY_09.raw
ASsPPDRIDIFGR	134152708	ARGLU1	55082	arginine and glutamate-rich protein 1	S3(Phospho); R7(Label:13C(6)); R13(Label:13C(6))	S(2): 2.6; S(3): 97.4	1.293	0		1	3	508.254	1522.75	1.45	S3	S77	RDRERASsPPDRIDI		1.89	H358_SILAC_CSC_pSTY_09.raw
REEDEPEERsGDETPGSEVPGDK	118601081	HNRNPUL2	221092	heterogeneous nuclear ribonucleoprotein U-like protein 2	S10(Phospho)	S(10): 100.0; T(14): 0.0; S(17): 0.0	1.293	0	0.0847885	2	3	875.358	2624.06	-1.44	S10	S161	EDEPEERsGDETPGS	36	6.14	H358_SILAC_CSC_pSTY_04.raw
RKPsPEPEGEVGPPK	116734704	IRF2BP2	359948	interferon regulatory factor 2-binding protein 2	S4(Phospho)	S(4): 100.0	1.291	0	0.233142	1	3	561.942	1683.81	0.29	S4	S360	TARKRKPsPEPEGEV	31	4.62	H358_SILAC_CSC_pSTY_06.raw
AEDGATPSPSNEtPK	153070260	MARCKS	4082	myristoylated alanine-rich C-kinase substrate	T13(Phospho)	T(6): 0.0; S(8): 0.0; S(10): 0.1; T(13): 99.9	1.291	0	0.00813686	0	2	790.826	1580.65	-1.56	T13	T150	TPSPSNEtPKKKKKR	43	3.5	H358_SILAC_CSC_pSTY_03.raw
SLsYsPVER	118572613	SRRM2	23524	serine/arginine repetitive matrix protein 2	S3(Phospho); S5(Phospho)	S(1): 0.0; S(3): 99.9; Y(4): 2.9; S(5): 97.2	1.288	0.007		0	2	599.233	1197.46	-0.19	S3; S5	S2692; S2694	LRDSRSLsYSPVERR;DSRSLSYsPVERRRP		2.28	H358_SILAC_CSC_pSTY_08.raw
IYHLPDAEsDEDEDFKEQTR	4758158	2015-09-02	4735	septin-2	S9(Phospho)	Y(2): 0.0; S(9): 100.0; T(19): 0.0	1.285	0	0.000131462	1	3	839.686	2517.04	-0.53	S9	S218	YHLPDAEsDEDEDFK	64	5.16	H358_SILAC_CSC_pSTY_04.raw
GLLsPPMGQSGLR	32698936	BCL9L	283149	B-cell CLL/lymphoma 9-like protein	S4(Phospho); R13(Label:13C(6))	S(4): 100.0; S(10): 0.0	1.285	0	8.53416e-06	0	2	699.847	1398.69	-2.18	S4	S750	GGGRGLLsPPMGQSG	74	2.31	H358_SILAC_CSC_pSTY_07.raw
LTsDEEGEPSGKR	20270337	LEO1	123169	RNA polymerase-associated protein LEO1	S3(Phospho)	T(2): 0.0; S(3): 97.9; S(10): 2.1	1.285	0	0.00133572	1	2	742.816	1484.63	-0.59	S3	S630	LKAKKLTsDEEGEPS	51	2.85	H358_SILAC_CSC_pSTY_04.raw
LTsDEEGEPSGKR	20270337	LEO1	123169	RNA polymerase-associated protein LEO1	S3(Phospho); K12(Label:13C(6)); R13(Label:13C(6))	T(2): 0.0; S(3): 99.9; S(10): 0.1	1.285	0	0.00898037	1	2	748.837	1496.67	-0.49	S3	S630	LKAKKLTsDEEGEPS	44	2.45	H358_SILAC_CSC_pSTY_04.raw
IYHLPDAEsDEDEDFKEQTR	4758158	2015-09-02	4735	septin-2	S9(Phospho)	Y(2): 0.0; S(9): 100.0; T(19): 0.0	1.285	0	0.0103879	1	3	839.685	2517.04	-1.77	S9	S218	YHLPDAEsDEDEDFK	45	5.52	H358_SILAC_CSC_pSTY_04.raw
LQAALDDEEAGGRPAMEPGNGsLDLGGDSAGR	74136883	HNRNPU	3192	heterogeneous nuclear ribonucleoprotein U	S22(Phospho)	S(22): 100.0; S(29): 0.0	1.285	0	0.00813492	0	3	1069.47	3206.4	-0.97	S22	S59	AMEPGNGsLDLGGDS	48	6.11	H358_SILAC_CSC_pSTY_02.raw
HWVAPGGPYSAETPGVPsPIAALK	24308115	IRF2BP1	26145	interferon regulatory factor 2-binding protein 1	S18(Phospho); K24(Label:13C(6))	Y(9): 0.0; S(10): 0.0; T(13): 0.0; S(18): 100.0	1.284	0	0.00773734	0	3	830.088	2488.25	4.99	S18	S421	AETPGVPsPIAALKN	47	4.73	H358_SILAC_CSC_pSTY_03.raw
NEEPsEEEIDAPKPK	50659095	DDX21	9188	nucleolar RNA helicase 2	S5(Phospho)	S(5): 100.0	1.284	0	0.027588	0	3	597.927	1791.77	-0.54	S5	S121	VTKNEEPsEEEIDAP	40	4.31	H358_SILAC_CSC_pSTY_05.raw
IAASSsFR	317108193	SH3GL1	6455	endophilin-A2	S6(Phospho)	S(4): 0.0; S(5): 1.7; S(6): 98.3	1.283	0.001	0.000347863	0	2	459.708	918.408	0.42	S6	S224	PKIAASSsFRSSDKP	54	2.44	H358_SILAC_CSC_pSTY_03.raw
IAASSsFR	317108193	SH3GL1	6455	endophilin-A2	S6(Phospho); R8(Label:13C(6))	S(4): 0.0; S(5): 0.0; S(6): 100.0	1.283	0	0.000323269	0	2	462.718	924.429	0.82	S6	S224	PKIAASSsFRSSDKP	54	2.5	H358_SILAC_CSC_pSTY_03.raw
HIVSNDSSDsDDESHEPK	23943920	PLA2G4A	5321	cytosolic phospholipase A2	S10(Phospho)	S(4): 0.0; S(7): 0.0; S(8): 0.0; S(10): 100.0; S(14): 0.0	1.283	0	2.235e-06	0	3	693.27	2077.8	-0.91	S10	S437	VSNDSSDsDDESHEP	78	9.49	H358_SILAC_CSC_pSTY_08.raw
ITPHTsPAPR	281427224	PAN3	255967	PAB-dependent poly(A)-specific ribonuclease subunit 3	S6(Phospho); R10(Label:13C(6))	T(2): 0.0; T(5): 1.9; S(6): 98.1	1.283	0.003	0.35311	0	2	581.788	1162.57	-1.37	S6	S354	PKITPHTsPAPRRRS	27		H358_SILAC_CSC_pSTY_01.raw
ITPHTsPAPR	281427224	PAN3	255967	PAB-dependent poly(A)-specific ribonuclease subunit 3	S6(Phospho)	T(2): 0.0; T(5): 0.0; S(6): 100.0	1.283	0.001	0.175667	0	2	578.778	1156.55	-1.28	S6	S354	PKITPHTsPAPRRRS	30	1.98	H358_SILAC_CSC_pSTY_01.raw
DMSPLSETEMALGKDVtPPPETEVVLIK	197276600	MAP4	4134	microtubule-associated protein 4	T17(Phospho)	S(3): 0.0; S(6): 0.0; T(8): 0.0; T(17): 100.0; T(22): 0.0	1.282	0	0.0760927	1	3	1036.17	3106.5	0.02	T17	T521	MALGKDVtPPPETEV	38	6.14	H358_SILAC_CSC_pSTY_12.raw
DMSPLSETEMALGKDVtPPPETEVVLIK	197276600	MAP4	4134	microtubule-associated protein 4	T17(Phospho)	S(3): 0.0; S(6): 0.0; T(8): 0.0; T(17): 99.9; T(22): 0.0	1.282	0.007		1	3	1036.17	3106.5	-0.81	T17	T521	MALGKDVtPPPETEV		1.29	H358_SILAC_CSC_pSTY_12.raw
KEtPPPLVPPAAR	13129110	WDR77	79084	methylosome protein 50	K1(Label:13C(6)); T3(Phospho); R13(Label:13C(6))	T(3): 100.0	1.281	0	1.45734e-07	1	2	732.904	1464.8	-0.71	T3	T5	_MRKEtPPPLVPP	92	3.37	H358_SILAC_CSC_pSTY_05.raw
KEtPPPLVPPAAR	13129110	WDR77	79084	methylosome protein 50	T3(Phospho)	T(3): 100.0	1.281	0	0.0495166	1	2	726.884	1452.76	-0.73	T3	T5	_MRKEtPPPLVPP	37	3.02	H358_SILAC_CSC_pSTY_05.raw
KEtPPPLVPPAAR	13129110	WDR77	79084	methylosome protein 50	T3(Phospho)	T(3): 100.0	1.281	0	0.000632815	1	2	726.884	1452.76	-0.56	T3	T5	_MRKEtPPPLVPP	56	3.44	H358_SILAC_CSC_pSTY_05.raw
GAKEEHGGLIRsPR	60279268	U2AF2	11338	splicing factor U2AF 65 kDa subunit	S12(Phospho)	S(12): 100.0	1.281	0	16.5313	2	4	397.45	1586.78	-0.18	S12	S79	EHGGLIRsPRHEKKK	13	3.57	H358_SILAC_CSC_pSTY_12.raw
FLESAAADFsDEDEDDDVDGREK	51242945	STRN	6801	striatin	S10(Phospho)	S(4): 0.0; S(10): 100.0	1.281	0	7.19777e-09	1	2	1328.02	2655.03	0.52	S10	S245	ESAAADFsDEDEDDD	105	3.57	H358_SILAC_CSC_pSTY_04.raw
QIDsSPVGGETDETTVSQNYR	449083351	SEC16A	9919	protein transport protein Sec16A	S5(Phospho)	S(4): 97.8; S(5): 2.2; T(11): 0.0; T(14): 0.0; T(15): 0.0; S(17): 0.0; Y(20): 0.0	1.28	0	4.35598e-08	0	2	1182	2363	-1.17	S4	S568	SFFKQIDsSPVGGET	99	3.94	H358_SILAC_CSC_pSTY_09.raw
GAKEEHGGLIRsPR	60279268	U2AF2	11338	splicing factor U2AF 65 kDa subunit	S12(Phospho)	S(12): 100.0	1.277	0	1.44313	2	3	529.598	1586.78	-0.17	S12	S79	EHGGLIRsPRHEKKK	23	4.15	H358_SILAC_CSC_pSTY_12.raw
SGsMDPSGAHPSVR	428673536	KHDRBS1	10657	KH domain-containing, RNA-binding, signal transduction-associated protein 1	S3(Phospho); M4(Oxidation); R14(Label:13C(6))	S(1): 4.0; S(3): 96.0; S(7): 0.0; S(12): 0.0	1.276	0		0	3	496.207	1486.6	-2.59	S3	S20	RSSGRSGsMDPSGAH		2.51	H358_SILAC_CSC_pSTY_10.raw
GSKsPAKVSDGGSSSTDFK	61676188	HUWE1	10075	E3 ubiquitin-protein ligase HUWE1	S4(Phospho)	S(2): 0.0; S(4): 100.0; S(9): 0.0; S(13): 0.0; S(14): 0.0; S(15): 0.0; T(16): 0.0	1.276	0	0.00395702	2	3	641.289	1921.85	-0.32	S4	S3555	PTTKGSKsPAKVSDG	50	7.16	H358_SILAC_CSC_pSTY_08.raw
sPPRASYVAPLTAQPATYR	5454064	RBM14	10432	RNA-binding protein 14	S1(Phospho)	S(1): 100.0; S(6): 0.0; Y(7): 0.0; T(12): 0.0; T(17): 0.0; Y(18): 0.0	1.276	0	9.265e-06	1	2	1063.52	2126.04	-2.11	S1	S220	DRSPLRRsPPRASYV	76	5.35	H358_SILAC_CSC_pSTY_08.raw
ETPAATEAPSStPK	30795231	BASP1	10409	brain acid soluble protein 1	T12(Phospho); K14(Label:13C(6))	T(2): 0.0; T(6): 0.0; S(10): 4.4; S(11): 4.4; T(12): 91.1	1.275	0	1.30005	0	2	736.833	1472.66	-1.53	T12	T196	ATEAPSStPKAQGPA	22	3.1	H358_SILAC_CSC_pSTY_05.raw
ETPAATEAPsSTPK	30795231	BASP1	10409	brain acid soluble protein 1	T12(Phospho)	T(2): 0.0; T(6): 0.0; S(10): 93.2; S(11): 3.4; T(12): 3.4	1.275	0	0.0739768	0	2	733.824	1466.64	-0.72	S10	S194	PAATEAPsSTPKAQG	34	3.89	H358_SILAC_CSC_pSTY_05.raw
AEsPSPAPPPGLR	39930523	C11orf84	144097	uncharacterized protein C11orf84	S3(Phospho)	S(3): 100.0; S(5): 0.0	1.274	0	0.026002	0	2	678.321	1355.63	-1.29	S3	S308	GGLPRAEsPSPAPPP	39	2.54	H358_SILAC_CSC_pSTY_12.raw
AITSLLGGGsPK	47578107	NIPBL	25836	nipped-B-like protein	S10(Phospho); K12(Label:13C(6))	T(3): 0.0; S(4): 0.0; S(10): 100.0	1.273	0	0.000104054	0	2	593.812	1186.62	-0.34	S10	S2658	TSLLGGGsPKNNTAA	63	3.42	H358_SILAC_CSC_pSTY_07.raw
AITSLLGGGsPK	47578107	NIPBL	25836	nipped-B-like protein	S10(Phospho)	T(3): 0.0; S(4): 0.0; S(10): 100.0	1.273	0	0.000535032	0	2	590.802	1180.6	-0.46	S10	S2658	TSLLGGGsPKNNTAA	56	3.1	H358_SILAC_CSC_pSTY_07.raw
KLQLERPVsPETQADLQR	312176416	KIAA1522	57648	uncharacterized protein KIAA1522	S9(Phospho)	S(9): 100.0; T(12): 0.0	1.273	0	0.0736638	1	3	730.042	2188.11	-0.47	S9	S929	LQLERPVsPETQADL	37	5.94	H358_SILAC_CSC_pSTY_04.raw
AITSLLGGGsPK	47578107	NIPBL	25836	nipped-B-like protein	S10(Phospho)	T(3): 0.0; S(4): 0.0; S(10): 100.0	1.273	0	1.44039e-05	0	2	590.802	1180.6	-0.56	S10	S2658	TSLLGGGsPKNNTAA	72	3.44	H358_SILAC_CSC_pSTY_07.raw
WRPHsPDGPR	42476299	GIGYF2	26058	PERQ amino acid-rich with GYF domain-containing protein 2	S5(Phospho)	S(5): 100.0	1.273	0.001	0.0369887	0	2	642.785	1284.56	-0.1	S5	S236	GERWRPHsPDGPRSA	36	2.85	H358_SILAC_CSC_pSTY_03.raw
WRPHsPDGPR	42476299	GIGYF2	26058	PERQ amino acid-rich with GYF domain-containing protein 2	R2(Label:13C(6)); S5(Phospho); R10(Label:13C(6))	S(5): 100.0	1.273	0.002	0.0313615	0	2	648.805	1296.6	-0.45	S5	S236	GERWRPHsPDGPRSA	38	2.95	H358_SILAC_CSC_pSTY_03.raw
AITSLLGGGsPK	47578107	NIPBL	25836	nipped-B-like protein	S10(Phospho); K12(Label:13C(6))	T(3): 0.0; S(4): 0.0; S(10): 100.0	1.273	0	6.06675e-05	0	2	593.811	1186.62	-1.58	S10	S2658	TSLLGGGsPKNNTAA	66	3.48	H358_SILAC_CSC_pSTY_07.raw
LERSPVDEsGDEVQYGDVPVENGMAPFFEMK	260656034	PALLD	23022	palladin	S9(Phospho)	S(4): 0.1; S(9): 99.9; Y(15): 0.0	1.272	0	0.000318506	1	3	1184.52	3551.55	3.02	S9	S273	ERSPVDEsGDEVQYG	63	7.11	H358_SILAC_CSC_pSTY_08.raw
ILIPsDIESSK	6631100	NKTR	4820	NK-tumor recognition protein	S5(Phospho); K11(Label:13C(6))	S(5): 100.0; S(9): 0.0; S(10): 0.0	1.272	0	0.00131873	0	2	644.333	1287.66	3.52	S5	S463	KRRILIPsDIESSKS	52	1.7	H358_SILAC_CSC_pSTY_09.raw
ILIPsDIESSK	6631100	NKTR	4820	NK-tumor recognition protein	S5(Phospho)	S(5): 100.0; S(9): 0.0; S(10): 0.0	1.272	0.001	0.0064512	0	2	641.323	1281.64	4	S5	S463	KRRILIPsDIESSKS	45	1.45	H358_SILAC_CSC_pSTY_09.raw
LERSPVDEsGDEVQYGDVPVENGMAPFFEMK	260656034	PALLD	23022	palladin	R3(Label:13C(6)); S9(Phospho); K31(Label:13C(6))	S(4): 0.0; S(9): 100.0; Y(15): 0.0	1.272	0	3.78425e-06	1	3	1188.54	3563.61	8.77	S9	S273	ERSPVDEsGDEVQYG	82	6.77	H358_SILAC_CSC_pSTY_08.raw
LTPRPSPSPMIESTPMSIAGDAtPLLDEMDR	27597090	SUPT6H	6830	transcription elongation factor SPT6	M10(Oxidation); T23(Phospho)	T(2): 0.0; S(6): 0.0; S(8): 0.0; S(13): 0.0; T(14): 0.0; S(17): 0.0; T(23): 100.0	1.271	0	0.000401466	0	3	1141.2	3421.6	7.74	T23	T1718	MSIAGDAtPLLDEMD	62	4.52	H358_SILAC_CSC_pSTY_08.raw
HIVSNDSSDsDDESHEPK	23943920	PLA2G4A	5321	cytosolic phospholipase A2	S10(Phospho)	S(4): 0.0; S(7): 0.0; S(8): 0.0; S(10): 100.0; S(14): 0.0	1.27	0	1.9e-08	0	2	1039.4	2077.8	-0.43	S10	S437	VSNDSSDsDDESHEP	99	4.04	H358_SILAC_CSC_pSTY_08.raw
HIVSNDSSDsDDESHEPK	23943920	PLA2G4A	5321	cytosolic phospholipase A2	S10(Phospho); K18(Label:13C(6))	S(4): 0.0; S(7): 0.0; S(8): 0.0; S(10): 100.0; S(14): 0.0	1.27	0	5.91305e-08	0	2	1042.41	2083.82	-1.07	S10	S437	VSNDSSDsDDESHEP	95	5.41	H358_SILAC_CSC_pSTY_08.raw
LTPRPSPSPMIESTPMSIAGDAtPLLDEMDR	27597090	SUPT6H	6830	transcription elongation factor SPT6	T23(Phospho)	T(2): 0.0; S(6): 0.0; S(8): 0.0; S(13): 0.0; T(14): 0.0; S(17): 0.0; T(23): 100.0	1.269	0	2.24208e-06	0	3	1135.87	3405.59	3.78	T23	T1718	MSIAGDAtPLLDEMD	85	9.19	H358_SILAC_CSC_pSTY_08.raw
LTPRPSPSPMIESTPMSIAGDAtPLLDEMDR	27597090	SUPT6H	6830	transcription elongation factor SPT6	R4(Label:13C(6)); T23(Phospho); R31(Label:13C(6))	T(2): 0.0; S(6): 0.0; S(8): 0.0; S(13): 0.0; T(14): 0.0; S(17): 0.0; T(23): 100.0	1.269	0	6.42513e-07	0	3	1139.88	3417.63	4.95	T23	T1718	MSIAGDAtPLLDEMD	90	9.04	H358_SILAC_CSC_pSTY_08.raw
AEGEPQEEsPLKSK	117938251;117938254	BCLAF1	9774	bcl-2-associated transcription factor 1	S9(Phospho); K12(Label:13C(6)); K14(Label:13C(6))	S(9): 100.0; S(13): 0.0	1.269	0	6.89233e-05	1	2	810.881	1620.75	-0.65	S9	S175||S177	EGEPQEEsPLKSKSQ||EGEPQEEsPLKSKSQ	66	3.64	H358_SILAC_CSC_pSTY_05.raw
IDIsPSTFRK	167234419	THRAP3	9967	thyroid hormone receptor-associated protein 3	S4(Phospho); R9(Label:13C(6)); K10(Label:13C(6))	S(4): 100.0; S(6): 0.0; T(7): 0.0	1.268	0.001	0.0156267	1	2	628.329	1255.65	2.48	S4	S682	IHRRIDIsPSTFRKH	41	2.23	H358_SILAC_CSC_pSTY_09.raw
IDIsPSTFRK	167234419	THRAP3	9967	thyroid hormone receptor-associated protein 3	S4(Phospho)	S(4): 100.0; S(6): 0.0; T(7): 0.0	1.268	0.001	0.0618011	1	2	622.307	1243.61	-0.65	S4	S682	IHRRIDIsPSTFRKH	35	2.56	H358_SILAC_CSC_pSTY_09.raw
FLESAAADFsDEDEDDDVDGREK	51242945	STRN	6801	striatin	S10(Phospho)	S(4): 0.0; S(10): 100.0	1.267	0	1.2839e-05	1	3	885.68	2655.03	-0.18	S10	S245	ESAAADFsDEDEDDD	73	6.98	H358_SILAC_CSC_pSTY_04.raw
VSALALDGSSsLLAsAQAR	94400919	WDR90	197335	WD repeat-containing protein 90	S10(Phospho); S11(Phospho); S15(Phospho); R19(Label:13C(6))	S(2): 39.0; S(9): 39.0; S(10): 39.0; S(11): 91.5; S(15): 91.5	1.266	0.002	21.5778	0	2	1031.95	2062.89	-0.7	S11; S15	S422; S426	LALDGSSsLLASAQA;GSSSLLAsAQARAPS	12	0.96	H358_SILAC_CSC_pSTY_09.raw
SLsTSGESLYHVLGLDK	45504382	DNAJC5	80331	dnaJ homolog subfamily C member 5	S3(Phospho); K17(Label:13C(6))	S(1): 1.7; S(3): 98.3; T(4): 0.0; S(5): 0.0; S(8): 0.0; Y(10): 0.0	1.265	0	6.06528e-10	0	2	946.462	1891.92	0.7	S3	S10	DQRQRSLsTSGESLY	118	4.62	H358_SILAC_CSC_pSTY_05.raw
SLsTSGESLYHVLGLDK	45504382	DNAJC5	80331	dnaJ homolog subfamily C member 5	S3(Phospho)	S(1): 0.0; S(3): 99.9; T(4): 0.0; S(5): 0.0; S(8): 0.0; Y(10): 0.0	1.265	0	5.71888e-07	0	2	943.455	1885.9	4.32	S3	S10	DQRQRSLsTSGESLY	88	5.73	H358_SILAC_CSC_pSTY_05.raw
IKAIGGIILTAsHNPGGPNGDFGIK	21361621	PGM1	5236	phosphoglucomutase-1	S12(Phospho)	T(10): 0.0; S(12): 100.0	1.264	0	0.000861944	1	3	843.107	2527.31	-0.73	S12	S117	GGIILTAsHNPGGPN	56	6.1	H358_SILAC_CSC_pSTY_08.raw
IYHLPDAEsDEDEDFKEQTR	4758158	2015-09-02	4735	septin-2	S9(Phospho)	Y(2): 0.0; S(9): 100.0; T(19): 0.0	1.264	0	0.0251807	1	4	630.016	2517.04	-1.21	S9	S218	YHLPDAEsDEDEDFK	41	7.21	H358_SILAC_CSC_pSTY_04.raw
IYHLPDAEsDEDEDFKEQTR	4758158	2015-09-02	4735	septin-2	S9(Phospho); K16(Label:13C(6)); R20(Label:13C(6))	Y(2): 0.0; S(9): 100.0; T(19): 0.0	1.264	0	0.00156448	1	4	633.027	2529.09	0.06	S9	S218	YHLPDAEsDEDEDFK	54	5.89	H358_SILAC_CSC_pSTY_04.raw
sIDQDYER	42518070	TJP2	9414	tight junction protein ZO-2	S1(Phospho)	S(1): 100.0; Y(6): 0.0	1.263	0	2.31241e-05	0	2	553.213	1105.42	-0.72	S1	S244	RDRSRGRsIDQDYER	64	2.34	H358_SILAC_CSC_pSTY_04.raw
VQsPEPPAPER	355390315	SCRIB	23513	protein scribble homolog	S3(Phospho); R11(Label:13C(6))	S(3): 100.0	1.262	0	0.00024393	0	2	646.803	1292.6	0.74	S3	S1475	QERLRVQsPEPPAPE	59	3.26	H358_SILAC_CSC_pSTY_06.raw
VQsPEPPAPER	355390315	SCRIB	23513	protein scribble homolog	S3(Phospho)	S(3): 100.0	1.262	0	0.00037452	0	2	643.792	1286.58	-0.31	S3	S1475	QERLRVQsPEPPAPE	56	2.95	H358_SILAC_CSC_pSTY_06.raw
LIPGPLsPVAR	149158690	PRRC2A	7916	protein PRRC2A	S7(Phospho); R11(Label:13C(6))	S(7): 100.0	1.262	0	2.993e-05	0	2	603.341	1205.67	-0.51	S7	S1219	KLIPGPLsPVARGGS	67	2.3	H358_SILAC_CSC_pSTY_05.raw
LIPGPLsPVAR	149158690	PRRC2A	7916	protein PRRC2A	S7(Phospho)	S(7): 100.0	1.262	0	0.00127896	0	2	600.335	1199.66	6.39	S7	S1219	KLIPGPLsPVARGGS	52	2.6	H358_SILAC_CSC_pSTY_05.raw
LIPGPLsPVAR	149158690	PRRC2A	7916	protein PRRC2A	S7(Phospho)	S(7): 100.0	1.262	0	0.00119215	0	2	600.332	1199.66	1.1	S7	S1219	KLIPGPLsPVARGGS	52	2.55	H358_SILAC_CSC_pSTY_05.raw
NTPSQHSHSIQHsPER	117938251;117938254	BCLAF1	9774	bcl-2-associated transcription factor 1	S13(Phospho)	T(2): 0.0; S(4): 0.0; S(7): 0.0; S(9): 0.0; S(13): 100.0	1.26	0	4.16605e-06	0	2	961.417	1921.83	-1.71	S13	S266||S268	HSHSIQHsPERSGSG||HSHSIQHsPERSGSG	79	2.95	H358_SILAC_CSC_pSTY_09.raw
NTPSQHSHSIQHsPER	117938251;117938254	BCLAF1	9774	bcl-2-associated transcription factor 1	S13(Phospho); R16(Label:13C(6))	T(2): 0.0; S(4): 0.0; S(7): 0.0; S(9): 0.0; S(13): 100.0	1.26	0	0.000179161	0	2	964.428	1927.85	-0.75	S13	S266||S268	HSHSIQHsPERSGSG||HSHSIQHsPERSGSG	63		H358_SILAC_CSC_pSTY_09.raw
FNGGHsPTHSPEK	11321634	CD2AP	23607	CD2-associated protein	S6(Phospho); K13(Label:13C(6))	S(6): 98.1; T(8): 1.9; S(10): 0.0	1.259	0	0.00011852	0	2	740.818	1480.63	-1.06	S6	S510	GRFNGGHsPTHSPEK	61	2.89	H358_SILAC_CSC_pSTY_10.raw
FNGGHsPTHSPEK	11321634	CD2AP	23607	CD2-associated protein	S6(Phospho)	S(6): 99.9; T(8): 0.1; S(10): 0.0	1.259	0	0.262772	0	2	737.809	1474.61	-0.08	S6	S510	GRFNGGHsPTHSPEK	27	2.25	H358_SILAC_CSC_pSTY_10.raw
sVEPQDAGPLER	33286446	OGFR	11054	opioid growth factor receptor	S1(Phospho); R12(Label:13C(6))	S(1): 100.0	1.259	0	0.00154712	0	2	692.315	1383.62	-1.32	S1	S349	DEGPQPRsVEPQDAG	51	2.47	H358_SILAC_CSC_pSTY_07.raw
AAsLTEDRDR	302699239	EIF4G1	1981	eukaryotic translation initiation factor 4 gamma 1	S3(Phospho)	S(3): 100.0; T(5): 0.0	1.258	0	0.0782215	1	3	405.178	1213.52	-1.05	S3	S1014	EGLRKAAsLTEDRDR	32	3	H358_SILAC_CSC_pSTY_05.raw
TVFsPTLPAAR	27477138	ZC3HAV1	56829	zinc finger CCCH-type antiviral protein 1	S4(Phospho)	T(1): 0.0; S(4): 97.6; T(6): 2.4	1.257	0.001	0.00923324	0	2	620.312	1239.62	2.62	S4	S378	ARRKTVFsPTLPAAR	44	1.85	H358_SILAC_CSC_pSTY_09.raw
TVFsPTLPAAR	27477138	ZC3HAV1	56829	zinc finger CCCH-type antiviral protein 1	S4(Phospho); R11(Label:13C(6))	T(1): 0.0; S(4): 100.0; T(6): 0.0	1.257	0.001	0.0274628	0	2	623.319	1245.63	-1.59	S4	S378	ARRKTVFsPTLPAAR	39	1.71	H358_SILAC_CSC_pSTY_09.raw
NLsNEELTK	226371725	FCHO2	115548	FCH domain only protein 2	S3(Phospho)	S(3): 100.0; T(8): 0.0	1.255	0.001	0.0860984	0	2	564.252	1127.5	-1.59	S3	S370	VQMNRNLsNEELTKS	32	2.73	H358_SILAC_CSC_pSTY_07.raw
NLsNEELTK	226371725	FCHO2	115548	FCH domain only protein 2	S3(Phospho); K9(Label:13C(6))	S(3): 100.0; T(8): 0.0	1.255	0	0.0479381	0	2	567.263	1133.52	1.13	S3	S370	VQMNRNLsNEELTKS	35	2.2	H358_SILAC_CSC_pSTY_07.raw
LGSQHsPGR	296011003	ABI1	10006	abl interactor 1	S6(Phospho); R9(Label:13C(6))	S(3): 0.0; S(6): 100.0	1.254	0.001	0.0127888	0	2	512.737	1024.47	-0.62	S6	S161	ARLGSQHsPGRTASL	39		H358_SILAC_CSC_pSTY_08.raw
LGSQHsPGR	296011003	ABI1	10006	abl interactor 1	S6(Phospho)	S(3): 0.0; S(6): 100.0	1.254	0	0.000344354	0	2	509.727	1018.45	-0.82	S6	S161	ARLGSQHsPGRTASL	55		H358_SILAC_CSC_pSTY_08.raw
ASsLEDLVLK	67782311	SKIV2L	6499	helicase SKI2W	S3(Phospho)	S(2): 0.0; S(3): 100.0	1.251	0	0.000135532	0	2	577.789	1154.57	-0.65	S3	S256	APLARASsLEDLVLK	61	2.6	H358_SILAC_CSC_pSTY_05.raw
NSATFKsFEDR	40805862	TPD52L2	7165	tumor protein D54	S7(Phospho)	S(2): 0.0; T(4): 0.0; S(7): 100.0	1.25	0	2.23546e-06	1	2	691.294	1381.58	2.1	S7	S146	RNSATFKsFEDRVGT	78	3.87	H358_SILAC_CSC_pSTY_12.raw
KEDsDEEEDDDsEEDEEDDEDEDEDEDEIEPAAMK	55956788	NCL	4691	nucleolin	S4(Phospho); S12(Phospho); M34(Oxidation)	S(4): 100.0; S(12): 100.0	1.249	0	7.21023e-05	1	3	1432.46	4295.37	-0.59	S4; S12	S145; S153	KNAKKEDsDEEEDDD;DEEEDDDsEEDEEDD	61	3.43	H358_SILAC_CSC_pSTY_08.raw
RALsSDSILSPAPDAR	27735067	MISP	126353	uncharacterized protein C19orf21	S4(Phospho)	S(4): 100.0; S(5): 0.0; S(7): 0.0; S(10): 0.0	1.247	0	1.163e-06	1	2	868.422	1735.84	-0.19	S4	S394	PGLRRALsSDSILSP	84	4.67	H358_SILAC_CSC_pSTY_04.raw
RALsSDSILSPAPDAR	27735067	MISP	126353	uncharacterized protein C19orf21	S4(Phospho)	S(4): 99.9; S(5): 0.1; S(7): 0.0; S(10): 0.0	1.247	0	0.00846566	1	2	868.422	1735.84	-0.12	S4	S394	PGLRRALsSDSILSP	46	2.78	H358_SILAC_CSC_pSTY_04.raw
sWASPVYTEADGTFSR	33598968	LMO7	4008	LIM domain only protein 7	S1(Phospho); R16(Label:13C(6))	S(1): 100.0; S(4): 0.0; Y(7): 0.0; T(8): 0.0; T(13): 0.0; S(15): 0.0	1.246	0	0.00765371	0	2	930.4	1859.79	-0.47	S1	S342	KHEDNRRsWASPVYT	45	3.54	H358_SILAC_CSC_pSTY_06.raw
KAEGEPQEEsPLKSK	117938251;117938254	BCLAF1	9774	bcl-2-associated transcription factor 1	S10(Phospho)	S(10): 100.0; S(14): 0.0	1.244	0	9.21018e-05	2	2	868.907	1736.81	-2.37	S10	S175||S177	EGEPQEEsPLKSKSQ||EGEPQEEsPLKSKSQ	65	5.17	H358_SILAC_CSC_pSTY_05.raw
FNGGHsPTHSPEK	11321634	CD2AP	23607	CD2-associated protein	S6(Phospho)	S(6): 100.0; T(8): 0.0; S(10): 0.0	1.243	0	0.173687	0	3	492.208	1474.61	-0.57	S6	S510	GRFNGGHsPTHSPEK	29	3.4	H358_SILAC_CSC_pSTY_09.raw
AVVLPGGTATsPK	24308227	ZNF687	57592	zinc finger protein 687	S11(Phospho)	T(8): 3.4; T(10): 3.4; S(11): 93.2	1.242	0.002		0	2	639.328	1277.65	-0.64	S11	S433	LPGGTATsPKMIAKN		1.56	H358_SILAC_CSC_pSTY_10.raw
AGGPTtPLSPTR	5031877	LMNB1	4001	lamin-B1	T6(Phospho)	T(5): 0.0; T(6): 100.0; S(9): 0.0; T(11): 0.0	1.24	0.002	0.238534	0	2	617.794	1234.58	-2.07	T6	T20	SRAGGPTtPLSPTRL	29	2.63	H358_SILAC_CSC_pSTY_12.raw
AGGPTtPLSPTR	5031877	LMNB1	4001	lamin-B1	T6(Phospho); R12(Label:13C(6))	T(5): 0.0; T(6): 100.0; S(9): 0.0; T(11): 0.0	1.24	0		0	2	620.805	1240.6	-0.87	T6	T20	SRAGGPTtPLSPTRL		3.08	H358_SILAC_CSC_pSTY_12.raw
IINLGPVHPGPLsPEPQPMGVR	154816184	TMEM55B	90809	transmembrane protein 55B	S13(Phospho); M19(Oxidation)	S(13): 100.0	1.237	0	0.808025	0	3	801.077	2401.22	2.91	S13	S162	PVHPGPLsPEPQPMG	26	3.83	H358_SILAC_CSC_pSTY_09.raw
KLTsDEEGEPSGK	20270337	LEO1	123169	RNA polymerase-associated protein LEO1	S4(Phospho)	T(3): 0.0; S(4): 100.0; S(11): 0.0	1.236	0.001		1	2	728.813	1456.62	-0.48	S4	S630	LKAKKLTsDEEGEPS		3.06	H358_SILAC_CSC_pSTY_04.raw
LGAGEGGEASVsPEKTSTTSK	304376301	TCOF1	6949	treacle protein	S12(Phospho)	S(10): 0.0; S(12): 100.0; T(16): 0.0; S(17): 0.0; T(18): 0.0; T(19): 0.0; S(20): 0.0	1.235	0	2.70422e-05	1	3	691.651	2072.94	-0.53	S12	S1340	EGGEASVsPEKTSTT	71	6.78	H358_SILAC_CSC_pSTY_08.raw
LGAGEGGEASVsPEKTSTTSK	304376301	TCOF1	6949	treacle protein	S12(Phospho)	S(10): 0.0; S(12): 100.0; T(16): 0.0; S(17): 0.0; T(18): 0.0; T(19): 0.0; S(20): 0.0	1.235	0	0.000179121	1	3	691.651	2072.94	-0.71	S12	S1340	EGGEASVsPEKTSTT	63	6.83	H358_SILAC_CSC_pSTY_08.raw
LGAGEGGEASVsPEKTSTTSK	304376301	TCOF1	6949	treacle protein	S12(Phospho)	S(10): 0.0; S(12): 100.0; T(16): 0.0; S(17): 0.0; T(18): 0.0; T(19): 0.0; S(20): 0.0	1.235	0	3.5578e-05	1	3	691.648	2072.93	-3.89	S12	S1340	EGGEASVsPEKTSTT	70	7.49	H358_SILAC_CSC_pSTY_08.raw
MDsDEDEKEGEEEKVAK	217330641	IWS1	55677	protein IWS1 homolog	M1(Oxidation); S3(Phospho)	S(3): 100.0	1.235	0	0.193904	2	3	688.604	2063.8	-0.69	S3	S377	HKKQKMDsDEDEKEG	29	5.55	H358_SILAC_CSC_pSTY_03.raw
LGAGEGGEASVsPEKTSTTSK	304376301	TCOF1	6949	treacle protein	S12(Phospho); K15(Label:13C(6)); K21(Label:13C(6))	S(10): 0.0; S(12): 100.0; T(16): 0.0; S(17): 0.0; T(18): 0.0; T(19): 0.0; S(20): 0.0	1.235	0	0.0013285	1	3	695.664	2084.98	-0.25	S12	S1340	EGGEASVsPEKTSTT	55	6.08	H358_SILAC_CSC_pSTY_08.raw
KHsLEVTQEEVQREQSQR	148727255	MAST4	375449	microtubule-associated serine/threonine-protein kinase 4	S3(Phospho)	S(3): 100.0; T(7): 0.0; S(16): 0.0	1.234	0	13.8432	2	4	573.526	2291.08	2.18	S3	S1278	HLCSRKHsLEVTQEE	15	4.2	H358_SILAC_CSC_pSTY_08.raw
LNQPGTPtR	13489054	MAP2K2	5605	dual specificity mitogen-activated protein kinase kinase 2	T6(Phospho)	T(6): 0.0; T(8): 100.0	1.233	0.001	0.00307089	0	2	532.25	1063.49	-0.03	T8	T396	LNQPGTPtRTAV_	46		H358_SILAC_CSC_pSTY_09.raw
LNQPGtPTR	13489054	MAP2K2	5605	dual specificity mitogen-activated protein kinase kinase 2	T6(Phospho); R9(Label:13C(6))	T(6): 98.4; T(8): 1.6	1.233	0.001	0.00427594	0	2	535.26	1069.51	-0.47	T6	T394	LRLNQPGtPTRTAV_	46	2.81	H358_SILAC_CSC_pSTY_09.raw
KLsVPtsDEEDEVPAPKPR	10947135	ABCF1	23	ATP-binding cassette sub-family F member 1	S3(Phospho); T6(Phospho); S7(Phospho)	S(3): 100.0; T(6): 100.0; S(7): 100.0	1.232	0		1	3	778.659	2333.96	-3.43	S3; T6; S7	S105; T108; S109	MERLKKLsVPTSDEE;LKKLSVPtSDEEDEV;KKLSVPTsDEEDEVP		3.67	H358_SILAC_CSC_pSTY_08.raw
GGGLRLPLLPPEsPGPLR	355390315	SCRIB	23513	protein scribble homolog	S13(Phospho)	S(13): 100.0	1.231	0		1	3	636.015	1906.03	-0.24	S13	S853	LPLLPPEsPGPLRQR		2.98	H358_SILAC_CSC_pSTY_09.raw
AtPPPSPLLSELLK	256223315	BRD8	10902	bromodomain-containing protein 8	T2(Phospho)	T(2): 100.0; S(6): 0.0; S(10): 0.0	1.23	0	0.0040569	0	2	771.913	1542.82	1.08	T2	T264	KMLGQKAtPPPSPLL	48	2.51	H358_SILAC_CSC_pSTY_06.raw
ASsLNFLNK	198041728	KLC2	64837	kinesin light chain 2	S3(Phospho)	S(2): 0.1; S(3): 99.9	1.229	0	1.79675e-05	0	2	537.255	1073.5	0.9	S3	S505	PRMKRASsLNFLNKS	69	2.4	H358_SILAC_CSC_pSTY_08.raw
ASsLNFLNK	198041728	KLC2	64837	kinesin light chain 2	S3(Phospho); K9(Label:13C(6))	S(2): 0.1; S(3): 99.9	1.229	0	6.95003e-05	0	2	540.265	1079.52	0.23	S3	S505	PRMKRASsLNFLNKS	63	2.68	H358_SILAC_CSC_pSTY_08.raw
ALsGGGSVASPPPSPAMPK	92087055	GIGYF1	64599	PERQ amino acid-rich with GYF domain-containing protein 1	S7(Phospho)	S(3): 96.8; S(7): 3.1; S(10): 0.1; S(14): 0.0	1.229	0	0.00147535	0	2	894.422	1787.84	-1.35	S3	S17	PEWLRALsGGGSVAS	54	3.12	H358_SILAC_CSC_pSTY_06.raw
RLsTSPDVIQGHQPR	37577122	UBE2J1	51465	ubiquitin-conjugating enzyme E2 J1	S5(Phospho)	S(3): 97.4; T(4): 1.3; S(5): 1.3	1.227	0	0.000577939	1	3	590.96	1770.86	-0.19	S3	S266	QQSQRRLsTSPDVIQ	58	5.58	H358_SILAC_CSC_pSTY_04.raw
ATVTPsPVK	56118310	NUCKS1	64710	nuclear ubiquitous casein and cyclin-dependent kinase substrate 1	S6(Phospho)	T(2): 0.0; T(4): 0.0; S(6): 100.0	1.224	0	0.129196	0	2	490.247	979.486	-0.02	S6	S181	LKATVTPsPVKGKGK	30	2.35	H358_SILAC_CSC_pSTY_09.raw
AGGAsPAASSTAQPPTQHR	24308115	IRF2BP1	26145	interferon regulatory factor 2-binding protein 1	S5(Phospho); R19(Label:13C(6))	S(5): 100.0; S(9): 0.0; S(10): 0.0; T(11): 0.0; T(16): 0.0	1.224	0	0.0132097	0	3	626.624	1877.86	-0.53	S5	S453	PVRAGGAsPAASSTA	44	5.55	H358_SILAC_CSC_pSTY_09.raw
LGAGEGGEASVsPEKTSTTSK	304376301	TCOF1	6949	treacle protein	S12(Phospho)	S(10): 0.0; S(12): 100.0; T(16): 0.0; S(17): 0.0; T(18): 0.0; T(19): 0.0; S(20): 0.0	1.223	0	6.16654e-10	1	2	1036.97	2072.94	-0.55	S12	S1340	EGGEASVsPEKTSTT	118	4.93	H358_SILAC_CSC_pSTY_08.raw
LGAGEGGEASVsPEKTSTTSK	304376301	TCOF1	6949	treacle protein	S12(Phospho)	S(10): 0.1; S(12): 99.9; T(16): 0.0; S(17): 0.0; T(18): 0.0; T(19): 0.0; S(20): 0.0	1.223	0	1.26942e-10	1	2	1036.97	2072.93	-4.21	S12	S1340	EGGEASVsPEKTSTT	125	4.72	H358_SILAC_CSC_pSTY_08.raw
LGAGEGGEASVsPEKTSTTSK	304376301	TCOF1	6949	treacle protein	S12(Phospho)	S(10): 0.0; S(12): 100.0; T(16): 0.0; S(17): 0.0; T(18): 0.0; T(19): 0.0; S(20): 0.0	1.223	0	6.4173e-10	1	2	1036.97	2072.94	-0.32	S12	S1340	EGGEASVsPEKTSTT	118	4.94	H358_SILAC_CSC_pSTY_08.raw
LGAGEGGEASVsPEKTSTTSK	304376301	TCOF1	6949	treacle protein	S12(Phospho); K15(Label:13C(6)); K21(Label:13C(6))	S(10): 0.0; S(12): 100.0; T(16): 0.0; S(17): 0.0; T(18): 0.0; T(19): 0.0; S(20): 0.0	1.223	0	6.65899e-10	1	2	1042.99	2084.98	-0.66	S12	S1340	EGGEASVsPEKTSTT	118	4.73	H358_SILAC_CSC_pSTY_08.raw
HIKEEPLsEEEPCTSTAIAsPEKK	7706254	NOP58	51602	nucleolar protein 58	S8(Phospho); C13(Carbamidomethyl); S20(Phospho)	S(8): 100.0; T(14): 0.0; S(15): 0.0; T(16): 0.0; S(20): 100.0	1.222	0	0.00159006	2	3	957.422	2870.25	-2.18	S8; S20	S502; S514	HIKEEPLsEEEPCTS;CTSTAIAsPEKKKKK	55	5.23	H358_SILAC_CSC_pSTY_08.raw
TEAQDLCRAsPEPPGPESSSR	110556636	TNKS1BP1	85456	182 kDa tankyrase-1-binding protein	C7(Carbamidomethyl); R8(Label:13C(6)); S10(Phospho); R21(Label:13C(6))	T(1): 0.0; S(10): 100.0; S(18): 0.0; S(19): 0.0; S(20): 0.0	1.221	0	0.000508898	1	2	1182.02	2363.03	-5.03	S10	S672	AQDLCRAsPEPPGPE	59	2.8	H358_SILAC_CSC_pSTY_08.raw
HIISATSLSTsPTELGSR	149192855	PRRC2B	84726	protein PRRC2B	S11(Phospho)	S(4): 0.0; T(6): 0.0; S(7): 0.0; S(9): 0.0; T(10): 0.0; S(11): 100.0; T(13): 0.0; S(17): 0.0	1.221	0	0.00104779	0	3	646.314	1936.93	-4.93	S11	S226	SATSLSTsPTELGSR	55	4.29	H358_SILAC_CSC_pSTY_08.raw
TEAQDLCRAsPEPPGPESSSR	110556636	TNKS1BP1	85456	182 kDa tankyrase-1-binding protein	C7(Carbamidomethyl); S10(Phospho)	T(1): 0.0; S(10): 100.0; S(18): 0.0; S(19): 0.0; S(20): 0.0	1.221	0	0.000830638	1	2	1176	2351	1.17	S10	S672	AQDLCRAsPEPPGPE	56	3.35	H358_SILAC_CSC_pSTY_08.raw
HIISATSLSTsPTELGSR	149192855	PRRC2B	84726	protein PRRC2B	S11(Phospho); R18(Label:13C(6))	S(4): 0.0; T(6): 0.0; S(7): 0.0; S(9): 0.0; T(10): 0.0; S(11): 100.0; T(13): 0.0; S(17): 0.0	1.221	0	0.00183929	0	3	648.321	1942.95	-5.1	S11	S226	SATSLSTsPTELGSR	53	4.55	H358_SILAC_CSC_pSTY_08.raw
NTPSQHSHSIQHsPER	117938251;117938254	BCLAF1	9774	bcl-2-associated transcription factor 1	S13(Phospho)	T(2): 0.0; S(4): 0.0; S(7): 0.0; S(9): 0.0; S(13): 100.0	1.22	0.002		0	3	641.281	1921.83	-1.15	S13	S266||S268	HSHSIQHsPERSGSG||HSHSIQHsPERSGSG		2.55	H358_SILAC_CSC_pSTY_09.raw
NTPSQHSHSIQHsPER	117938251;117938254	BCLAF1	9774	bcl-2-associated transcription factor 1	S13(Phospho); R16(Label:13C(6))	T(2): 0.0; S(4): 0.0; S(7): 0.0; S(9): 0.0; S(13): 100.0	1.22	0	0.0200009	0	3	643.288	1927.85	-1.04	S13	S266||S268	HSHSIQHsPERSGSG||HSHSIQHsPERSGSG	42	4.38	H358_SILAC_CSC_pSTY_09.raw
RHsFTSLTMANK	51988887	SH3RF1	57630	E3 ubiquitin-protein ligase SH3RF1	R1(Label:13C(6)); S3(Phospho); K12(Label:13C(6))	S(3): 100.0; T(5): 0.0; S(6): 0.0; T(8): 0.0	1.218	0	0.00209488	1	3	495.577	1484.71	2.07	S3	S304	KNTKKRHsFTSLTMA	51	5.36	H358_SILAC_CSC_pSTY_08.raw
CGSGPVHISGQHLVAVEEDAEsEDEEEEDVK	40353734	NPM1	4869	nucleophosmin	C1(Carbamidomethyl); S22(Phospho)	S(3): 0.0; S(9): 0.0; S(22): 100.0	1.218	0	0.000588567	0	3	1154.15	3460.43	-1.22	S22	S125	AVEEDAEsEDEEEED	59	4.16	H358_SILAC_CSC_pSTY_04.raw
RVsVCAETYNPDEEEEDTDPR	4758958	PRKAR2A	5576	cAMP-dependent protein kinase type II-alpha regulatory subunit	S3(Phospho); C5(Carbamidomethyl)	S(3): 100.0; T(8): 0.0; Y(9): 0.0; T(18): 0.0	1.217	0.003		1	2	1296.02	2591.03	2.04	S3	S99	SRFNRRVsVCAETYN		2.1	H358_SILAC_CSC_pSTY_08.raw
RIDIsPSTFRK	167234419	THRAP3	9967	thyroid hormone receptor-associated protein 3	S5(Phospho)	S(5): 100.0; S(7): 0.0; T(8): 0.0	1.216	0.001	0.0488852	2	3	467.239	1399.7	-4.35	S5	S682	IHRRIDIsPSTFRKH	37		H358_SILAC_CSC_pSTY_09.raw
VADAKGDsEsEEDEDLEVPVPSR	4758958	PRKAR2A	5576	cAMP-dependent protein kinase type II-alpha regulatory subunit	S8(Phospho); S10(Phospho)	S(8): 100.0; S(10): 100.0; S(22): 0.0	1.216	0	2.23658e-07	1	2	1317.03	2633.05	0.26	S8; S10	S78; S80	VADAKGDsESEEDED;DAKGDSEsEEDEDLE	91	3.26	H358_SILAC_CSC_pSTY_10.raw
AVSPPHLDGPPsPR	15451779	PML	5371	protein PML	S12(Phospho)	S(3): 0.0; S(12): 100.0	1.216	0	0.00631754	0	3	502.908	1506.71	-0.6	S12	S479	PHLDGPPsPRSPVIG	46	4.16	H358_SILAC_CSC_pSTY_05.raw
EEDEPEERsGDETPGSEVPGDK	118601081	HNRNPUL2	221092	heterogeneous nuclear ribonucleoprotein U-like protein 2	S9(Phospho)	S(9): 100.0; T(13): 0.0; S(16): 0.0	1.216	0	0.127785	1	3	823.326	2467.96	-0.02	S9	S161	EDEPEERsGDETPGS	33	4.25	H358_SILAC_CSC_pSTY_04.raw
RADDFPVRDDPsDVtDEDEGPAEPPPPPK	186700623	RABL6	55684	rab-like protein 6	S12(Phospho); T15(Phospho)	S(12): 100.0; T(15): 100.0	1.216	0	0.191592	2	3	1107.46	3320.35	-4.03	S12; T15	S596; T599	FPVRDDPsDVTDEDE;RDDPSDVtDEDEGPA	34	5.73	H358_SILAC_CSC_pSTY_08.raw
ALIQTCLNSPDsPPRSDPTTDQR	4507205	SRF	6722	serum response factor	C6(Carbamidomethyl); S12(Phospho)	T(5): 0.0; S(9): 0.0; S(12): 100.0; S(16): 0.0; T(19): 0.0; T(20): 0.0	1.215	0		1	3	883.738	2649.2	0.34	S12	S224	TCLNSPDsPPRSDPT		3.42	H358_SILAC_CSC_pSTY_10.raw
GAKEEHGGLIRsPR	60279268	U2AF2	11338	splicing factor U2AF 65 kDa subunit	S12(Phospho)	S(12): 100.0	1.213	0	0.00544474	2	2	793.892	1586.78	-2.16	S12	S79	EHGGLIRsPRHEKKK	47	3.23	H358_SILAC_CSC_pSTY_12.raw
FNGGHsPTHSPEK	11321634	CD2AP	23607	CD2-associated protein	S6(Phospho); K13(Label:13C(6))	S(6): 98.4; T(8): 1.6; S(10): 0.0	1.211	0	0.0402527	0	3	494.216	1480.63	0.74	S6	S510	GRFNGGHsPTHSPEK	36	3.56	H358_SILAC_CSC_pSTY_10.raw
AVSPPHLDGPPsPR	15451779	PML	5371	protein PML	S12(Phospho)	S(3): 0.0; S(12): 100.0	1.211	0	4.53258e-05	0	2	753.859	1506.71	-0.01	S12	S479	PHLDGPPsPRSPVIG	67	3.63	H358_SILAC_CSC_pSTY_04.raw
AIGGIILTAsHNPGGPNGDFGIK	21361621	PGM1	5236	phosphoglucomutase-1	S10(Phospho); K23(Label:13C(6))	T(8): 2.5; S(10): 97.5	1.211	0	3.4776e-08	0	2	1146.58	2292.15	-1.1	S10	S117	GGIILTAsHNPGGPN	101	4.49	H358_SILAC_CSC_pSTY_04.raw
AVSPPHLDGPPsPR	15451779	PML	5371	protein PML	S12(Phospho); R14(Label:13C(6))	S(3): 0.0; S(12): 100.0	1.211	0	7.12505e-05	0	2	756.869	1512.73	0	S12	S479	PHLDGPPsPRSPVIG	66	3.55	H358_SILAC_CSC_pSTY_04.raw
FNGGHsPTHSPEK	11321634	CD2AP	23607	CD2-associated protein	S6(Phospho)	S(6): 98.5; T(8): 1.5; S(10): 0.0	1.211	0	0.0784243	0	3	492.208	1474.61	-0.44	S6	S510	GRFNGGHsPTHSPEK	32	4.25	H358_SILAC_CSC_pSTY_10.raw
AIGGIILTAsHNPGGPNGDFGIK	21361621	PGM1	5236	phosphoglucomutase-1	S10(Phospho)	T(8): 2.4; S(10): 97.6	1.211	0	5.38841e-08	0	2	1143.57	2286.13	0.23	S10	S117	GGIILTAsHNPGGPN	99	4.6	H358_SILAC_CSC_pSTY_04.raw
VVDYSQFQEsDDADEDYGR	56118310	NUCKS1	64710	nuclear ubiquitous casein and cyclin-dependent kinase substrate 1	S10(Phospho)	Y(4): 4.8; S(5): 4.8; S(10): 90.4; Y(17): 0.0	1.21	0.002		0	3	773.295	2317.87	-2.75	S10	S19	DYSQFQEsDDADEDY		2.24	H358_SILAC_CSC_pSTY_03.raw
KGsPTPGFSTR	157311635	FAM83H	286077	protein FAM83H	S3(Phospho)	S(3): 100.0; T(5): 0.0; S(9): 0.0; T(10): 0.0	1.21	0	0.00471551	1	2	607.782	1214.56	0.39	S3	S881	AYPERKGsPTPGFST	46	3.47	H358_SILAC_CSC_pSTY_12.raw
KAEGEPQEEsPLKSK	117938251;117938254	BCLAF1	9774	bcl-2-associated transcription factor 1	K1(Label:13C(6)); S10(Phospho); K13(Label:13C(6)); K15(Label:13C(6))	S(10): 100.0; S(14): 0.0	1.209	0	1.90663	2	3	585.629	1754.87	0.62	S10	S175||S177	EGEPQEEsPLKSKSQ||EGEPQEEsPLKSKSQ	22	5	H358_SILAC_CSC_pSTY_05.raw
KAEGEPQEEsPLKSK	117938251;117938254	BCLAF1	9774	bcl-2-associated transcription factor 1	S10(Phospho)	S(10): 100.0; S(14): 0.0	1.209	0	0.0291821	2	3	579.608	1736.81	-1.19	S10	S175||S177	EGEPQEEsPLKSKSQ||EGEPQEEsPLKSKSQ	40	7.52	H358_SILAC_CSC_pSTY_05.raw
KPLPDHVSIVEPKDEILPTtPISEQK	378548190	RPS3	6188	40S ribosomal protein S3	K1(Label:13C(6)); K13(Label:13C(6)); T20(Phospho); K26(Label:13C(6))	S(8): 0.0; T(19): 3.1; T(20): 96.8; S(23): 0.1	1.209	0	0.247134	1	3	1003.54	3008.62	3.63	T20	T221	KDEILPTtPISEQKG	29	5.05	H358_SILAC_CSC_pSTY_12.raw
ASRVPssDEEVVEEPQSR	110556636	TNKS1BP1	85456	182 kDa tankyrase-1-binding protein	S6(Phospho); S7(Phospho)	S(2): 5.4; S(6): 97.3; S(7): 97.3; S(17): 0.0	1.208	0	5.49486	1	3	720.966	2160.88	-0.92	S6; S7	S1620; S1621	PRASRVPsSDEEVVE;RASRVPSsDEEVVEE	17	4.87	H358_SILAC_CSC_pSTY_04.raw
RLNHsPPQSSSR	31652264	RBM26	64062	RNA-binding protein 26	R1(Label:13C(6)); S5(Phospho); R12(Label:13C(6))	S(5): 100.0; S(9): 0.0; S(10): 0.0; S(11): 0.0	1.208	0.001	12.0958	1	3	486.573	1457.7	-1.14	S5	S127	FSRRLNHsPPQSSSR	13	2.38	H358_SILAC_CSC_pSTY_09.raw
SLsTSGESLYHVLGLDK	45504382	DNAJC5	80331	dnaJ homolog subfamily C member 5	S3(Phospho); K17(Label:13C(6))	S(1): 0.0; S(3): 98.0; T(4): 2.0; S(5): 0.0; S(8): 0.0; Y(10): 0.0	1.206	0	0.00010689	0	3	631.311	1891.92	2.73	S3	S10	DQRQRSLsTSGESLY	65	4.19	H358_SILAC_CSC_pSTY_05.raw
GNDPLTSsPGR	33356547	MCM2	4171	DNA replication licensing factor MCM2	S8(Phospho)	T(6): 0.0; S(7): 0.0; S(8): 100.0	1.206	0	0.00172144	0	2	590.753	1180.5	-0.54	S8	S27	GNDPLTSsPGRSSRR	48	3.08	H358_SILAC_CSC_pSTY_08.raw
GNDPLTSsPGR	33356547	MCM2	4171	DNA replication licensing factor MCM2	S8(Phospho); R11(Label:13C(6))	T(6): 0.0; S(7): 0.0; S(8): 100.0	1.206	0	0.00187379	0	2	593.762	1186.52	-2.17	S8	S27	GNDPLTSsPGRSSRR	48	3.24	H358_SILAC_CSC_pSTY_08.raw
sHNNFVAILDLPEGEHQYK	19923359	PRKAB1	5564	5'-AMP-activated protein kinase subunit beta-1	S1(Phospho)	S(1): 100.0; Y(18): 0.0	1.206	0	0.000748905	0	3	764.355	2291.05	0.23	S1	S108	SKLPLTRsHNNFVAI	58	7.26	H358_SILAC_CSC_pSTY_08.raw
VGsLDNVGHLPAGGAVK	197276600	MAP4	4134	microtubule-associated protein 4	S3(Phospho)	S(3): 100.0	1.206	0	0.000127646	0	3	557.614	1670.83	0.08	S3	S1073	KAQAKVGsLDNVGHL	63	6.44	H358_SILAC_CSC_pSTY_06.raw
GNDPLTSsPGR	33356547	MCM2	4171	DNA replication licensing factor MCM2	S8(Phospho)	T(6): 0.0; S(7): 0.0; S(8): 100.0	1.206	0	0.00453663	0	2	590.753	1180.5	0.19	S8	S27	GNDPLTSsPGRSSRR	43	3.38	H358_SILAC_CSC_pSTY_08.raw
SLsTSGESLYHVLGLDK	45504382	DNAJC5	80331	dnaJ homolog subfamily C member 5	S3(Phospho)	S(1): 0.0; S(3): 99.9; T(4): 0.0; S(5): 0.0; S(8): 0.0; Y(10): 0.0	1.206	0	6.17551e-07	0	3	629.303	1885.9	0.79	S3	S10	DQRQRSLsTSGESLY	88	5.05	H358_SILAC_CSC_pSTY_05.raw
LTVAsPK	38683816	ANKRD17	26057	ankyrin repeat domain-containing protein 17	S5(Phospho); K7(Label:13C(6))	T(2): 0.0; S(5): 100.0	1.205	0.009	0.036214	0	2	401.215	801.422	0.55	S5	S1458	NGKLTVAsPKRGQKR	34		H358_SILAC_CSC_pSTY_01.raw
LTVAsPK	38683816	ANKRD17	26057	ankyrin repeat domain-containing protein 17	S5(Phospho)	T(2): 0.0; S(5): 100.0	1.205	0	0.00627522	0	2	398.204	795.401	-0.08	S5	S1458	NGKLTVAsPKRGQKR	43	2.09	H358_SILAC_CSC_pSTY_01.raw
VEAEAGGSGARtPPLSR	13569901	TSC22D4	81628	TSC22 domain family protein 4	T12(Phospho)	S(8): 3.5; T(12): 96.5; S(16): 0.0	1.204	0	9.74922	1	3	578.943	1734.82	-0.94	T12	T229	AGGSGARtPPLSRRK	15	3.41	H358_SILAC_CSC_pSTY_10.raw
RIDIsPSTFR	167234419	THRAP3	9967	thyroid hormone receptor-associated protein 3	S5(Phospho)	S(5): 100.0; S(7): 0.0; T(8): 0.0	1.204	0.001	0.00599988	1	2	636.31	1271.61	-0.58	S5	S682	IHRRIDIsPSTFRKH	45	3.39	H358_SILAC_CSC_pSTY_10.raw
RIDIsPSTFR	167234419	THRAP3	9967	thyroid hormone receptor-associated protein 3	R1(Label:13C(6)); S5(Phospho); R10(Label:13C(6))	S(5): 100.0; S(7): 0.0; T(8): 0.0	1.204	0	0.0043397	1	2	642.331	1283.65	-0.36	S5	S682	IHRRIDIsPSTFRKH	47		H358_SILAC_CSC_pSTY_10.raw
ILIVTQtPHYMR	39725634	LARP1	23367	la-related protein 1	T7(Phospho)	T(5): 0.0; T(7): 100.0; Y(10): 0.0	1.203	0	0.0201626	0	3	517.933	1551.79	6.65	T7	T572	KILIVTQtPHYMRRH	41	4.34	H358_SILAC_CSC_pSTY_09.raw
AGGAsPAASSTAQPPTQHR	24308115	IRF2BP1	26145	interferon regulatory factor 2-binding protein 1	S5(Phospho); R19(Label:13C(6))	S(5): 100.0; S(9): 0.0; S(10): 0.0; T(11): 0.0; T(16): 0.0	1.203	0	6.74361e-06	0	2	939.433	1877.86	-0.52	S5	S453	PVRAGGAsPAASSTA	77	4.06	H358_SILAC_CSC_pSTY_09.raw
MLPHAPGVQMQAIPEDAIPEEsGDEDEDDPDKR	13128860	HDAC1	3065	histone deacetylase 1	S22(Phospho)	S(22): 100.0	1.202	0	0.00875611	1	3	1237.86	3711.57	-2.23	S22	S393	EDAIPEEsGDEDEDD	48	5.1	H358_SILAC_CSC_pSTY_09.raw
HVDSLsQRSPK	116256489	2015-09-09	10801	septin-9	S6(Phospho)	S(4): 0.0; S(6): 98.3; S(9): 1.7	1.2	0.003	0.368666	1	2	667.316	1333.62	-1.21	S6	S64	ARHVDSLsQRSPKAS	28		H358_SILAC_CSC_pSTY_12.raw
ERsPALKSPLQSVVVR	167234419	THRAP3	9967	thyroid hormone receptor-associated protein 3	S3(Phospho)	S(3): 100.0; S(8): 0.0; S(12): 0.0	1.2	0	0.00702482	2	3	616.002	1845.99	-1.45	S3	S248	ELSPRERsPALKSPL	45	4.13	H358_SILAC_CSC_pSTY_03.raw
SGsEEAVTDPGER	257196142	PIEZO1	9780	piezo-type mechanosensitive ion channel component 1	S3(Phospho); R13(Label:13C(6))	S(1): 2.9; S(3): 97.1; T(8): 0.0	1.199	0		0	2	710.29	1419.57	-0.43	S3	S1621	GYHTRSGsEEAVTDP		2.42	H358_SILAC_CSC_pSTY_03.raw
AGETRFtDTR	4503483	EEF2	1938	elongation factor 2	R5(Label:13C(6)); T7(Phospho); R10(Label:13C(6))	T(4): 2.2; T(7): 97.8; T(9): 0.1	1.199	0.004	0.99277	1	3	415.86	1245.57	-0.18	T7	T57	RAGETRFtDTRKDEQ	22		H358_SILAC_CSC_pSTY_06.raw
IDSNIsPK	18093112	ESF1	51575	ESF1 homolog	S6(Phospho)	S(3): 0.0; S(6): 100.0	1.199	0	0.000104651	0	2	477.222	953.436	2.26	S6	S153	FKIDSNIsPKKDSKE	60	2.6	H358_SILAC_CSC_pSTY_09.raw
HVDSLSQRsPK	116256489	2015-09-09	10801	septin-9	R8(Label:13C(6)); S9(Phospho); K11(Label:13C(6))	S(4): 0.0; S(6): 1.8; S(9): 98.2	1.199	0	1.0342	1	3	449.227	1345.67	-0.13	S9	S67	VDSLSQRsPKASLRR	23	4.13	H358_SILAC_CSC_pSTY_12.raw
ANAsPQKPLDLK	331284176	NCOR2	9612	nuclear receptor corepressor 2	S4(Phospho)	S(4): 100.0	1.197	0.009	12.835	0	2	681.343	1361.68	-3.12	S4	S938	GDPRANAsPQKPLDL	13		H358_SILAC_CSC_pSTY_02.raw
NTPSQHSHSIQHsPER	117938251;117938254	BCLAF1	9774	bcl-2-associated transcription factor 1	S13(Phospho)	T(2): 0.0; S(4): 0.0; S(7): 0.0; S(9): 0.0; S(13): 100.0	1.195	0	13.6649	0	3	641.281	1921.83	-0.86	S13	S266||S268	HSHSIQHsPERSGSG||HSHSIQHsPERSGSG	14	2.49	H358_SILAC_CSC_pSTY_08.raw
NTPSQHSHSIQHsPER	117938251;117938254	BCLAF1	9774	bcl-2-associated transcription factor 1	S13(Phospho); R16(Label:13C(6))	T(2): 0.0; S(4): 0.0; S(7): 0.0; S(9): 0.1; S(13): 99.9	1.195	0.002	9.57598	0	3	643.287	1927.85	-1.71	S13	S266||S268	HSHSIQHsPERSGSG||HSHSIQHsPERSGSG	15	2.57	H358_SILAC_CSC_pSTY_08.raw
EKsPVREPVDNLSPEER	116734694	RBM23	55147	probable RNA-binding protein 23	K2(Label:13C(6)); S3(Phospho); R6(Label:13C(6)); R17(Label:13C(6))	S(3): 100.0; S(13): 0.0	1.193	0	0.0620086	2	3	693.676	2079.01	-5.5	S3	S133	SPHFREKsPVREPVD	38	3.64	H358_SILAC_CSC_pSTY_08.raw
IQQNQsIR	41872583	ROCK2	9475	rho-associated protein kinase 2	S6(Phospho)	S(6): 100.0	1.193	0.001	0.00132339	0	2	533.756	1066.5	-0.17	S6	S1374	MKIQQNQsIRRPSRQ	50		H358_SILAC_CSC_pSTY_09.raw
KVQAEDEANGLQTTPAsR	38044112	CLIP1	6249	CAP-Gly domain-containing linker protein 1	S17(Phospho)	T(13): 0.0; T(14): 0.0; S(17): 100.0	1.192	0	0.852917	1	3	665.645	1994.92	0.71	S17	S143	GLQTTPAsRATSPLC	26	4.46	H358_SILAC_CSC_pSTY_08.raw
KAEGEPQEEsPLKSK	117938251;117938254	BCLAF1	9774	bcl-2-associated transcription factor 1	S10(Phospho)	S(10): 100.0; S(14): 0.0	1.189	0	0.0317135	2	3	579.608	1736.81	-0.66	S10	S175||S177	EGEPQEEsPLKSKSQ||EGEPQEEsPLKSKSQ	40	7.25	H358_SILAC_CSC_pSTY_04.raw
CRsPGMLEPLGSSR	118572613	SRRM2	23524	serine/arginine repetitive matrix protein 2	C1(Carbamidomethyl); S3(Phospho)	S(3): 100.0; S(12): 0.0; S(13): 0.0	1.189	0	0.000529462	1	2	813.863	1626.72	3.49	S3	S2132	TPLDRCRsPGMLEPL	57	3.42	H358_SILAC_CSC_pSTY_12.raw
ASRVPssDEEVVEEPQSR	110556636	TNKS1BP1	85456	182 kDa tankyrase-1-binding protein	S6(Phospho); S7(Phospho)	S(2): 0.0; S(6): 100.0; S(7): 100.0; S(17): 0.0	1.189	0	6.22668e-05	1	2	1080.94	2160.88	-1.2	S6; S7	S1620; S1621	PRASRVPsSDEEVVE;RASRVPSsDEEVVEE	66	4.92	H358_SILAC_CSC_pSTY_04.raw
HSTPSNSSNPSGPPsPNSPHR	115527097	CDC42BPB	9578	serine/threonine-protein kinase MRCK beta	S15(Phospho); R21(Label:13C(6))	S(2): 0.0; T(3): 0.0; S(5): 0.0; S(7): 0.0; S(8): 0.0; S(11): 0.0; S(15): 100.0; S(18): 0.0	1.189	0	0.0994386	0	3	742.992	2226.96	-0.58	S15	S1690	SNPSGPPsPNSPHRS	36	6.07	H358_SILAC_CSC_pSTY_08.raw
HSTPSNSSNPSGPPsPNSPHR	115527097	CDC42BPB	9578	serine/threonine-protein kinase MRCK beta	S15(Phospho)	S(2): 0.0; T(3): 0.0; S(5): 0.0; S(7): 0.0; S(8): 0.0; S(11): 0.0; S(15): 100.0; S(18): 0.0	1.189	0	0.00105295	0	3	740.985	2220.94	-0.25	S15	S1690	SNPSGPPsPNSPHRS	55	8.81	H358_SILAC_CSC_pSTY_08.raw
ILEGPQQSLSGSPLQPIPAsPPPQIPPGLRPR	6912246	CD3EAP	10849	DNA-directed RNA polymerase I subunit RPA34	S20(Phospho)	S(8): 0.0; S(10): 0.0; S(12): 0.0; S(20): 100.0	1.186	0	0.00637342	0	3	1135.61	3404.82	2.48	S20	S136	PLQPIPAsPPPQIPP	44	7.36	H358_SILAC_CSC_pSTY_08.raw
ILEGPQQSLSGSPLQPIPAsPPPQIPPGLRPR	6912246	CD3EAP	10849	DNA-directed RNA polymerase I subunit RPA34	S20(Phospho); R30(Label:13C(6)); R32(Label:13C(6))	S(8): 0.0; S(10): 0.0; S(12): 0.0; S(20): 100.0	1.186	0	0.000961342	0	3	1139.63	3416.87	6.33	S20	S136	PLQPIPAsPPPQIPP	50	6.92	H358_SILAC_CSC_pSTY_08.raw
FLMECRNsPVTK	4758258	EIF4EBP1	1978	eukaryotic translation initiation factor 4E-binding protein 1	C5(Carbamidomethyl); S8(Phospho)	S(8): 100.0; T(11): 0.0	1.186	0.001	0.0086434	1	2	781.349	1561.69	-0.07	S8	S65	FLMECRNsPVTKTPP	44		H358_SILAC_CSC_pSTY_03.raw
IsSSSFSR	4504919	KRT8	3856	keratin, type II cytoskeletal 8	S2(Phospho)	S(2): 97.2; S(3): 2.7; S(4): 0.1; S(5): 0.0; S(7): 0.0	1.186	0.002	0.171976	0	2	475.701	950.395	-2.89	S2	S34	SGPGSRIsSSSFSRV	26	2.17	H358_SILAC_CSC_pSTY_05.raw
AAPPPPPPPPPLEsSPR	82659109	UBR4	23352	E3 ubiquitin-protein ligase UBR4	S15(Phospho); R17(Label:13C(6))	S(14): 99.1; S(15): 0.9	1.186	0	0.000194589	0	2	895.451	1789.9	-1.42	S14	S619	PPPPPLEsSPRVKSP	62	3.653.65	H358_SILAC_CSC_pSTY_03.raw
GLLYDsDEEDEERPAR	33356547	MCM2	4171	DNA replication licensing factor MCM2	S6(Phospho)	Y(4): 0.0; S(6): 100.0	1.185	0	0.000234546	0	3	658.609	1973.81	-0.02	S6	S139	RRGLLYDsDEEDEER	60	3.92	H358_SILAC_CSC_pSTY_03.raw
FAsDDEHDEHDENGATGPVKR	10835067	SSB	6741	lupus La protein	S3(Phospho)	S(3): 100.0; T(16): 0.0	1.185	0	0.000115127	1	3	802.658	2405.96	-2.11	S3	S366	GKKTKFAsDDEHDEH	63	6.51	H358_SILAC_CSC_pSTY_08.raw
GLLYDsDEEDEERPAR	33356547	MCM2	4171	DNA replication licensing factor MCM2	S6(Phospho); R13(Label:13C(6)); R16(Label:13C(6))	Y(4): 0.0; S(6): 100.0	1.185	0	0.000213682	0	3	662.623	1985.85	0.73	S6	S139	RRGLLYDsDEEDEER	62	3.43	H358_SILAC_CSC_pSTY_03.raw
RVsVCAETYNPDEEEEDTDPR	4758958	PRKAR2A	5576	cAMP-dependent protein kinase type II-alpha regulatory subunit	S3(Phospho); C5(Carbamidomethyl)	S(3): 100.0; T(8): 0.0; Y(9): 0.0; T(18): 0.0	1.185	0	9.30427e-05	1	3	864.348	2591.03	2.04	S3	S99	SRFNRRVsVCAETYN	65	6.5	H358_SILAC_CSC_pSTY_08.raw
AGLGsPERPPK	13129104	CCDC86	79080	coiled-coil domain-containing protein 86	S5(Phospho)	S(5): 100.0	1.184	0	7.408e-06	0	2	594.792	1188.58	-0.32	S5	S58	VQRAGLGsPERPPKT	74	3.1	H358_SILAC_CSC_pSTY_08.raw
AVSPPHLDGPPsPR	15451779	PML	5371	protein PML	S12(Phospho)	S(3): 0.0; S(12): 100.0	1.184	0.001	0.157811	0	3	502.908	1506.71	-0.3	S12	S479	PHLDGPPsPRSPVIG	32		H358_SILAC_CSC_pSTY_04.raw
AVSPPHLDGPPsPR	15451779	PML	5371	protein PML	S12(Phospho); R14(Label:13C(6))	S(3): 0.0; S(12): 100.0	1.184	0.003		0	3	504.915	1512.73	0.07	S12	S479	PHLDGPPsPRSPVIG		2.67	H358_SILAC_CSC_pSTY_04.raw
AGLGsPERPPK	13129104	CCDC86	79080	coiled-coil domain-containing protein 86	S5(Phospho)	S(5): 100.0	1.184	0	2.02518e-05	0	2	594.792	1188.58	-1.35	S5	S58	VQRAGLGsPERPPKT	70	2.66	H358_SILAC_CSC_pSTY_08.raw
LAPVPsPEPQKPAPVSPEsVK	41281612	CHAMP1	283489	chromosome alignment-maintaining phosphoprotein 1	S6(Phospho); K11(Label:13C(6)); S16(Phospho); K21(Label:13C(6))	S(6): 100.0; S(16): 3.8; S(19): 96.2	1.184	0	18.8686	0	3	776.056	2326.15	0.24	S6; S19	S204; S217	QKLAPVPsPEPQKPA;PAPVSPEsVKATLSN	13	4.29	H358_SILAC_CSC_pSTY_02.raw
DMSPLSETEMALGKDVtPPPETEVVLIK	197276600	MAP4	4134	microtubule-associated protein 4	M2(Oxidation); T17(Phospho)	S(3): 0.0; S(6): 0.0; T(8): 0.0; T(17): 100.0; T(22): 0.0	1.184	0	0.899726	1	3	1041.5	3122.49	-0.54	T17	T521	MALGKDVtPPPETEV	28	4.82	H358_SILAC_CSC_pSTY_12.raw
HSTPSNSSNPSGPPsPNSPHR	115527097	CDC42BPB	9578	serine/threonine-protein kinase MRCK beta	S15(Phospho)	S(2): 0.0; T(3): 0.0; S(5): 0.0; S(7): 0.0; S(8): 0.0; S(11): 0.0; S(15): 100.0; S(18): 0.0	1.184	0	0.0107721	0	3	740.985	2220.94	-0.5	S15	S1690	SNPSGPPsPNSPHRS	45	6.73	H358_SILAC_CSC_pSTY_09.raw
AVSPPHLDGPPsPR	15451779	PML	5371	protein PML	S12(Phospho); R14(Label:13C(6))	S(3): 0.0; S(12): 100.0	1.184	0	0.167416	0	3	504.915	1512.73	-0.53	S12	S479	PHLDGPPsPRSPVIG	32	3.47	H358_SILAC_CSC_pSTY_04.raw
WLREAEEEsDHN	302699239	EIF4G1	1981	eukaryotic translation initiation factor 4 gamma 1	R3(Label:13C(6)); S9(Phospho)	S(9): 100.0	1.183	0.001	0.232403	1	2	800.821	1600.63	-1.38	S9	S1401	LREAEEEsDHN_	27		H358_SILAC_CSC_pSTY_03.raw
WLREAEEEsDHN	302699239	EIF4G1	1981	eukaryotic translation initiation factor 4 gamma 1	S9(Phospho)	S(9): 100.0	1.183	0	0.572393	1	2	797.811	1594.61	-1.7	S9	S1401	LREAEEEsDHN_	23	3.77	H358_SILAC_CSC_pSTY_03.raw
ATsNVFAMFDQSQIQEFK	5453740	MYL12A	10627	myosin regulatory light chain 12A	S3(Phospho); K18(Label:13C(6))	T(2): 2.1; S(3): 97.9; S(12): 0.0	1.183	0	7.8866e-05	0	2	1088.99	2176.97	-0.45	S3	S19	KRPQRATsNVFAMFD	67	2.99	H358_SILAC_CSC_pSTY_06.raw
NTPSQHsHSIQHSPER	117938251;117938254	BCLAF1	9774	bcl-2-associated transcription factor 1	S13(Phospho)	T(2): 0.0; S(4): 0.0; S(7): 95.0; S(9): 2.5; S(13): 2.5	1.183	0	21.6301	0	4	481.213	1921.83	0.81	S7	S260||S262	KNTPSQHsHSIQHSP||KNTPSQHsHSIQHSP	12	2.14	H358_SILAC_CSC_pSTY_08.raw
NTPSQHSHSIQHsPER	117938251;117938254	BCLAF1	9774	bcl-2-associated transcription factor 1	S13(Phospho); R16(Label:13C(6))	T(2): 0.0; S(4): 0.0; S(7): 0.4; S(9): 0.4; S(13): 99.1	1.183	0.004		0	4	482.717	1927.85	-1.53	S13	S266||S268	HSHSIQHsPERSGSG||HSHSIQHsPERSGSG		2.33	H358_SILAC_CSC_pSTY_08.raw
WLREAEEEsDHN	302699239	EIF4G1	1981	eukaryotic translation initiation factor 4 gamma 1	S9(Phospho)	S(9): 100.0	1.183	0	0.0748313	1	2	797.811	1594.62	-1.01	S9	S1401	LREAEEEsDHN_	32		H358_SILAC_CSC_pSTY_03.raw
ALsSDSILSPAPDAR	27735067	MISP	126353	uncharacterized protein C19orf21	S3(Phospho); R15(Label:13C(6))	S(3): 98.3; S(4): 1.7; S(6): 0.0; S(9): 0.0	1.18	0	1.49264e-07	0	2	793.383	1585.76	0.9	S3	S394	PGLRRALsSDSILSP	92	4.36	H358_SILAC_CSC_pSTY_04.raw
GLLYDsDEEDEERPAR	33356547	MCM2	4171	DNA replication licensing factor MCM2	S6(Phospho)	Y(4): 0.0; S(6): 100.0	1.18	0	0.000639651	0	2	987.409	1973.81	-1.28	S6	S139	RRGLLYDsDEEDEER	56	3.39	H358_SILAC_CSC_pSTY_03.raw
GLLYDsDEEDEERPAR	33356547	MCM2	4171	DNA replication licensing factor MCM2	S6(Phospho); R13(Label:13C(6)); R16(Label:13C(6))	Y(4): 0.0; S(6): 100.0	1.18	0	0.000102443	0	2	993.43	1985.85	0.34	S6	S139	RRGLLYDsDEEDEER	65	3.3	H358_SILAC_CSC_pSTY_03.raw
ALsSDSILSPAPDAR	27735067	MISP	126353	uncharacterized protein C19orf21	S3(Phospho)	S(3): 98.2; S(4): 1.8; S(6): 0.0; S(9): 0.0	1.18	0	3.62868e-07	0	2	790.371	1579.73	-1.34	S3	S394	PGLRRALsSDSILSP	88	3.6	H358_SILAC_CSC_pSTY_04.raw
GLLYDsDEEDEERPAR	33356547	MCM2	4171	DNA replication licensing factor MCM2	S6(Phospho)	Y(4): 0.0; S(6): 100.0	1.18	0	0.000900754	0	2	987.41	1973.81	-0.29	S6	S139	RRGLLYDsDEEDEER	54		H358_SILAC_CSC_pSTY_03.raw
AIGGIILTAsHNPGGPNGDFGIK	21361621	PGM1	5236	phosphoglucomutase-1	S10(Phospho); K23(Label:13C(6))	T(8): 2.6; S(10): 97.4	1.179	0	3.77483e-07	0	2	1146.58	2292.16	3.59	S10	S117	GGIILTAsHNPGGPN	90	3.66	H358_SILAC_CSC_pSTY_05.raw
KVELsESEEDKGGK	42542379	SRRM1	10250	serine/arginine repetitive matrix protein 1	S7(Phospho)	S(5): 100.0; S(7): 0.0	1.179	0	0.0154538	2	3	538.913	1614.73	-0.19	S5	S463	KPRKVELsESEEDKG	42	5.52	H358_SILAC_CSC_pSTY_05.raw
AIGGIILTAsHNPGGPNGDFGIK	21361621	PGM1	5236	phosphoglucomutase-1	S10(Phospho)	T(8): 0.1; S(10): 99.9	1.179	0	1.86851e-08	0	2	1143.57	2286.13	0.98	S10	S117	GGIILTAsHNPGGPN	104	4.25	H358_SILAC_CSC_pSTY_05.raw
AIGGIILTAsHNPGGPNGDFGIK	21361621	PGM1	5236	phosphoglucomutase-1	S10(Phospho)	T(8): 2.8; S(10): 97.2	1.179	0	5.00584e-07	0	2	1143.57	2286.12	-1.37	S10	S117	GGIILTAsHNPGGPN	89	4.12	H358_SILAC_CSC_pSTY_05.raw
DMEsPTKLDVTLAK	197276600	MAP4	4134	microtubule-associated protein 4	M2(Oxidation); S4(Phospho); K7(Label:13C(6)); K14(Label:13C(6))	S(4): 100.0; T(6): 0.0; T(11): 0.0	1.178	0	8.22787e-05	1	3	552.604	1655.8	-0.84	S4	S280	ALAKDMEsPTKLDVT	66	4.41	H358_SILAC_CSC_pSTY_04.raw
APVPEPGLDLSLSPRPDsPQPR	21450761	PPP1R35	221908	protein phosphatase 1 regulatory subunit 35	S18(Phospho)	S(11): 0.1; S(13): 0.1; S(18): 99.8	1.178	0	3.00592	0	3	802.399	2405.18	-1.8	S18	S52	SLSPRPDsPQPRHGS	22	3.1	H358_SILAC_CSC_pSTY_10.raw
DMEsPTKLDVTLAK	197276600	MAP4	4134	microtubule-associated protein 4	M2(Oxidation); S4(Phospho)	S(4): 100.0; T(6): 0.0; T(11): 0.0	1.178	0	0.00317299	1	3	548.591	1643.76	-0.19	S4	S280	ALAKDMEsPTKLDVT	49	4.19	H358_SILAC_CSC_pSTY_04.raw
FKAEAPLPsPK	61743954	AHNAK	79026	neuroblast differentiation-associated protein AHNAK	S9(Phospho)	S(9): 100.0	1.174	0.001	2.64848	1	3	422.215	1264.63	-1.56	S9	S5110	KAEAPLPsPKLEGEL	19	2.96	H358_SILAC_CSC_pSTY_05.raw
FAsDDEHDEHDENGATGPVKR	10835067	SSB	6741	lupus La protein	S3(Phospho)	S(3): 100.0; T(16): 0.0	1.172	0	3.28614e-07	1	2	1203.49	2405.96	-0.07	S3	S366	GKKTKFAsDDEHDEH	89	3.34	H358_SILAC_CSC_pSTY_08.raw
WDGsEEDEDNSKK	84043963	EIF5B	9669	eukaryotic translation initiation factor 5B	S4(Phospho); K12(Label:13C(6)); K13(Label:13C(6))	S(4): 100.0; S(11): 0.0	1.172	0	2.54949e-05	1	2	815.818	1630.63	-0.76	S4	S164	SNKKWDGsEEDEDNS	67	2.6	H358_SILAC_CSC_pSTY_05.raw
WDGsEEDEDNSKK	84043963	EIF5B	9669	eukaryotic translation initiation factor 5B	S4(Phospho)	S(4): 100.0; S(11): 0.0	1.172	0	2.33322e-06	1	2	809.798	1618.59	-0.78	S4	S164	SNKKWDGsEEDEDNS	75	3.4	H358_SILAC_CSC_pSTY_05.raw
FAsDDEHDEHDENGATGPVKR	10835067	SSB	6741	lupus La protein	S3(Phospho)	S(3): 100.0; T(16): 0.0	1.172	0	0.00351837	1	2	1203.48	2405.96	-1.7	S3	S366	GKKTKFAsDDEHDEH	49	2.76	H358_SILAC_CSC_pSTY_08.raw
TEAQDLCRAsPEPPGPESSSR	110556636	TNKS1BP1	85456	182 kDa tankyrase-1-binding protein	C7(Carbamidomethyl); R8(Label:13C(6)); S10(Phospho); R21(Label:13C(6))	T(1): 0.0; S(10): 100.0; S(18): 0.0; S(19): 0.0; S(20): 0.0	1.171	0	0.0813897	1	3	788.35	2363.04	-0.67	S10	S672	AQDLCRAsPEPPGPE	37	6.74	H358_SILAC_CSC_pSTY_08.raw
TPEELDDsDFETEDFDVR	55770844	CTNNA1	1495	catenin alpha-1	S8(Phospho)	T(1): 0.0; S(8): 100.0; T(12): 0.0	1.171	0	1.20599e-10	0	2	1119.93	2238.86	0.1	S8	S641	TPEELDDsDFETEDF	122	4.75	H358_SILAC_CSC_pSTY_09.raw
TEAQDLCRAsPEPPGPESSSR	110556636	TNKS1BP1	85456	182 kDa tankyrase-1-binding protein	C7(Carbamidomethyl); S10(Phospho)	T(1): 0.0; S(10): 100.0; S(18): 0.0; S(19): 0.0; S(20): 0.0	1.171	0	0.321256	1	3	784.337	2351	-0.37	S10	S672	AQDLCRAsPEPPGPE	30	6.35	H358_SILAC_CSC_pSTY_08.raw
TEAQDLCRAsPEPPGPESSSR	110556636	TNKS1BP1	85456	182 kDa tankyrase-1-binding protein	C7(Carbamidomethyl); S10(Phospho)	T(1): 0.0; S(10): 100.0; S(18): 0.0; S(19): 0.0; S(20): 0.0	1.171	0	3.26451	1	3	784.335	2350.99	-3.17	S10	S672	AQDLCRAsPEPPGPE	20	4.97	H358_SILAC_CSC_pSTY_08.raw
TPEELDDsDFETEDFDVR	55770844	CTNNA1	1495	catenin alpha-1	S8(Phospho); R18(Label:13C(6))	T(1): 0.0; S(8): 98.6; T(12): 1.4	1.171	0	1.91278e-12	0	2	1122.95	2244.88	1.9	S8	S641	TPEELDDsDFETEDF	141	5.29	H358_SILAC_CSC_pSTY_09.raw
LSMEDSKsPPPK	11034845	RPRD1B	58490	regulation of nuclear pre-mRNA domain-containing protein 1B	K7(Label:13C(6)); S8(Phospho); K12(Label:13C(6))	S(2): 0.0; S(6): 0.0; S(8): 100.0	1.17	0		1	2	704.335	1407.66	-0.09	S8	S134	LSMEDSKsPPPKATE		2.83	H358_SILAC_CSC_pSTY_12.raw
LSMEDSKsPPPK	11034845	RPRD1B	58490	regulation of nuclear pre-mRNA domain-containing protein 1B	S8(Phospho)	S(2): 0.0; S(6): 0.0; S(8): 100.0	1.17	0.001	0.216582	1	2	698.314	1395.62	-1.16	S8	S134	LSMEDSKsPPPKATE	29	2.95	H358_SILAC_CSC_pSTY_12.raw
DIIRQPsEEEIIK	4505705	PEA15	8682	astrocytic phosphoprotein PEA-15	S7(Phospho)	S(7): 100.0	1.169	0	2.1914e-05	1	2	825.413	1649.82	2.19	S7	S116	KDIIRQPsEEEIIKL	71	3.02	H358_SILAC_CSC_pSTY_12.raw
DIIRQPsEEEIIK	4505705	PEA15	8682	astrocytic phosphoprotein PEA-15	R4(Label:13C(6)); S7(Phospho); K13(Label:13C(6))	S(7): 100.0	1.169	0	8.99205e-05	1	2	831.433	1661.86	2.63	S7	S116	KDIIRQPsEEEIIKL	65	3.62	H358_SILAC_CSC_pSTY_12.raw
DIIRQPsEEEIIK	4505705	PEA15	8682	astrocytic phosphoprotein PEA-15	S7(Phospho)	S(7): 100.0	1.169	0	0.00991058	1	2	825.415	1649.82	4.41	S7	S116	KDIIRQPsEEEIIKL	45	2.66	H358_SILAC_CSC_pSTY_12.raw
LLLERPsPIR	319996623	RBM15	64783	putative RNA-binding protein 15	R5(Label:13C(6)); S7(Phospho); R10(Label:13C(6))	S(7): 100.0	1.168	0.001	0.0544485	0	2	643.376	1285.74	1.02	S7	S700	RLLLERPsPIRDRRG	34	2.55	H358_SILAC_CSC_pSTY_03.raw
VVPGQFDDADSsDSENR	23510356	RIOK1	83732	serine/threonine-protein kinase RIO1	S12(Phospho)	S(11): 2.8; S(12): 97.2; S(14): 0.0	1.166	0	0.00176703	0	2	959.379	1917.75	0.01	S12	S22	QFDDADSsDSENRDL	50	4.03	H358_SILAC_CSC_pSTY_02.raw
VVPGQFDDADSsDSENR	23510356	RIOK1	83732	serine/threonine-protein kinase RIO1	S12(Phospho); R17(Label:13C(6))	S(11): 2.3; S(12): 97.7; S(14): 0.0	1.166	0	2.04626e-05	0	2	962.389	1923.77	0.52	S12	S22	QFDDADSsDSENRDL	70	3.28	H358_SILAC_CSC_pSTY_02.raw
RLsVELTSSLFR	4503131	CTNNB1	1499	catenin beta-1	S3(Phospho)	S(3): 100.0; T(7): 0.0; S(8): 0.0; S(9): 0.0	1.166	0.001	0.00310752	1	2	744.387	1487.77	3.4	S3	S675	QDYKKRLsVELTSSL	49	3.01	H358_SILAC_CSC_pSTY_05.raw
RLsVELTSSLFR	4503131	CTNNB1	1499	catenin beta-1	S3(Phospho)	S(3): 100.0; T(7): 0.0; S(8): 0.0; S(9): 0.0	1.166	0	3.81232e-05	1	2	744.388	1487.77	4.14	S3	S675	QDYKKRLsVELTSSL	68	4.77	H358_SILAC_CSC_pSTY_05.raw
MLPHAPGVQMQAIPEDAVHEDsGDEDGEDPDKR	293336691	HDAC2	3066	histone deacetylase 2	S22(Phospho)	S(22): 100.0	1.166	0	1.02509	1	3	1222.53	3665.57	4.07	S22	S394	EDAVHEDsGDEDGED	28	2.74	H358_SILAC_CSC_pSTY_09.raw
HSsNPPLESHVGWVMDSR	39725634	LARP1	23367	la-related protein 1	S3(Phospho); M15(Oxidation)	S(2): 0.1; S(3): 99.9; S(9): 0.0; S(17): 0.0	1.166	0	0.192114	0	3	710.975	2130.91	1.54	S3	S747	KRKTRHSsNPPLESH	32	3.69	H358_SILAC_CSC_pSTY_09.raw
VALsDDETKETENMR	38492356	POLD3	10714	DNA polymerase delta subunit 3	S4(Phospho); M14(Oxidation)	S(4): 100.0; T(8): 0.0; T(11): 0.0	1.165	0	0.00991403	1	2	917.381	1833.75	-1.43	S4	S307	RGKRVALsDDETKET	43	2.43	H358_SILAC_CSC_pSTY_08.raw
VPVLIsPTLK	269847793	ABL2	27	Abelson tyrosine-protein kinase 2	S6(Phospho); K10(Label:13C(6))	S(6): 100.0; T(8): 0.0	1.165	0.001	0.000672279	0	2	576.838	1152.67	-4.82	S6	S797	HKVPVLIsPTLKHTP	53		H358_SILAC_CSC_pSTY_03.raw
KEESEEsDDDMGFGLFD	4506671;4506669	RPLP2	6181	60S acidic ribosomal protein P2	S7(Phospho); M11(Oxidation)	S(4): 0.0; S(7): 100.0	1.165	0	2.07943e-06	1	2	1023.36	2045.72	0.34	S7	S105||S104	KKEESEEsDDDMGFG||KKEESEEsDDDMGFG	76	4.46	H358_SILAC_CSC_pSTY_04.raw
KEESEEsDDDMGFGLFD	4506671;4506669	RPLP2	6181	60S acidic ribosomal protein P2	K1(Label:13C(6)); S7(Phospho); M11(Oxidation)	S(4): 0.0; S(7): 100.0	1.165	0	2.17887e-05	1	2	1026.37	2051.74	-0.49	S7	S105||S104	KKEESEEsDDDMGFG||KKEESEEsDDDMGFG	66		H358_SILAC_CSC_pSTY_04.raw
VALsDDETKETENMR	38492356	POLD3	10714	DNA polymerase delta subunit 3	S4(Phospho); K9(Label:13C(6)); M14(Oxidation); R15(Label:13C(6))	S(4): 100.0; T(8): 0.0; T(11): 0.0	1.165	0	4.43405e-06	1	2	923.402	1845.8	-0.94	S4	S307	RGKRVALsDDETKET	78	2.18	H358_SILAC_CSC_pSTY_08.raw
VSALEEDMDDVEssEEEEEEDEKLER	24762236	PRPF38A	84950	pre-mRNA-splicing factor 38A	S13(Phospho); S14(Phospho)	S(2): 0.0; S(13): 100.0; S(14): 100.0	1.164	0	0.00159316	1	3	1077.4	3230.19	-2.51	S13; S14	S193; S194	EDMDDVEsSEEEEEE;DMDDVESsEEEEEED	51	8.4	H358_SILAC_CSC_pSTY_08.raw
DKAPVQPQQsPAAAPGGTDEKPSGK	25777602	PSMD2	5708	26S proteasome non-ATPase regulatory subunit 2	S10(Phospho)	S(10): 100.0; T(18): 0.0; S(23): 0.0	1.163	0	0.0237196	1	3	847.737	2541.2	-0.77	S10	S16	APVQPQQsPAAAPGG	43	6.27	H358_SILAC_CSC_pSTY_08.raw
LIPGPLsPVAR	149158690	PRRC2A	7916	protein PRRC2A	S7(Phospho)	S(7): 100.0	1.162	0	0.000422019	0	2	600.332	1199.66	1.51	S7	S1219	KLIPGPLsPVARGGS	57	2.33	H358_SILAC_CSC_pSTY_04.raw
LIPGPLsPVAR	149158690	PRRC2A	7916	protein PRRC2A	S7(Phospho); R11(Label:13C(6))	S(7): 100.0	1.162	0	6.44327e-05	0	2	603.341	1205.67	-0.21	S7	S1219	KLIPGPLsPVARGGS	64	2.3	H358_SILAC_CSC_pSTY_04.raw
LIPGPLsPVAR	149158690	PRRC2A	7916	protein PRRC2A	S7(Phospho)	S(7): 100.0	1.162	0	0.00158741	0	2	600.331	1199.65	-0.93	S7	S1219	KLIPGPLsPVARGGS	51	2.37	H358_SILAC_CSC_pSTY_04.raw
sFSKEVEER	302699239	EIF4G1	1981	eukaryotic translation initiation factor 4 gamma 1	S1(Phospho)	S(1): 100.0; S(3): 0.0	1.161	0	1.86672e-05	1	2	595.757	1190.51	-1.23	S1	S990	RTPATKRsFSKEVEE	68	2.94	H358_SILAC_CSC_pSTY_07.raw
RIDIsPSTLR	117938251;117938254	BCLAF1	9774	bcl-2-associated transcription factor 1	S5(Phospho)	S(5): 100.0; S(7): 0.0; T(8): 0.0	1.159	0.001	0.0147842	1	2	619.318	1237.63	-0.62	S5	S656||S485	IHRRIDIsPSTLRKH||IHRRIDIsPSTLRKH	42		H358_SILAC_CSC_pSTY_12.raw
RIDIsPSTLR	117938251;117938254	BCLAF1	9774	bcl-2-associated transcription factor 1	R1(Label:13C(6)); S5(Phospho); R10(Label:13C(6))	S(5): 100.0; S(7): 0.0; T(8): 0.0	1.159	0.008	0.0144766	1	2	625.336	1249.67	-4.2	S5	S656||S485	IHRRIDIsPSTLRKH||IHRRIDIsPSTLRKH	41		H358_SILAC_CSC_pSTY_12.raw
GEFSAsPMLK	118572613	SRRM2	23524	serine/arginine repetitive matrix protein 2	S6(Phospho)	S(4): 0.1; S(6): 99.9	1.159	0	0.00387875	0	2	573.752	1146.5	6.08	S6	S1124	DRGEFSAsPMLKSGM	45	2.05	H358_SILAC_CSC_pSTY_12.raw
FVSRPPtPK	68342036	JMJD1C	221037	probable JmjC domain-containing histone demethylation protein 2C	T7(Phospho)	S(3): 0.0; T(7): 100.0	1.158	0.001	0.0432468	0	2	554.781	1108.55	-0.9	T7	T286	KFVSRPPtPKCVIDI	36	2.83	H358_SILAC_CSC_pSTY_09.raw
AVSPPHLDGPPsPR	15451779	PML	5371	protein PML	S12(Phospho)	S(3): 0.0; S(12): 100.0	1.157	0	8.61678e-05	0	2	753.858	1506.71	-1.22	S12	S479	PHLDGPPsPRSPVIG	65	3.68	H358_SILAC_CSC_pSTY_05.raw
AVSPPHLDGPPsPR	15451779	PML	5371	protein PML	S12(Phospho); R14(Label:13C(6))	S(3): 0.0; S(12): 100.0	1.157	0	3.98466e-05	0	2	756.869	1512.73	0.65	S12	S479	PHLDGPPsPRSPVIG	68	3.41	H358_SILAC_CSC_pSTY_05.raw
LSDsPSMGR	14589931	PCDH7	5099	protocadherin-7	S4(Phospho)	S(2): 0.0; S(4): 100.0; S(6): 0.0	1.156	0	0.00284166	0	2	515.207	1029.41	-0.7	S4	S974	VNEKLSDsPSMGRYR	43	3.09	H358_SILAC_CSC_pSTY_09.raw
RAsLSEIGFGK	281427168	CDK17	5128	cyclin-dependent kinase 17	R1(Label:13C(6)); S3(Phospho); K11(Label:13C(6))	S(3): 100.0; S(5): 0.0	1.156	0	0.00342887	1	2	628.828	1256.65	3.53	S3	S180	SRRSRRAsLSEIGFG	47	2.81	H358_SILAC_CSC_pSTY_09.raw
VVDYSQFQEsDDADEDYGRDSGPPTKK	56118310	NUCKS1	64710	nuclear ubiquitous casein and cyclin-dependent kinase substrate 1	S10(Phospho)	Y(4): 0.0; S(5): 0.0; S(10): 100.0; Y(17): 0.0; S(21): 0.0; T(25): 0.0	1.156	0	0.000308923	2	3	1043.44	3128.3	0.1	S10	S19	DYSQFQEsDDADEDY	62	5.89	H358_SILAC_CSC_pSTY_03.raw
RAsLSEIGFGK	281427168	CDK17	5128	cyclin-dependent kinase 17	S3(Phospho)	S(3): 100.0; S(5): 0.0	1.156	0	2.39592e-05	1	2	622.806	1244.6	0.51	S3	S180	SRRSRRAsLSEIGFG	69	4.2	H358_SILAC_CSC_pSTY_09.raw
GSLASLDsLR	146231994	CTNND1	1500	catenin delta-1	S8(Phospho)	S(2): 0.0; S(5): 0.0; S(8): 100.0	1.155	0	9.21627e-06	0	2	549.764	1098.52	1.18	S8	S251	GSLASLDsLRKGGPP	72	2.77	H358_SILAC_CSC_pSTY_04.raw
GSLASLDsLR	146231994	CTNND1	1500	catenin delta-1	S8(Phospho); R10(Label:13C(6))	S(2): 0.0; S(5): 0.0; S(8): 100.0	1.155	0	8.88145e-06	0	2	552.774	1104.54	1.74	S8	S251	GSLASLDsLRKGGPP	73	2.59	H358_SILAC_CSC_pSTY_04.raw
VQTtPPPAVQGQK	148277037	AAK1	22848	AP2-associated protein kinase 1	T4(Phospho)	T(3): 0.1; T(4): 99.9	1.155	0	0.00556825	0	2	715.855	1430.7	-0.65	T4	T606	QQPKVQTtPPPAVQG	47	3.41	H358_SILAC_CSC_pSTY_10.raw
ALsMTHGSVK	380503859	SLC20A2	6575	sodium-dependent phosphate transporter 2	S3(Phospho)	S(3): 100.0; T(5): 0.0; S(8): 0.0	1.153	0	4.38165e-05	0	2	555.754	1110.5	-0.53	S3	S316	AAYGRALsMTHGSVK	64	2.68	H358_SILAC_CSC_pSTY_04.raw
ALsMTHGSVK	380503859	SLC20A2	6575	sodium-dependent phosphate transporter 2	S3(Phospho); K10(Label:13C(6))	S(3): 100.0; T(5): 0.0; S(8): 0.0	1.153	0	0.0323521	0	2	558.764	1116.52	-0.74	S3	S316	AAYGRALsMTHGSVK	36	2.89	H358_SILAC_CSC_pSTY_04.raw
RLsVELTSSLFR	4503131	CTNNB1	1499	catenin beta-1	R1(Label:13C(6)); S3(Phospho); R12(Label:13C(6))	S(3): 100.0; T(7): 0.0; S(8): 0.0; S(9): 0.0	1.151	0		1	3	500.606	1499.8	1.8	S3	S675	QDYKKRLsVELTSSL		3	H358_SILAC_CSC_pSTY_05.raw
RLsVELTSSLFR	4503131	CTNNB1	1499	catenin beta-1	S3(Phospho)	S(3): 100.0; T(7): 0.0; S(8): 0.0; S(9): 0.0	1.151	0	0.000261131	1	3	496.593	1487.76	1.67	S3	S675	QDYKKRLsVELTSSL	60	3.45	H358_SILAC_CSC_pSTY_05.raw
WLREAEEEsDHN	302699239	EIF4G1	1981	eukaryotic translation initiation factor 4 gamma 1	R3(Label:13C(6)); S9(Phospho)	S(9): 100.0	1.149	0	3.96828	1	3	534.217	1600.64	0.21	S9	S1401	LREAEEEsDHN_	15	3.52	H358_SILAC_CSC_pSTY_04.raw
RIDIsPSTLR	117938251;117938254	BCLAF1	9774	bcl-2-associated transcription factor 1	S5(Phospho)	S(5): 100.0; S(7): 0.0; T(8): 0.0	1.149	0	0.000591705	1	2	619.318	1237.63	-0.71	S5	S656||S485	IHRRIDIsPSTLRKH||IHRRIDIsPSTLRKH	56	3.46	H358_SILAC_CSC_pSTY_06.raw
YAKESLKEEDEsDDDNM	23110939	PSMA3	5684	proteasome subunit alpha type-3	S12(Phospho)	Y(1): 0.0; S(5): 0.0; S(12): 100.0	1.149	0	0.000475392	2	2	1049.39	2097.78	-1.55	S12	S243	SLKEEDEsDDDNM_	54	2.19	H358_SILAC_CSC_pSTY_08.raw
RIDIsPSTLR	117938251;117938254	BCLAF1	9774	bcl-2-associated transcription factor 1	S5(Phospho)	S(5): 100.0; S(7): 0.0; T(8): 0.0	1.149	0.001	0.00374595	1	2	619.32	1237.63	1.55	S5	S656||S485	IHRRIDIsPSTLRKH||IHRRIDIsPSTLRKH	47		H358_SILAC_CSC_pSTY_06.raw
AVTTVTQSTPVPGPSVPPPEELQVsPGPR	98986457	HCFC1	3054	host cell factor 1	S25(Phospho)	T(3): 0.0; T(4): 0.0; T(6): 0.0; S(8): 0.0; T(9): 0.0; S(15): 0.0; S(25): 100.0	1.148	0.002	24.5565	0	3	1002.18	3004.51	3.06	S25	S1507	PPEELQVsPGPRQQL	12		H358_SILAC_CSC_pSTY_10.raw
LERsPVDESGDEVQYGDVPVENGMAPFFEMK	260656034	PALLD	23022	palladin	R3(Label:13C(6)); S9(Phospho); K31(Label:13C(6))	S(4): 100.0; S(9): 0.0; Y(15): 0.0	1.147	0	0.000871256	1	3	1188.53	3563.59	2.61	S4	S268	IEYRLERsPVDESGD	59	5.18	H358_SILAC_CSC_pSTY_08.raw
LLGsLDEVVLLSPVPELR	12056971	ANAPC1	64682	anaphase-promoting complex subunit 1	S4(Phospho)	S(4): 100.0; S(12): 0.0	1.147	0	4.56844e-08	0	2	1015.05	2029.1	0.12	S4	S547	PLSKLLGsLDEVVLL	97	3.91	H358_SILAC_CSC_pSTY_06.raw
LERsPVDESGDEVQYGDVPVENGMAPFFEMK	260656034	PALLD	23022	palladin	S4(Phospho)	S(4): 100.0; S(9): 0.0; Y(15): 0.0	1.147	0	3.6269e-05	1	3	1184.52	3551.54	1.48	S4	S268	IEYRLERsPVDESGD	72	7.11	H358_SILAC_CSC_pSTY_08.raw
ADDLDFEtGDAGASATFPMQCSALR	4503545	EIF5A	1984	eukaryotic translation initiation factor 5A-1	T8(Phospho); C21(Carbamidomethyl); R25(Label:13C(6))	T(8): 100.0; S(14): 0.0; T(16): 0.0; S(22): 0.0	1.145	0	3.99592	0	3	911.379	2732.12	-3.13	T8	T9	ADDLDFEtGDAGASA	19		H358_SILAC_CSC_pSTY_09.raw
ADDLDFEtGDAGASATFPMQCSALR	4503545	EIF5A	1984	eukaryotic translation initiation factor 5A-1	T8(Phospho); C21(Carbamidomethyl)	T(8): 95.5; S(14): 4.5; T(16): 0.0; S(22): 0.0	1.145	0	0.611965	0	3	909.372	2726.1	-3.01	T8	T9	ADDLDFEtGDAGASA	27		H358_SILAC_CSC_pSTY_09.raw
[truncated: 1,939 more rows]
